# Supplementary material for: TRDMT1 methyltransferase gene knockout attenuates STING-based cell death signaling during self-extracellular RNA-mediated response in drug-induced senescent osteosarcoma cells
Source: Cell Mol Life Sci. 2025 Aug 13;82(1):310. doi: 10.1007/s00018-025-05835-1 (PMC12350886; doi:10.1007/s00018-025-05835-1)
Supplement: Supplementary file 1 — (XSLX 2.10 MB) [file 18_2025_5835_MOESM1_ESM.xlsx]

## Sheet: 143B_dead
Gene	D_M1	type
A1BG	1	protein_coding		protein_codeing	10916
A1BG-AS1	2	lncRNA		lncRNA	1536
A1CF	2	protein_coding		miRNA	55
A2M	4	protein_coding		snoRNA	8
A2M-AS1	1	lncRNA		snRNA	1
A4GALT	2	protein_coding		pseudogene	303
AA06	1	lncRNA
AACS	1	protein_coding
AACSP1	3	transcribed_unprocessed_pseudogene
AADACL2-AS1	1	lncRNA
AADACL3	1	protein_coding
AADACL4	2	protein_coding
AADACP1	2	transcribed_unprocessed_pseudogene
AADAT	3	protein_coding
AAGAB	2	protein_coding
AAK1	16	protein_coding
AAMP	2	protein_coding
AANAT	1	protein_coding
AAR2	2	protein_coding
AARS1	1	protein_coding
AARS2	1	protein_coding
AARSD1	1	protein_coding
AASDH	3	protein_coding
AASS	1	protein_coding
AATBC	2	lncRNA
AATK	2	protein_coding
ABAT	2	protein_coding
ABCA10	5	protein_coding
ABCA12	3	protein_coding
ABCA13	6	protein_coding
ABCA17P	3	transcribed_unitary_pseudogene
ABCA2	7	protein_coding
ABCA4	5	protein_coding
ABCA7	6	protein_coding
ABCA8	2	protein_coding
ABCA9	2	protein_coding
ABCB1	3	protein_coding
ABCB10	4	protein_coding
ABCB11	2	protein_coding
ABCB4	2	protein_coding
ABCB5	2	protein_coding
ABCB6	3	protein_coding
ABCB8	1	protein_coding
ABCB9	3	protein_coding
ABCC1	1	protein_coding
ABCC10	3	protein_coding
ABCC11	3	protein_coding
ABCC12	5	protein_coding
ABCC1_1	1	#N/A
ABCC2	5	protein_coding
ABCC3	4	protein_coding
ABCC4	4	protein_coding
ABCC5	8	protein_coding
ABCC6P1	1	lncRNA
ABCC8	3	protein_coding
ABCC9	2	protein_coding
ABCD2	2	protein_coding
ABCD3	5	protein_coding
ABCD4	1	protein_coding
ABCF3	1	protein_coding
ABCG1	9	protein_coding
ABCG4	1	protein_coding
ABCG5	2	protein_coding
ABCG8	12	protein_coding
ABHD1	1	protein_coding
ABHD12	1	protein_coding
ABHD12B	4	protein_coding
ABHD13	6	protein_coding
ABHD14B	1	protein_coding
ABHD16B	2	protein_coding
ABHD17A	1	protein_coding
ABHD17B	3	protein_coding
ABHD17C	1	protein_coding
ABHD18	5	protein_coding
ABHD2	4	protein_coding
ABHD3	1	protein_coding
ABHD4	1	protein_coding
ABHD6	3	protein_coding
ABHD8	1	protein_coding
ABI1	2	protein_coding
ABI2	1	protein_coding
ABI3BP	6	protein_coding
ABITRAM	1	protein_coding
ABL1	3	protein_coding
ABL2	4	protein_coding
ABLIM1	5	protein_coding
ABLIM2	4	protein_coding
ABR	3	protein_coding
ABRACL	1	protein_coding
ABRAXAS1	1	protein_coding
ABRAXAS2	1	protein_coding
ABTB3	2	protein_coding
ACAA1	3	protein_coding
ACACA	1	protein_coding
ACACB	7	protein_coding
ACAD10	1	protein_coding
ACAD8	2	protein_coding
ACAD9-DT	2	lncRNA
ACADM	1	protein_coding
ACADSB	1	protein_coding
ACADVL	2	protein_coding
ACAN	3	protein_coding
ACAP2	10	protein_coding
ACAP3	2	protein_coding
ACBD3	1	protein_coding
ACBD5	3	protein_coding
ACBD6	2	protein_coding
ACCS	1	protein_coding
ACCSL	1	protein_coding
ACE	1	protein_coding
ACE2	1	protein_coding
ACER1	1	protein_coding
ACER3	1	protein_coding
ACIN1	1	protein_coding
ACKR2	1	protein_coding
ACLY	3	protein_coding
ACO1	3	protein_coding
ACO2	4	protein_coding
ACOT1	1	protein_coding
ACOT11	4	protein_coding
ACOT13	1	protein_coding
ACOT6	1	protein_coding
ACOX1	2	protein_coding
ACOX2	3	protein_coding
ACOX3	4	protein_coding
ACOXL	3	protein_coding
ACP1	1	protein_coding
ACP2	1	protein_coding
ACP3	1	protein_coding
ACP4	2	protein_coding
ACP6	3	protein_coding
ACP7	3	protein_coding
ACRBP	1	protein_coding
ACSBG2	1	protein_coding
ACSF2	4	protein_coding
ACSF3	4	protein_coding
ACSL1	2	protein_coding
ACSL3	1	protein_coding
ACSL5	1	protein_coding
ACSL6	2	protein_coding
ACSM1	2	protein_coding
ACSM2B	1	protein_coding
ACSM4	1	protein_coding
ACSS1	2	protein_coding
ACSS2	3	protein_coding
ACSS3	5	protein_coding
ACTA2	1	protein_coding
ACTC1	1	protein_coding
ACTE1P	1	transcribed_unitary_pseudogene
ACTG1P20	1	processed_pseudogene
ACTL10	1	protein_coding
ACTL6A	1	protein_coding
ACTL6B	3	protein_coding
ACTL7B	2	protein_coding
ACTMAP	2	protein_coding
ACTN1	4	protein_coding
ACTN1-DT	3	lncRNA
ACTN3	2	protein_coding
ACTR10	1	protein_coding
ACTR1A	3	protein_coding
ACTR3B	1	protein_coding
ACTR3C	9	protein_coding
ACTR6	2	protein_coding
ACTR8	3	protein_coding
ACVR2A	3	protein_coding
ACVR2B	5	protein_coding
ACVR2B-AS1	3	lncRNA
ACVRL1	4	protein_coding
ACY3	1	protein_coding
ACYP2	2	protein_coding
ADA	1	protein_coding
ADA2	1	protein_coding
ADAD1	1	protein_coding
ADAD2	3	protein_coding
ADAL	1	protein_coding
ADAM11	2	protein_coding
ADAM12	4	protein_coding
ADAM17	39	protein_coding
ADAM19	5	protein_coding
ADAM20	4	protein_coding
ADAM22	3	protein_coding
ADAM28	1	protein_coding
ADAM29	1	protein_coding
ADAM33	1	protein_coding
ADAM8	5	protein_coding
ADAM9	1	protein_coding
ADAMTS1	3	protein_coding
ADAMTS10	5	protein_coding
ADAMTS12	5	protein_coding
ADAMTS14	3	protein_coding
ADAMTS15	1	protein_coding
ADAMTS16	4	protein_coding
ADAMTS16-DT	1	lncRNA
ADAMTS17	8	protein_coding
ADAMTS18	4	protein_coding
ADAMTS19	3	protein_coding
ADAMTS2	6	protein_coding
ADAMTS20	1	protein_coding
ADAMTS3	2	protein_coding
ADAMTS4	3	protein_coding
ADAMTS5	1	protein_coding
ADAMTS6	2	protein_coding
ADAMTS7	1	protein_coding
ADAMTS7P1_1	4	#N/A
ADAMTS9	5	protein_coding
ADAMTSL1	5	protein_coding
ADAMTSL2	3	protein_coding
ADAMTSL4	5	protein_coding
ADAMTSL4-AS2	3	lncRNA
ADAMTSL5	3	protein_coding
ADAP1	4	protein_coding
ADAR	2	protein_coding
ADARB1	3	protein_coding
ADARB2	5	protein_coding
ADAT1	3	protein_coding
ADAT2	1	protein_coding
ADAT3	2	protein_coding
ADCK1	1	protein_coding
ADCK2	1	protein_coding
ADCY1	10	protein_coding
ADCY10	5	protein_coding
ADCY10P1	2	transcribed_unprocessed_pseudogene
ADCY2	1	protein_coding
ADCY3	2	protein_coding
ADCY5	7	protein_coding
ADCY6	1	protein_coding
ADCY6-DT	1	lncRNA
ADCY7	1	protein_coding
ADCY8	2	protein_coding
ADD2	6	protein_coding
ADD3	3	protein_coding
ADGB	3	protein_coding
ADGRA1	3	protein_coding
ADGRA1-AS1	4	lncRNA
ADGRA2	1	protein_coding
ADGRA3	3	protein_coding
ADGRB1	5	protein_coding
ADGRB2	3	protein_coding
ADGRD1	1	protein_coding
ADGRD2	10	protein_coding
ADGRE2	1	protein_coding
ADGRF1	2	protein_coding
ADGRF3	3	protein_coding
ADGRF4	2	protein_coding
ADGRF5	3	protein_coding
ADGRG1	5	protein_coding
ADGRG3	1	protein_coding
ADGRG4	5	protein_coding
ADGRG5	1	protein_coding
ADGRG6	2	protein_coding
ADGRG7	2	protein_coding
ADGRL1	1	protein_coding
ADGRL2	3	protein_coding
ADGRL3	4	protein_coding
ADGRL4	1	protein_coding
ADGRV1	8	protein_coding
ADH6	5	protein_coding
ADIG	1	protein_coding
ADIPINT	1	lncRNA
ADIPOQ-AS1	2	lncRNA
ADIPOR2	1	protein_coding
ADIRF-AS1	2	lncRNA
ADISSP	1	protein_coding
ADK	5	protein_coding
ADM2	1	protein_coding
ADNP	1	protein_coding
ADNP2	1	protein_coding
ADO	1	protein_coding
ADORA2A-AS1	1	lncRNA
ADORA2B	1	protein_coding
ADORA3	1	protein_coding
ADPGK	3	protein_coding
ADPRHL1	8	protein_coding
ADPRS	1	protein_coding
ADRA1A	2	protein_coding
ADRA1B	1	protein_coding
ADRA1D	1	protein_coding
ADRA2A	1	protein_coding
ADRA2B	1	protein_coding
ADRA2C	2	protein_coding
ADRB1	1	protein_coding
ADRB3	2	protein_coding
ADRM1	4	protein_coding
ADSL	1	protein_coding
ADSS1	2	protein_coding
ADSS2	1	protein_coding
AEBP1	1	protein_coding
AEBP2	1	protein_coding
AEN	1	protein_coding
AFAP1	1	protein_coding
AFAP1-AS1	2	lncRNA
AFAP1L2	2	protein_coding
AFF1	2	protein_coding
AFF2	2	protein_coding
AFF3	8	protein_coding
AFF4	4	protein_coding
AFG1L	6	protein_coding
AFG3L1P	3	transcribed_unitary_pseudogene
AFG3L2	1	protein_coding
AFM	1	protein_coding
AFP	1	protein_coding
AGA	1	protein_coding
AGA-DT	3	lncRNA
AGAP1	6	protein_coding
AGAP10P	1	unprocessed_pseudogene
AGAP2	3	protein_coding
AGAP3	2	protein_coding
AGBL1	3	protein_coding
AGBL3	2	protein_coding
AGBL4	3	protein_coding
AGBL5	4	protein_coding
AGFG1	3	protein_coding
AGK	2	protein_coding
AGMAT	2	protein_coding
AGMO	1	protein_coding
AGO1	2	protein_coding
AGO2	3	protein_coding
AGO3	5	protein_coding
AGPAT3	6	protein_coding
AGPS	1	protein_coding
AGR2	3	protein_coding
AGRN	8	protein_coding
AGTPBP1	3	protein_coding
AGXT	4	protein_coding
AGXT2	1	protein_coding
AHCTF1	3	protein_coding
AHCTF1P1	4	processed_pseudogene
AHCY	5	protein_coding
AHCYL1	4	protein_coding
AHDC1	7	protein_coding
AHNAK	5	protein_coding
AHNAK2	11	protein_coding
AHSA2P	1	transcribed_unitary_pseudogene
AHSP	1	protein_coding
AIFM2	2	protein_coding
AIFM3	2	protein_coding
AIG1	1	protein_coding
AIM2	2	protein_coding
AIMP1	1	protein_coding
AIMP2	3	protein_coding
AIPL1	2	protein_coding
AIRE	2	protein_coding
AJAP1	8	protein_coding
AJM1	2	protein_coding
AJUBA	3	protein_coding
AK3	1	protein_coding
AK4	1	protein_coding
AK5	2	protein_coding
AK8	4	protein_coding
AK9	6	protein_coding
AKAP11	3	protein_coding
AKAP12	4	protein_coding
AKAP13	4	protein_coding
AKAP4	1	protein_coding
AKAP5	2	protein_coding
AKAP6	3	protein_coding
AKAP7	3	protein_coding
AKAP8	2	protein_coding
AKAP8L	1	protein_coding
AKAP9	2	protein_coding
AKIP1	1	protein_coding
AKNA	4	protein_coding
AKR1B1	1	protein_coding
AKR1B10	1	protein_coding
AKR1C2	1	protein_coding
AKR1C8	2	protein_coding
AKR7A2	3	protein_coding
AKR7A3	3	protein_coding
AKR7L	1	protein_coding
AKT1	2	protein_coding
ALAS2	1	protein_coding
ALDH16A1	2	protein_coding
ALDH18A1	1	protein_coding
ALDH1B1	2	protein_coding
ALDH1L1	5	protein_coding
ALDH1L1-AS2	1	lncRNA
ALDH1L2	5	protein_coding
ALDH2	2	protein_coding
ALDH3A1	7	protein_coding
ALDH3B1	2	protein_coding
ALDH3B2	1	protein_coding
ALDH4A1	2	protein_coding
ALDH5A1	1	protein_coding
ALDH7A1	3	protein_coding
ALDH9A1	1	protein_coding
ALDOB	1	protein_coding
ALDOC	2	protein_coding
ALG1	5	protein_coding
ALG10	1	protein_coding
ALG10B	1	protein_coding
ALG12	2	protein_coding
ALG13	2	protein_coding
ALG14	3	protein_coding
ALG1L1P	3	transcribed_unprocessed_pseudogene
ALG1L9P	1	transcribed_unprocessed_pseudogene
ALG8	3	protein_coding
ALG9	3	protein_coding
ALK	3	protein_coding
ALKAL2	1	protein_coding
ALKBH3	2	protein_coding
ALKBH3-AS1	1	lncRNA
ALKBH4	1	protein_coding
ALKBH5	2	protein_coding
ALKBH6	1	protein_coding
ALLC	2	protein_coding
ALOX12	1	protein_coding
ALOX12B	5	protein_coding
ALOX15	1	protein_coding
ALOX15B	2	protein_coding
ALOX15P1	1	transcribed_unprocessed_pseudogene
ALOX5AP	1	protein_coding
ALPG	1	protein_coding
ALPI	1	protein_coding
ALPK2	1	protein_coding
ALPK3	4	protein_coding
ALPL	1	protein_coding
ALPP	2	protein_coding
ALS2	1	protein_coding
ALS2CL	6	protein_coding
ALX1	1	protein_coding
ALX3	5	protein_coding
ALX4	1	protein_coding
AMBP	1	protein_coding
AMBRA1	2	protein_coding
AMDHD2	1	protein_coding
AMER1	2	protein_coding
AMER2	3	protein_coding
AMER3	2	protein_coding
AMFR	1	protein_coding
AMH	1	protein_coding
AMIGO1	4	protein_coding
AMIGO3	1	protein_coding
AMMECR1	2	protein_coding
AMN	2	protein_coding
AMN1	1	protein_coding
AMOT	1	protein_coding
AMOTL1	5	protein_coding
AMOTL2	4	protein_coding
AMPD1	4	protein_coding
AMPD2	2	protein_coding
AMPD3	8	protein_coding
AMPH	2	protein_coding
AMY2B	1	protein_coding
AMZ1	6	protein_coding
AMZ2	1	protein_coding
AMZ2P1	1	transcribed_unprocessed_pseudogene
ANAPC1	3	protein_coding
ANAPC10	5	protein_coding
ANAPC16	3	protein_coding
ANAPC1P1	3	transcribed_unprocessed_pseudogene
ANAPC1P2	1	lncRNA
ANAPC2	1	protein_coding
ANAPC5	1	protein_coding
ANAPC7	3	protein_coding
ANGEL1	2	protein_coding
ANGPT2	1	protein_coding
ANGPT4	2	protein_coding
ANGPTL1	1	protein_coding
ANGPTL2	1	protein_coding
ANGPTL4	2	protein_coding
ANGPTL7	1	protein_coding
ANHX	1	protein_coding
ANK1	4	protein_coding
ANK2	6	protein_coding
ANK3	4	protein_coding
ANKDD1B	3	protein_coding
ANKEF1	3	protein_coding
ANKFN1	2	protein_coding
ANKFY1	2	protein_coding
ANKH	4	protein_coding
ANKK1	1	protein_coding
ANKLE1	1	protein_coding
ANKLE2	2	protein_coding
ANKMY1	7	protein_coding
ANKRA2	1	protein_coding
ANKRD1	1	protein_coding
ANKRD11	4	protein_coding
ANKRD12	1	protein_coding
ANKRD13A	2	protein_coding
ANKRD13C	2	protein_coding
ANKRD13D	2	protein_coding
ANKRD16	1	protein_coding
ANKRD17	2	protein_coding
ANKRD17-DT	1	lncRNA
ANKRD18A	1	protein_coding
ANKRD18B	1	protein_coding
ANKRD19P	1	transcribed_unprocessed_pseudogene
ANKRD2	2	protein_coding
ANKRD20A1	1	protein_coding
ANKRD20A21P	1	transcribed_unprocessed_pseudogene
ANKRD20A3P	1	transcribed_unprocessed_pseudogene
ANKRD20A4-ANKRD20A20P	2	#N/A
ANKRD20A8P	3	transcribed_unprocessed_pseudogene
ANKRD22	2	protein_coding
ANKRD24	2	protein_coding
ANKRD26	5	protein_coding
ANKRD26P1	1	transcribed_unprocessed_pseudogene
ANKRD26P3	2	unprocessed_pseudogene
ANKRD28	8	protein_coding
ANKRD29	4	protein_coding
ANKRD30A	3	protein_coding
ANKRD30B	3	protein_coding
ANKRD30BL	1	protein_coding
ANKRD30BP3	1	unprocessed_pseudogene
ANKRD33	1	protein_coding
ANKRD33B	6	protein_coding
ANKRD34A	2	protein_coding
ANKRD34B	3	protein_coding
ANKRD34C	1	protein_coding
ANKRD35	4	protein_coding
ANKRD36BP2	1	transcribed_unprocessed_pseudogene
ANKRD40CL	1	protein_coding
ANKRD42	1	protein_coding
ANKRD42-DT	1	lncRNA
ANKRD44	8	protein_coding
ANKRD45	4	protein_coding
ANKRD49	3	protein_coding
ANKRD52	2	protein_coding
ANKRD53	1	protein_coding
ANKRD54	3	protein_coding
ANKRD55	2	protein_coding
ANKRD6	2	protein_coding
ANKRD60	2	protein_coding
ANKRD62	2	protein_coding
ANKRD63	1	protein_coding
ANKRD65	2	protein_coding
ANKRD65-AS1	1	lncRNA
ANKRD9	4	protein_coding
ANKS1A	3	protein_coding
ANKS1B	4	protein_coding
ANKS3	1	protein_coding
ANKS6	4	protein_coding
ANKUB1	3	protein_coding
ANKZF1	1	protein_coding
ANLN	3	protein_coding
ANO1	2	protein_coding
ANO10	3	protein_coding
ANO2	2	protein_coding
ANO3	1	protein_coding
ANO4	1	protein_coding
ANO5	1	protein_coding
ANO6	2	protein_coding
ANO7	6	protein_coding
ANO8	3	protein_coding
ANO9	1	protein_coding
ANOS1	2	protein_coding
ANP32B	1	protein_coding
ANPEP	1	protein_coding
ANTXR1	1	protein_coding
ANTXR2	2	protein_coding
ANTXRL	2	protein_coding
ANXA11	5	protein_coding
ANXA13	1	protein_coding
ANXA2	3	protein_coding
ANXA2P2	1	processed_pseudogene
ANXA2R	2	protein_coding
ANXA2R-OT1	1	lncRNA
ANXA4	4	protein_coding
ANXA6	3	protein_coding
ANXA7	2	protein_coding
ANXA8L1	1	protein_coding
AOAH	2	protein_coding
AOAH-IT1	1	lncRNA
AOC1	2	protein_coding
AOPEP	8	protein_coding
AOX1	3	protein_coding
AOX3P-AOX2P	1	lncRNA
AP1B1	4	protein_coding
AP1B1P1	1	lncRNA
AP1G1	1	protein_coding
AP1G2	2	protein_coding
AP1G2-AS1	2	lncRNA
AP1M1	1	protein_coding
AP1M2	1	protein_coding
AP1S1	1	protein_coding
AP1S3	1	protein_coding
AP2A1	3	protein_coding
AP2B1	1	protein_coding
AP3B1	1	protein_coding
AP3D1	6	protein_coding
AP3M1	4	protein_coding
AP4E1	2	protein_coding
AP4S1	1	protein_coding
AP5B1	1	protein_coding
AP5M1	1	protein_coding
AP5S1	3	protein_coding
AP5Z1	5	protein_coding
APAF1	5	protein_coding
APBA1	1	protein_coding
APBA3	1	protein_coding
APBB1	1	protein_coding
APBB2	1	protein_coding
APBB3	1	protein_coding
APC	2	protein_coding
APC2	2	protein_coding
APCDD1	1	protein_coding
APCDD1L	3	protein_coding
APEX2	1	protein_coding
APH1A	1	protein_coding
APH1B	1	protein_coding
API5	1	protein_coding
APLF	3	protein_coding
APLN	1	protein_coding
APMAP	1	protein_coding
APOA1-AS	1	lncRNA
APOA4	1	protein_coding
APOA5	1	protein_coding
APOBEC3C	1	protein_coding
APOBEC3D	1	protein_coding
APOBEC3F	2	protein_coding
APOBEC3G	3	protein_coding
APOBR	2	protein_coding
APOC1P1	1	transcribed_unprocessed_pseudogene
APOL3	1	protein_coding
APOL4	1	protein_coding
APOL6	1	protein_coding
APOO	2	protein_coding
APP	4	protein_coding
APPBP2	1	protein_coding
APPL1	3	protein_coding
APPL2	3	protein_coding
APRT	1	protein_coding
APTR	2	lncRNA
APTX	2	protein_coding
AQP10	1	protein_coding
AQP12B	3	protein_coding
AQP2	1	protein_coding
AQP3	4	protein_coding
AQP4	2	protein_coding
AQP4-AS1	1	lncRNA
AQP5-AS1	1	lncRNA
AQP6	1	protein_coding
AQP7	1	protein_coding
AQP7B	4	protein_coding
AQP7P1	2	unprocessed_pseudogene
AQR	5	protein_coding
AR	1	protein_coding
ARAF	2	protein_coding
ARAP1	3	protein_coding
ARAP2	5	protein_coding
ARAP3	3	protein_coding
ARC	1	protein_coding
ARCN1	2	protein_coding
AREL1	1	protein_coding
ARF4	1	protein_coding
ARF6	2	protein_coding
ARFGAP1	17	protein_coding
ARFGAP3	1	protein_coding
ARFGEF1	7	protein_coding
ARFGEF2	5	protein_coding
ARFGEF3	5	protein_coding
ARFRP1	1	protein_coding
ARG2	1	protein_coding
ARGFX	1	protein_coding
ARGLU1	1	protein_coding
ARHGAP1	2	protein_coding
ARHGAP10	2	protein_coding
ARHGAP12	2	protein_coding
ARHGAP15	1	protein_coding
ARHGAP15-AS1	5	lncRNA
ARHGAP18	3	protein_coding
ARHGAP20	2	protein_coding
ARHGAP22	3	protein_coding
ARHGAP24	2	protein_coding
ARHGAP26	4	protein_coding
ARHGAP26-AS1	2	lncRNA
ARHGAP27P1	1	#N/A
ARHGAP27P2	2	processed_pseudogene
ARHGAP28	1	protein_coding
ARHGAP30	2	protein_coding
ARHGAP31	2	protein_coding
ARHGAP32	1	protein_coding
ARHGAP33	1	protein_coding
ARHGAP35	3	protein_coding
ARHGAP36	1	protein_coding
ARHGAP39	2	protein_coding
ARHGAP4	1	protein_coding
ARHGAP40	3	protein_coding
ARHGAP42	3	protein_coding
ARHGAP42-AS1	1	lncRNA
ARHGAP44	1	protein_coding
ARHGAP45	3	protein_coding
ARHGAP5	2	protein_coding
ARHGAP5-AS1	1	lncRNA
ARHGAP6	2	protein_coding
ARHGAP9	5	protein_coding
ARHGDIG	2	protein_coding
ARHGEF1	3	protein_coding
ARHGEF10L	4	protein_coding
ARHGEF11	4	protein_coding
ARHGEF12	23	protein_coding
ARHGEF15	3	protein_coding
ARHGEF16	3	protein_coding
ARHGEF17	2	protein_coding
ARHGEF18	4	protein_coding
ARHGEF19_1	1	#N/A
ARHGEF2	1	protein_coding
ARHGEF25	1	protein_coding
ARHGEF28	1	protein_coding
ARHGEF3	6	protein_coding
ARHGEF33	1	protein_coding
ARHGEF37	2	protein_coding
ARHGEF39	1	protein_coding
ARHGEF4	9	protein_coding
ARHGEF40	6	protein_coding
ARHGEF6	1	protein_coding
ARHGEF7	5	protein_coding
ARHGEF9	3	protein_coding
ARID1A	1	protein_coding
ARID1B	1	protein_coding
ARID2	3	protein_coding
ARID3A	2	protein_coding
ARID3B	4	protein_coding
ARID3C	1	protein_coding
ARID4A	2	protein_coding
ARID5B	1	protein_coding
ARIH1	5	protein_coding
ARIH2	4	protein_coding
ARIH2OS	2	lncRNA
ARK2C	2	#N/A
ARL10	4	protein_coding
ARL13B	2	protein_coding
ARL14EP	1	protein_coding
ARL15	4	protein_coding
ARL2BP	1	protein_coding
ARL3	3	protein_coding
ARL4C	2	protein_coding
ARL5C	1	protein_coding
ARL6IP1	1	protein_coding
ARL6IP4	3	protein_coding
ARL8A	1	protein_coding
ARL8B	1	protein_coding
ARMC12	3	protein_coding
ARMC2	5	protein_coding
ARMC3	3	protein_coding
ARMC5	5	protein_coding
ARMC6	2	protein_coding
ARMC8	6	protein_coding
ARMC9	7	protein_coding
ARMCX3	1	protein_coding
ARMCX4	1	protein_coding
ARMH1	2	protein_coding
ARMH3	5	protein_coding
ARNT	4	protein_coding
ARPC1A	2	protein_coding
ARPC1B	1	protein_coding
ARPC5	1	protein_coding
ARPC5L	2	protein_coding
ARPP21	2	protein_coding
ARRB1	3	protein_coding
ARRDC2	2	protein_coding
ARRDC4	1	protein_coding
ARSA	2	protein_coding
ARSD	1	protein_coding
ARSF	1	protein_coding
ARSG	3	protein_coding
ARSI	1	protein_coding
ARSJ	1	protein_coding
ARSK	1	protein_coding
ART1	3	protein_coding
ART3	3	protein_coding
ART5	2	protein_coding
ARTN	3	protein_coding
ARVCF	1	protein_coding
ASAH1	1	protein_coding
ASAH2B	2	protein_coding
ASAP1	6	protein_coding
ASAP2	2	protein_coding
ASB10	1	protein_coding
ASB11	1	protein_coding
ASB12	1	protein_coding
ASB13	1	protein_coding
ASB14	2	protein_coding
ASB15-AS1	2	lncRNA
ASB16	3	protein_coding
ASB18	4	protein_coding
ASB4	4	protein_coding
ASB5	1	protein_coding
ASB6	1	protein_coding
ASB7	1	protein_coding
ASB8	2	protein_coding
ASB9	1	protein_coding
ASCC1	2	protein_coding
ASCC2	3	protein_coding
ASCL2	1	protein_coding
ASCL4	1	protein_coding
ASGR2	3	protein_coding
ASH1L	3	protein_coding
ASIC1	3	protein_coding
ASIC2	1	protein_coding
ASIC3	1	protein_coding
ASIC4	5	protein_coding
ASIP	2	protein_coding
ASMER1	1	#N/A
ASNSD1	1	protein_coding
ASNSP1	1	transcribed_unprocessed_pseudogene
ASPA	2	protein_coding
ASPG	4	protein_coding
ASPH	2	protein_coding
ASPHD1	3	protein_coding
ASPM	1	protein_coding
ASPRV1	2	protein_coding
ASPSCR1	1	protein_coding
ASRGL1	1	protein_coding
ASS1	1	protein_coding
ASTN1	3	protein_coding
ASTN2	7	protein_coding
ASXL1	9	protein_coding
ASXL2	5	protein_coding
ASXL3	3	protein_coding
ATAD2B	5	protein_coding
ATAD3A	4	protein_coding
ATAD3B	1	protein_coding
ATAD3C	2	protein_coding
ATAD5	1	protein_coding
ATCAY	1	protein_coding
ATE1	3	protein_coding
ATF1	5	protein_coding
ATF2	1	protein_coding
ATF3	2	protein_coding
ATF4	1	protein_coding
ATF6	1	protein_coding
ATF7	1	protein_coding
ATF7IP	3	protein_coding
ATF7IP2	5	protein_coding
ATG10	2	protein_coding
ATG101	1	protein_coding
ATG13	1	protein_coding
ATG14	2	protein_coding
ATG16L2	1	protein_coding
ATG2A	5	protein_coding
ATG2B	5	protein_coding
ATG3	2	protein_coding
ATG4A	2	protein_coding
ATG4B	4	protein_coding
ATG4D	3	protein_coding
ATG7	11	protein_coding
ATG9A	1	protein_coding
ATG9B	1	protein_coding
ATIC	3	protein_coding
ATL2	4	protein_coding
ATL3	2	protein_coding
ATM	2	protein_coding
ATN1	1	protein_coding
ATOH7	1	protein_coding
ATOH8	1	protein_coding
ATOSA	3	protein_coding
ATOSB	2	protein_coding
ATOX1-AS1	1	lncRNA
ATP10A	7	protein_coding
ATP10B	1	protein_coding
ATP10D	1	protein_coding
ATP11A	11	protein_coding
ATP11A-AS1	1	lncRNA
ATP11B	4	protein_coding
ATP11B-DT	1	lncRNA
ATP11C	5	protein_coding
ATP12A	3	protein_coding
ATP13A1	6	protein_coding
ATP13A3	2	protein_coding
ATP13A3-DT	1	lncRNA
ATP13A4	2	protein_coding
ATP13A5	3	protein_coding
ATP1A1	2	protein_coding
ATP1A1-AS1	5	lncRNA
ATP1A2	3	protein_coding
ATP1A3	6	protein_coding
ATP1A4	1	protein_coding
ATP1B2	1	protein_coding
ATP1B3	1	protein_coding
ATP1B4	1	protein_coding
ATP2A1	4	protein_coding
ATP2A1-AS1	1	lncRNA
ATP2A2	4	protein_coding
ATP2A3	1	protein_coding
ATP2B1	2	protein_coding
ATP2B2	7	protein_coding
ATP2B3	3	protein_coding
ATP2C1	4	protein_coding
ATP2C2	3	protein_coding
ATP4A	1	protein_coding
ATP5F1A	1	protein_coding
ATP5F1E	3	protein_coding
ATP5MC1	1	protein_coding
ATP5MC2	1	protein_coding
ATP5MC3	1	protein_coding
ATP5MG	1	protein_coding
ATP5MJ	2	protein_coding
ATP5MK	1	protein_coding
ATP5PB	2	protein_coding
ATP5PF	2	protein_coding
ATP5PO	1	protein_coding
ATP6	2	#N/A
ATP6AP1	1	protein_coding
ATP6AP2	1	protein_coding
ATP6V0A2	2	protein_coding
ATP6V0A4	1	protein_coding
ATP6V0D1-DT	2	lncRNA
ATP6V1A	2	protein_coding
ATP6V1C1	2	protein_coding
ATP6V1C2	3	protein_coding
ATP6V1D	1	protein_coding
ATP6V1E2	2	protein_coding
ATP6V1FNB	1	protein_coding
ATP6V1H	4	protein_coding
ATP7A	2	protein_coding
ATP7B	1	protein_coding
ATP8A1	2	protein_coding
ATP8A2	7	protein_coding
ATP8B1	1	protein_coding
ATP8B2	6	protein_coding
ATP8B3	4	protein_coding
ATP8B4	3	protein_coding
ATP8B5P	1	transcribed_unprocessed_pseudogene
ATP9A	5	protein_coding
ATP9B	5	protein_coding
ATPAF1	4	protein_coding
ATPAF2	2	protein_coding
ATPSCKMT	2	protein_coding
ATR	5	protein_coding
ATRN	1	protein_coding
ATRNL1	3	protein_coding
ATRX	1	protein_coding
ATXN1	1	protein_coding
ATXN1L	4	protein_coding
ATXN2	1	protein_coding
ATXN2L	1	protein_coding
ATXN3	4	protein_coding
ATXN7	3	protein_coding
ATXN7L1	4	protein_coding
ATXN7L2	3	protein_coding
ATXN7L3	1	protein_coding
ATXN7L3-AS1	6	lncRNA
ATXN7L3B	1	protein_coding
ATXN8OS	1	lncRNA
AUH	1	protein_coding
AURKA	3	protein_coding
AURKB	2	protein_coding
AURKC	1	protein_coding
AVEN	4	protein_coding
AVIL	3	protein_coding
AVL9	4	protein_coding
AVP	1	protein_coding
AVPI1	1	protein_coding
AVPR1A	2	protein_coding
AXIN1	2	protein_coding
AXIN2	1	protein_coding
AZGP1	1	protein_coding
AZIN2	5	protein_coding
B3GALT1	4	protein_coding
B3GALT5	1	protein_coding
B3GALT5-AS1	1	lncRNA
B3GALT6	1	protein_coding
B3GLCT	2	protein_coding
B3GNT4	3	protein_coding
B3GNT5	1	protein_coding
B3GNT6	1	protein_coding
B4GALNT1	1	protein_coding
B4GALNT2	3	protein_coding
B4GALNT3	4	protein_coding
B4GALNT4	2	protein_coding
B4GALT1	4	protein_coding
B4GALT1-AS1	1	lncRNA
B4GALT2	3	protein_coding
B4GALT3	1	protein_coding
B4GALT5	5	protein_coding
B4GALT7	4	protein_coding
B9D1	4	protein_coding
B9D2	1	protein_coding
BABAM2	2	protein_coding
BACE1	1	protein_coding
BACE1-AS	1	lncRNA
BACE2	1	protein_coding
BACH1	1	protein_coding
BAG4	1	protein_coding
BAG5	4	protein_coding
BAGE2	1	transcribed_unprocessed_pseudogene
BAHD1	4	protein_coding
BAIAP2	1	protein_coding
BAIAP2L1	2	protein_coding
BAIAP2L2	1	protein_coding
BAIAP3	1	protein_coding
BAK1	1	protein_coding
BALR6	1	lncRNA
BANCR	1	lncRNA
BANK1	1	protein_coding
BANP	2	protein_coding
BAP1	3	protein_coding
BARD1	5	protein_coding
BARHL1	1	protein_coding
BARX1-DT	1	lncRNA
BARX2	1	protein_coding
BASP1P1	1	processed_pseudogene
BAX	1	protein_coding
BAZ1A	3	protein_coding
BAZ2A	3	protein_coding
BAZ2B	4	protein_coding
BAZ2B-AS1	2	lncRNA
BBC3	2	protein_coding
BBOF1	1	protein_coding
BBS1	2	protein_coding
BBS12	1	protein_coding
BBS2	1	protein_coding
BBS4	2	protein_coding
BBS9	1	protein_coding
BBX	5	protein_coding
BCAM	1	protein_coding
BCAR1_1	1	#N/A
BCAR3	7	protein_coding
BCAR3-AS1	1	lncRNA
BCAR4	1	lncRNA
BCAS1	5	protein_coding
BCAS3	4	protein_coding
BCAS4	4	protein_coding
BCCIP	1	protein_coding
BCHE	1	protein_coding
BCKDHA	1	protein_coding
BCKDHB	7	protein_coding
BCKDK	3	protein_coding
BCL10	1	protein_coding
BCL10-AS1	1	lncRNA
BCL11A	1	protein_coding
BCL11B	3	protein_coding
BCL2	1	protein_coding
BCL2L1	1	protein_coding
BCL2L1-AS1	6	lncRNA
BCL2L11	3	protein_coding
BCL2L13	2	protein_coding
BCL2L15	1	protein_coding
BCL2L2	1	protein_coding
BCL3	1	protein_coding
BCL6	4	protein_coding
BCL6B	3	protein_coding
BCL7A	2	protein_coding
BCL7C	1	protein_coding
BCL9	5	protein_coding
BCLAF1	4	protein_coding
BCLAF1P2	1	processed_pseudogene
BCLAF3	1	protein_coding
BCOR	2	protein_coding
BCORL1	1	protein_coding
BCS1L	1	protein_coding
BDNF-AS	1	lncRNA
BEAN1	6	protein_coding
BECN2	1	protein_coding
BEGAIN	6	protein_coding
BEND3	4	protein_coding
BEND3P3	1	processed_pseudogene
BEND4	3	protein_coding
BEND5	4	protein_coding
BEND6	2	protein_coding
BEND7	3	protein_coding
BEST1	1	protein_coding
BEST4	2	protein_coding
BET1	1	protein_coding
BFSP1	2	protein_coding
BFSP2-AS1	1	lncRNA
BGN	2	protein_coding
BHLHA9	3	protein_coding
BHLHE22	1	protein_coding
BHLHE23	5	protein_coding
BHLHE41	1	protein_coding
BICC1	7	protein_coding
BICD1	3	protein_coding
BICD2	2	protein_coding
BICDL1	3	protein_coding
BICDL2	2	protein_coding
BICRA	5	protein_coding
BICRAL	1	protein_coding
BIN1	1	protein_coding
BIN3-IT1	2	#N/A
BIRC3	2	protein_coding
BIRC6	4	protein_coding
BIRC7	3	protein_coding
BISPR	1	lncRNA
BIVM	1	protein_coding
BLACAT1	3	protein_coding
BLCAP	2	protein_coding
BLM	5	protein_coding
BLOC1S3	2	protein_coding
BLOC1S6	2	protein_coding
BLTP1	5	protein_coding
BLTP2	2	protein_coding
BMAL1	1	protein_coding
BMF	2	protein_coding
BMI1	1	protein_coding
BMNCR	2	#N/A
BMP1	4	protein_coding
BMP10	2	protein_coding
BMP2K	2	protein_coding
BMP3	1	protein_coding
BMP4	1	protein_coding
BMP7	1	protein_coding
BMP7-AS1	1	lncRNA
BMP8A	4	protein_coding
BMP8B	6	protein_coding
BMPER	1	protein_coding
BMPR1A	10	protein_coding
BMPR1B	2	protein_coding
BMPR2	4	protein_coding
BMS1	1	protein_coding
BMS1P1	4	transcribed_unprocessed_pseudogene
BMS1P17	1	transcribed_unprocessed_pseudogene
BMS1P18	2	#N/A
BMS1P23	2	transcribed_unprocessed_pseudogene
BMS1P4	1	lncRNA
BMT2	3	protein_coding
BMX	1	protein_coding
BNC1	1	protein_coding
BNC2	8	protein_coding
BNIP2	2	protein_coding
BNIP3	1	protein_coding
BNIP5	1	protein_coding
BOC	4	protein_coding
BOD1	1	protein_coding
BOD1L1	4	protein_coding
BOD1L2	1	protein_coding
BOLA3-DT	1	lncRNA
BORCS6	1	protein_coding
BPESC1	2	lncRNA
BPHL	2	protein_coding
BPI	3	protein_coding
BPIFA2	1	protein_coding
BPIFA3	1	protein_coding
BPIFA4P	2	transcribed_unprocessed_pseudogene
BPIFB1	2	protein_coding
BPIFB2	2	protein_coding
BPIFB3	1	protein_coding
BPIFB4	3	protein_coding
BPIFB6	3	protein_coding
BPIFC	1	protein_coding
BPNT2	2	protein_coding
BPTF	6	protein_coding
BRAF	7	protein_coding
BRAP	1	protein_coding
BRAT1	2	protein_coding
BRCA1	2	protein_coding
BRCA2	3	protein_coding
BRD1	6	protein_coding
BRD3	2	protein_coding
BRD4	3	protein_coding
BRD7	1	protein_coding
BRD9	3	protein_coding
BRDT	3	protein_coding
BRF1	6	protein_coding
BRI3	1	protein_coding
BRICD5	1	protein_coding
BRIP1	1	protein_coding
BRIX1	1	protein_coding
BRMS1	1	protein_coding
BRPF3	7	protein_coding
BRPF3-AS1	2	lncRNA
BRS3	3	protein_coding
BRSK1	1	protein_coding
BRWD1	4	protein_coding
BRWD1-AS1	1	lncRNA
BRWD3	1	protein_coding
BSDC1	4	protein_coding
BSG	1	protein_coding
BSN	6	protein_coding
BSND	2	protein_coding
BST1	2	protein_coding
BST2	1	protein_coding
BSX	1	protein_coding
BTAF1	2	protein_coding
BTBD1	1	protein_coding
BTBD10	3	protein_coding
BTBD16	1	protein_coding
BTBD17	1	protein_coding
BTBD19	4	protein_coding
BTBD2	2	protein_coding
BTBD3	3	protein_coding
BTBD6	1	protein_coding
BTBD8	1	protein_coding
BTBD9	3	protein_coding
BTC	1	protein_coding
BTD	4	protein_coding
BTG1-DT	1	lncRNA
BTG3	1	protein_coding
BTG4	3	protein_coding
BTK	2	protein_coding
BTLA	1	protein_coding
BTN3A1	5	protein_coding
BTN3A2	2	protein_coding
BTN3A3	1	protein_coding
BTNL8	2	protein_coding
BTNL9	1	protein_coding
BTRC	2	protein_coding
BUB1	2	protein_coding
BUB1B	1	protein_coding
BUB3	5	protein_coding
BUD13	2	protein_coding
BVES	1	protein_coding
BVES-AS1	1	lncRNA
BZW1	3	protein_coding
C10orf143	2	protein_coding
C10orf53	7	protein_coding
C10orf71	2	protein_coding
C10orf71-AS1	1	lncRNA
C10orf90	5	protein_coding
C11orf16	1	protein_coding
C11orf24	2	protein_coding
C11orf40	2	lncRNA
C11orf54	3	protein_coding
C11orf58	2	protein_coding
C11orf65	3	protein_coding
C11orf68	2	protein_coding
C11orf80	2	protein_coding
C11orf86	1	protein_coding
C11orf87	1	protein_coding
C12orf42	2	protein_coding
C12orf50	1	protein_coding
C12orf56	1	protein_coding
C12orf60	1	protein_coding
C12orf75	1	protein_coding
C12orf76	1	protein_coding
C13orf42	1	protein_coding
C13orf46	1	protein_coding
C14orf119	1	protein_coding
C14orf132	3	protein_coding
C14orf28	2	protein_coding
C14orf39	2	protein_coding
C14orf93	1	protein_coding
C15orf39	2	protein_coding
C15orf40	6	protein_coding
C16orf74	3	protein_coding
C16orf78	1	protein_coding
C16orf87	2	protein_coding
C16orf96	1	protein_coding
C17orf107	1	protein_coding
C17orf113	1	protein_coding
C18orf32	1	protein_coding
C18orf54	3	protein_coding
C18orf63	1	protein_coding
C19orf12	2	protein_coding
C19orf25	3	protein_coding
C19orf47	3	protein_coding
C19orf48P	2	transcribed_unitary_pseudogene
C19orf81	1	protein_coding
C1GALT1	6	protein_coding
C1QB	1	protein_coding
C1QL1	1	protein_coding
C1QL3	1	protein_coding
C1QL4	2	protein_coding
C1QTNF1	2	protein_coding
C1QTNF3	2	protein_coding
C1QTNF7	1	protein_coding
C1QTNF8	1	protein_coding
C1QTNF9	1	protein_coding
C1RL-AS1	1	lncRNA
C1S	1	protein_coding
C1orf100	1	protein_coding
C1orf105	1	protein_coding
C1orf116	2	protein_coding
C1orf127	6	protein_coding
C1orf159	2	protein_coding
C1orf167	4	protein_coding
C1orf174	1	protein_coding
C1orf202	2	#N/A
C1orf210	2	protein_coding
C1orf216	1	protein_coding
C1orf226	2	protein_coding
C1orf232	1	protein_coding
C1orf43	4	protein_coding
C1orf50	2	protein_coding
C1orf54	1	protein_coding
C1orf74	2	protein_coding
C1orf87	1	protein_coding
C20orf141	1	protein_coding
C20orf173	3	protein_coding
C20orf181	2	TEC
C20orf203	6	protein_coding
C20orf204	3	protein_coding
C20orf96	2	protein_coding
C22orf42	3	protein_coding
C2CD2	1	protein_coding
C2CD2L	3	protein_coding
C2CD3	5	protein_coding
C2CD4A	2	protein_coding
C2CD4B	1	protein_coding
C2CD4D	5	protein_coding
C2CD4D-AS1	2	lncRNA
C2CD5	2	protein_coding
C2CD6	1	protein_coding
C2orf15	2	protein_coding
C2orf16	6	protein_coding
C2orf42	2	protein_coding
C2orf49	1	protein_coding
C2orf50	1	protein_coding
C2orf66	3	protein_coding
C2orf72	1	protein_coding
C2orf73	1	protein_coding
C2orf74	1	protein_coding
C2orf80	2	protein_coding
C2orf81	2	protein_coding
C2orf88	3	protein_coding
C3	6	protein_coding
C3AR1	2	protein_coding
C3P1	4	transcribed_unprocessed_pseudogene
C3orf14	1	protein_coding
C3orf18	5	protein_coding
C3orf20	2	protein_coding
C3orf22	1	protein_coding
C3orf70	1	protein_coding
C3orf84	1	protein_coding
C3orf86P	1	transcribed_unitary_pseudogene
C4BPA	1	protein_coding
C4orf17	5	protein_coding
C4orf19	1	protein_coding
C4orf3	1	protein_coding
C4orf47	2	protein_coding
C4orf48	2	protein_coding
C4orf51	1	protein_coding
C4orf54	3	protein_coding
C5	3	protein_coding
C5AR2	1	protein_coding
C5orf47	1	protein_coding
C5orf52	1	protein_coding
C5orf58	3	protein_coding
C5orf64	1	lncRNA
C6	2	protein_coding
C6orf120	3	protein_coding
C6orf132	1	protein_coding
C6orf163	1	protein_coding
C6orf62	2	protein_coding
C7orf25	1	protein_coding
C7orf31	4	protein_coding
C7orf50	1	protein_coding
C8B	1	protein_coding
C8orf17	1	TEC
C8orf34	5	protein_coding
C8orf44	1	lncRNA
C8orf58	1	protein_coding
C8orf74_1	1	#N/A
C8orf76	1	protein_coding
C8orf89	1	protein_coding
C9	2	protein_coding
C9orf131	1	protein_coding
C9orf24	1	protein_coding
C9orf50	2	protein_coding
C9orf57	2	protein_coding
C9orf78	1	protein_coding
CA10	4	protein_coding
CA11	3	protein_coding
CA12	1	protein_coding
CA14	2	protein_coding
CA2	1	protein_coding
CA3	1	protein_coding
CA3-AS1	1	lncRNA
CA5A	2	protein_coding
CA8	1	protein_coding
CA9	1	protein_coding
CAB39	1	protein_coding
CAB39L	4	protein_coding
CABIN1	2	protein_coding
CABLES1	2	protein_coding
CABLES2	1	protein_coding
CABP1	3	protein_coding
CABP2	1	protein_coding
CABP4	7	protein_coding
CABP5	1	protein_coding
CABP7	3	protein_coding
CABYR	1	protein_coding
CACNA1A	2	protein_coding
CACNA1B	6	protein_coding
CACNA1D	3	protein_coding
CACNA1E	1	protein_coding
CACNA1G	10	protein_coding
CACNA1H	4	protein_coding
CACNA1I	6	protein_coding
CACNA1S	2	protein_coding
CACNA2D2	4	protein_coding
CACNA2D3	1	protein_coding
CACNA2D3-AS1	1	lncRNA
CACNB2	2	protein_coding
CACNB4	3	protein_coding
CACNG1	2	protein_coding
CACNG2	2	protein_coding
CACNG4	1	protein_coding
CACNG5	4	protein_coding
CACNG6	1	protein_coding
CACNG7	2	protein_coding
CACTIN	5	protein_coding
CACUL1	4	protein_coding
CAD	5	protein_coding
CADM2	2	protein_coding
CADM4	1	protein_coding
CADPS	3	protein_coding
CADPS2	1	protein_coding
CALCA	3	protein_coding
CALCB	1	protein_coding
CALCOCO1	2	protein_coding
CALCOCO2	2	protein_coding
CALCRL	1	protein_coding
CALCRL-AS1	1	lncRNA
CALHM1	1	protein_coding
CALHM3	1	protein_coding
CALHM5	1	protein_coding
CALM1	1	protein_coding
CALM3	1	protein_coding
CALML3	1	protein_coding
CALML3-AS1	2	lncRNA
CALML5	1	protein_coding
CALML6	1	protein_coding
CALN1	1	protein_coding
CALR4P	2	transcribed_unitary_pseudogene
CALU	3	protein_coding
CALY	2	protein_coding
CAMK1	3	protein_coding
CAMK1D	2	protein_coding
CAMK2A	1	protein_coding
CAMK2B	4	protein_coding
CAMK2D	2	protein_coding
CAMK2G	6	protein_coding
CAMK2N2	2	protein_coding
CAMK4	3	protein_coding
CAMKK1	1	protein_coding
CAMKK2	2	protein_coding
CAMKMT	2	protein_coding
CAMKV	1	protein_coding
CAMP	1	protein_coding
CAMSAP1	3	protein_coding
CAMSAP2	3	protein_coding
CAMSAP3	3	protein_coding
CAMTA1	9	protein_coding
CAMTA2	3	protein_coding
CAMTA2-AS1	1	lncRNA
CAND2	2	protein_coding
CANX_1	1	#N/A
CAP1	2	protein_coding
CAPN1	4	protein_coding
CAPN10	1	protein_coding
CAPN10-DT	1	lncRNA
CAPN11	4	protein_coding
CAPN13	4	protein_coding
CAPN15	4	lncRNA
CAPN2	3	protein_coding
CAPN3	4	protein_coding
CAPN6	1	protein_coding
CAPN7	1	protein_coding
CAPN8	2	protein_coding
CAPN9	1	protein_coding
CAPNS2	1	protein_coding
CAPRIN1	2	protein_coding
CAPRIN2	2	protein_coding
CAPS2	3	protein_coding
CAPSL-DT	1	lncRNA
CAPZA1	1	protein_coding
CAPZA2	2	protein_coding
CAPZA3	1	protein_coding
CAPZB	1	protein_coding
CARD10	2	protein_coding
CARD11	4	protein_coding
CARD16	1	protein_coding
CARD8	3	protein_coding
CARD9	1	protein_coding
CARHSP1	1	protein_coding
CARM1	1	protein_coding
CARMAL	1	lncRNA
CARMIL1	2	protein_coding
CARMIL2	3	protein_coding
CARNMT1	3	protein_coding
CARNS1	2	protein_coding
CARS1	1	protein_coding
CASC17	1	lncRNA
CASC18	1	lncRNA
CASC21	1	#N/A
CASC3	1	protein_coding
CASC9	2	lncRNA
CASD1	2	protein_coding
CASKIN1	2	protein_coding
CASKIN2	2	protein_coding
CASP1	2	protein_coding
CASP10	3	protein_coding
CASP16P	1	transcribed_unitary_pseudogene
CASP2	1	protein_coding
CASP3	1	protein_coding
CASP6	1	protein_coding
CASP7	1	protein_coding
CASP8	1	protein_coding
CASP8AP2	1	protein_coding
CASP9	1	protein_coding
CASQ2	4	protein_coding
CASR	4	protein_coding
CASS4	3	protein_coding
CAST	9	protein_coding
CASTOR1	1	protein_coding
CASTOR2	2	protein_coding
CASTOR3P	2	transcribed_unprocessed_pseudogene
CASZ1	3	protein_coding
CATIP	3	protein_coding
CATSPER2	1	protein_coding
CATSPER3	2	protein_coding
CATSPER4	2	protein_coding
CATSPERD	2	protein_coding
CATSPERE	1	protein_coding
CATSPERG	1	protein_coding
CAV3	1	protein_coding
CAVIN1	1	protein_coding
CAVIN2	1	protein_coding
CAVIN2-AS1	3	lncRNA
CAVIN3	3	protein_coding
CBFA2T2	2	protein_coding
CBFA2T3	4	protein_coding
CBL	2	protein_coding
CBLB	4	protein_coding
CBLC	3	protein_coding
CBLN1	2	protein_coding
CBLN3	1	protein_coding
CBLN4	2	protein_coding
CBR4	1	protein_coding
CBS	1	protein_coding
CBSLR	2	#N/A
CBX1	1	protein_coding
CBX2	2	protein_coding
CBX3	5	protein_coding
CBX3P2	1	transcribed_processed_pseudogene
CBX5	3	protein_coding
CBX6	2	protein_coding
CBX7	1	protein_coding
CBX8	1	protein_coding
CBY2	1	protein_coding
CC2D1B	2	protein_coding
CC2D2A	1	protein_coding
CCAR1	2	protein_coding
CCDC102A	2	protein_coding
CCDC105	1	protein_coding
CCDC106	1	protein_coding
CCDC110	2	protein_coding
CCDC112	1	protein_coding
CCDC113	1	protein_coding
CCDC116	1	protein_coding
CCDC12	2	protein_coding
CCDC121	2	protein_coding
CCDC122	1	protein_coding
CCDC124	1	protein_coding
CCDC125_1	1	#N/A
CCDC126	1	protein_coding
CCDC127	2	protein_coding
CCDC13	3	protein_coding
CCDC13-AS1	1	lncRNA
CCDC134	2	protein_coding
CCDC137	1	protein_coding
CCDC138	3	protein_coding
CCDC14	2	protein_coding
CCDC140	1	lncRNA
CCDC141	3	protein_coding
CCDC142	3	protein_coding
CCDC144A	4	protein_coding
CCDC144NL-AS1	1	lncRNA
CCDC146	1	protein_coding
CCDC149	2	protein_coding
CCDC15	4	protein_coding
CCDC150	1	protein_coding
CCDC152	1	protein_coding
CCDC153	1	protein_coding
CCDC157	1	protein_coding
CCDC158	1	protein_coding
CCDC160	2	protein_coding
CCDC162P	5	transcribed_unitary_pseudogene
CCDC168	1	protein_coding
CCDC169	1	protein_coding
CCDC17	2	protein_coding
CCDC170	2	protein_coding
CCDC171	7	protein_coding
CCDC174	1	protein_coding
CCDC175	1	protein_coding
CCDC177	8	protein_coding
CCDC18	1	protein_coding
CCDC18-AS1	1	lncRNA
CCDC180	1	protein_coding
CCDC181	2	protein_coding
CCDC182	2	protein_coding
CCDC183	1	protein_coding
CCDC186	3	protein_coding
CCDC187	8	protein_coding
CCDC188	1	protein_coding
CCDC191	1	protein_coding
CCDC192	1	protein_coding
CCDC196	3	protein_coding
CCDC198	1	protein_coding
CCDC26	1	lncRNA
CCDC27	1	protein_coding
CCDC28A-AS1	2	lncRNA
CCDC28B	1	protein_coding
CCDC3	1	protein_coding
CCDC30	1	protein_coding
CCDC38	1	protein_coding
CCDC39	1	protein_coding
CCDC43	1	protein_coding
CCDC47	1	protein_coding
CCDC50	1	protein_coding
CCDC6	2	protein_coding
CCDC61	1	protein_coding
CCDC62	4	protein_coding
CCDC63	1	protein_coding
CCDC66	1	protein_coding
CCDC68	1	protein_coding
CCDC7	5	protein_coding
CCDC71	1	protein_coding
CCDC73	1	protein_coding
CCDC74A	2	protein_coding
CCDC74B_1	1	#N/A
CCDC78	3	protein_coding
CCDC80	3	protein_coding
CCDC82	2	protein_coding
CCDC83	1	protein_coding
CCDC85A	2	protein_coding
CCDC85C	2	protein_coding
CCDC86	1	protein_coding
CCDC88A	2	protein_coding
CCDC88B	4	protein_coding
CCDC88C	7	protein_coding
CCDC88C-DT	1	lncRNA
CCDC9	1	protein_coding
CCDC90B-AS1	1	lncRNA
CCDC91	1	protein_coding
CCDC92	2	protein_coding
CCDC92B	5	protein_coding
CCDC93	1	protein_coding
CCDC96	1	protein_coding
CCDC97	1	protein_coding
CCEPR	1	#N/A
CCER1	2	protein_coding
CCK	1	protein_coding
CCKAR	4	protein_coding
CCL18_1	1	#N/A
CCL22	2	protein_coding
CCL23	1	protein_coding
CCL25	4	protein_coding
CCL28	1	protein_coding
CCM2	1	protein_coding
CCM2L	1	protein_coding
CCN2	1	protein_coding
CCN4	1	protein_coding
CCNB1	1	protein_coding
CCNB3	2	protein_coding
CCND1	2	protein_coding
CCND2	1	protein_coding
CCND3	2	protein_coding
CCNDBP1	2	protein_coding
CCNF	4	protein_coding
CCNG1	1	protein_coding
CCNI	2	protein_coding
CCNI2	1	protein_coding
CCNJ	1	protein_coding
CCNJL	1	protein_coding
CCNK	2	protein_coding
CCNL1	2	protein_coding
CCNL2	3	protein_coding
CCNQ	1	protein_coding
CCNT2	2	protein_coding
CCNY	1	protein_coding
CCNYL1	1	protein_coding
CCNYL2	2	transcribed_unprocessed_pseudogene
CCNYL4	1	transcribed_unprocessed_pseudogene
CCP110	2	protein_coding
CCR3	1	protein_coding
CCR5	1	protein_coding
CCR5AS	1	lncRNA
CCS	1	protein_coding
CCSER1	6	protein_coding
CCSER2	8	protein_coding
CCT4	3	protein_coding
CCT5	3	protein_coding
CCT6A	1	protein_coding
CCT6P1	1	transcribed_unprocessed_pseudogene
CCT7	1	protein_coding
CCZ1B	2	protein_coding
CCZ1P-OR7E38P	1	#N/A
CD101	1	protein_coding
CD101-AS1	1	lncRNA
CD109	5	protein_coding
CD14	1	protein_coding
CD151	3	protein_coding
CD163	1	protein_coding
CD164L2	1	protein_coding
CD177	1	protein_coding
CD180	2	protein_coding
CD19	1	protein_coding
CD1B	1	protein_coding
CD1D	2	protein_coding
CD1E	1	protein_coding
CD2	1	protein_coding
CD200R1	4	protein_coding
CD200R1L	1	protein_coding
CD200R1L-AS1	2	lncRNA
CD207	1	protein_coding
CD209	2	protein_coding
CD22	1	protein_coding
CD226	3	protein_coding
CD247	3	protein_coding
CD248	3	protein_coding
CD276	4	protein_coding
CD28	1	protein_coding
CD2AP	1	protein_coding
CD2BP2-DT	1	lncRNA
CD300LF	1	protein_coding
CD300LG	2	protein_coding
CD33	4	protein_coding
CD34	3	protein_coding
CD36	1	protein_coding
CD37	1	protein_coding
CD38	1	protein_coding
CD3G	1	protein_coding
CD4	1	protein_coding
CD40	1	protein_coding
CD44	3	protein_coding
CD47	3	protein_coding
CD5	2	protein_coding
CD53	1	protein_coding
CD55	1	protein_coding
CD5L	1	protein_coding
CD6	3	protein_coding
CD68	1	protein_coding
CD79B	1	protein_coding
CD80	1	protein_coding
CD81	2	protein_coding
CD81-AS1	1	lncRNA
CD82	3	protein_coding
CD84	1	protein_coding
CD86	3	protein_coding
CD8A	1	protein_coding
CD9	3	protein_coding
CD93	5	protein_coding
CD96	4	protein_coding
CD99L2	1	protein_coding
CDA	1	protein_coding
CDADC1	1	protein_coding
CDAN1	1	protein_coding
CDC14A	2	protein_coding
CDC14C	2	protein_coding
CDC16	1	protein_coding
CDC20-DT	1	lncRNA
CDC20B	1	protein_coding
CDC23	1	protein_coding
CDC25A	2	protein_coding
CDC25B	1	protein_coding
CDC27P10	1	#N/A
CDC37L1	2	protein_coding
CDC37L1-DT	1	lncRNA
CDC42	2	protein_coding
CDC42BPA	1	protein_coding
CDC42BPB	1	protein_coding
CDC42BPG	1	protein_coding
CDC42EP3	2	protein_coding
CDC42SE1	1	protein_coding
CDC42SE2	1	protein_coding
CDC45	2	protein_coding
CDC5L	1	protein_coding
CDC6	3	protein_coding
CDC7	3	protein_coding
CDC73	2	protein_coding
CDCA2	2	protein_coding
CDCA4	1	protein_coding
CDCA5	1	protein_coding
CDCA7	2	protein_coding
CDCA8	4	protein_coding
CDCP1	2	protein_coding
CDCP2	1	protein_coding
CDH1	6	protein_coding
CDH10	1	protein_coding
CDH11	1	protein_coding
CDH13	3	protein_coding
CDH15	3	protein_coding
CDH16	3	protein_coding
CDH17	4	protein_coding
CDH19	2	protein_coding
CDH2	2	protein_coding
CDH22	3	protein_coding
CDH23	7	protein_coding
CDH26	7	protein_coding
CDH3	4	protein_coding
CDH4_1	2	#N/A
CDH5	4	protein_coding
CDH6	2	protein_coding
CDH7	4	protein_coding
CDH8	6	protein_coding
CDHR1	1	protein_coding
CDHR18P	1	transcribed_unitary_pseudogene
CDHR2	1	protein_coding
CDHR3	1	protein_coding
CDHR4	1	protein_coding
CDHR5	1	protein_coding
CDIN1	1	protein_coding
CDIPTOSP	1	transcribed_unitary_pseudogene
CDK10	2	protein_coding
CDK11A	2	protein_coding
CDK11B	2	protein_coding
CDK12	3	protein_coding
CDK13	1	protein_coding
CDK14	4	protein_coding
CDK15	2	protein_coding
CDK17	4	protein_coding
CDK18	1	protein_coding
CDK19	3	protein_coding
CDK20	2	protein_coding
CDK2AP1	1	protein_coding
CDK5	1	protein_coding
CDK5R1	2	protein_coding
CDK5R2	3	protein_coding
CDK5RAP1	2	protein_coding
CDK5RAP3	2	protein_coding
CDK6	1	protein_coding
CDK6-AS1	1	lncRNA
CDKAL1	5	protein_coding
CDKL1	2	protein_coding
CDKL2	2	protein_coding
CDKL3	1	protein_coding
CDKL4	1	protein_coding
CDKN1A	1	protein_coding
CDKN1B	2	protein_coding
CDKN1C	2	protein_coding
CDO1	2	protein_coding
CDON	3	protein_coding
CDR1	2	lncRNA
CDRT15	1	protein_coding
CDRT4	1	protein_coding
CDS2	2	protein_coding
CDT1	2	protein_coding
CDX1	1	protein_coding
CDX2	1	protein_coding
CDYL	1	protein_coding
CDYL2	3	protein_coding
CEACAM16	1	protein_coding
CEACAM19	1	protein_coding
CEACAM22P	2	lncRNA
CEACAM3	1	protein_coding
CEACAM6	1	protein_coding
CEACAM8	1	protein_coding
CEBPA	3	protein_coding
CEBPB-AS1	4	lncRNA
CEBPD	1	protein_coding
CEBPZ	1	protein_coding
CEBPZOS	4	protein_coding
CECR2	4	protein_coding
CECR3	1	lncRNA
CECR7	2	transcribed_unprocessed_pseudogene
CELA2A	1	protein_coding
CELA3B	2	protein_coding
CELF1	1	protein_coding
CELF2	3	protein_coding
CELF2-DT	1	lncRNA
CELF3	4	protein_coding
CELF4	2	protein_coding
CELF5	2	protein_coding
CELF6	2	protein_coding
CELSR1	7	protein_coding
CELSR2	15	protein_coding
CELSR3	8	protein_coding
CEMIP	3	protein_coding
CEMIP2	1	protein_coding
CEND1	3	protein_coding
CENPA	1	protein_coding
CENPBD2P	2	transcribed_processed_pseudogene
CENPC	1	protein_coding
CENPE	1	protein_coding
CENPF	4	protein_coding
CENPI	1	protein_coding
CENPJ	1	protein_coding
CENPK	2	protein_coding
CENPM	1	protein_coding
CENPO	2	protein_coding
CENPV	2	protein_coding
CENPX	1	protein_coding
CEP104	3	protein_coding
CEP120	3	protein_coding
CEP126	5	protein_coding
CEP128	5	protein_coding
CEP131	5	protein_coding
CEP135	2	protein_coding
CEP152	4	protein_coding
CEP162	2	protein_coding
CEP164	3	protein_coding
CEP170B	2	protein_coding
CEP19	2	protein_coding
CEP192	3	protein_coding
CEP250	6	protein_coding
CEP250-AS1	1	lncRNA
CEP295	1	protein_coding
CEP350	1	protein_coding
CEP41	2	protein_coding
CEP43	5	protein_coding
CEP63	4	protein_coding
CEP68	1	protein_coding
CEP70	1	protein_coding
CEP72	5	protein_coding
CEP76	3	protein_coding
CEP78	6	protein_coding
CEP83	5	protein_coding
CEP85	1	protein_coding
CEP85L	7	protein_coding
CEP89	1	protein_coding
CEP95	3	protein_coding
CEP97	3	protein_coding
CEPT1	1	protein_coding
CER1	2	protein_coding
CERK	1	protein_coding
CERNA2	1	lncRNA
CERNA3	1	lncRNA
CEROX1	1	lncRNA
CERS2	3	protein_coding
CERS3	1	protein_coding
CERS3-AS1	1	lncRNA
CERS4	5	protein_coding
CERS6	3	protein_coding
CERS6-AS1	1	lncRNA
CES1P1	2	unprocessed_pseudogene
CES2	2	protein_coding
CES3	1	protein_coding
CES4A	2	protein_coding
CES5A_1	1	#N/A
CETP	2	protein_coding
CFAP100	2	protein_coding
CFAP100-DT	2	lncRNA
CFAP107	3	protein_coding
CFAP141	1	protein_coding
CFAP157	2	protein_coding
CFAP161	2	protein_coding
CFAP206	1	protein_coding
CFAP20DC	6	protein_coding
CFAP221	1	protein_coding
CFAP251	5	protein_coding
CFAP276	3	protein_coding
CFAP298	1	protein_coding
CFAP299	2	protein_coding
CFAP300	1	protein_coding
CFAP36	1	protein_coding
CFAP410	4	protein_coding
CFAP418	1	protein_coding
CFAP43	2	protein_coding
CFAP44-AS1	1	lncRNA
CFAP46	13	protein_coding
CFAP47	1	protein_coding
CFAP54	2	protein_coding
CFAP57	5	protein_coding
CFAP58	2	protein_coding
CFAP61	3	protein_coding
CFAP61-AS1	1	lncRNA
CFAP65	4	protein_coding
CFAP68	1	protein_coding
CFAP70	3	protein_coding
CFAP73	2	protein_coding
CFAP74	6	protein_coding
CFAP77	2	protein_coding
CFAP91	1	protein_coding
CFAP92	4	protein_coding
CFAP95	2	protein_coding
CFAP97	1	protein_coding
CFAP97D1	2	protein_coding
CFAP97D2	1	protein_coding
CFDP1	1	protein_coding
CFD_1	1	#N/A
CFL1	2	protein_coding
CFL2	3	protein_coding
CFLAR	9	protein_coding
CFLAR-AS1	1	lncRNA
CGB7	1	protein_coding
CGGBP1	5	protein_coding
CGN	6	protein_coding
CGNL1	5	protein_coding
CH17-125A10.2	1	#N/A
CH25H	3	protein_coding
CHAC1	1	protein_coding
CHAD	2	protein_coding
CHADL	2	protein_coding
CHAER1	1	#N/A
CHAF1A	5	protein_coding
CHAF1B	5	protein_coding
CHAMP1	1	protein_coding
CHAT	2	protein_coding
CHCHD5	1	protein_coding
CHCHD6	1	protein_coding
CHD1	1	protein_coding
CHD1L	9	protein_coding
CHD3	11	protein_coding
CHD4	3	protein_coding
CHD5	8	protein_coding
CHD6	15	protein_coding
CHD7	6	protein_coding
CHD8	2	protein_coding
CHD9	6	protein_coding
CHDH	1	protein_coding
CHEK1	1	protein_coding
CHEK2	1	protein_coding
CHFR	3	protein_coding
CHFR-DT	2	lncRNA
CHI3L2	1	protein_coding
CHIA	1	protein_coding
CHIAP2	1	transcribed_unprocessed_pseudogene
CHID1	7	protein_coding
CHKA	4	protein_coding
CHKA-DT	2	lncRNA
CHKB-DT	2	lncRNA
CHL1	1	protein_coding
CHM	2	protein_coding
CHMP1A	2	protein_coding
CHMP1B	1	protein_coding
CHMP2B	1	protein_coding
[truncated: 15,137 more rows]

## Sheet: MG63_dead
Gene	D_P12	type
A2M	1	protein_coding		protein_codeing	9773
A2ML1	3	protein_coding		lncRNA	1387
A2MP1	1	transcribed_unprocessed_pseudogene		miRNA	45
A3GALT2	1	protein_coding		snoRNA	11
A4GNT	1	protein_coding		snRNA	0
AAAS	1	protein_coding		pseudogene	274
AACS	1	protein_coding
AADACL3	3	protein_coding
AADACP1	2	transcribed_unprocessed_pseudogene
AAK1	4	protein_coding
AANAT	1	protein_coding
AAR2	1	protein_coding
AARD	3	protein_coding
AARS2	7	protein_coding
AASDH	1	protein_coding
AASDHPPT	1	protein_coding
AASS	5	protein_coding
AATF	1	protein_coding
ABAT	2	protein_coding
ABCA1	6	protein_coding
ABCA10	4	protein_coding
ABCA11P	1	transcribed_processed_pseudogene
ABCA12	1	protein_coding
ABCA13	9	protein_coding
ABCA2	1	protein_coding
ABCA3	4	protein_coding
ABCA4	1	protein_coding
ABCA5	3	protein_coding
ABCA6	2	protein_coding
ABCA7	1	protein_coding
ABCA8	4	protein_coding
ABCA9	3	protein_coding
ABCB1	2	protein_coding
ABCB10	1	protein_coding
ABCB4	1	protein_coding
ABCB5	3	protein_coding
ABCB8	5	protein_coding
ABCB9	1	protein_coding
ABCC10	2	protein_coding
ABCC11	1	protein_coding
ABCC12	4	protein_coding
ABCC13	1	transcribed_unprocessed_pseudogene
ABCC2	2	protein_coding
ABCC4	5	protein_coding
ABCC5	6	protein_coding
ABCC6P1	2	lncRNA
ABCC9	2	protein_coding
ABCD2	3	protein_coding
ABCD3	5	protein_coding
ABCF3	2	protein_coding
ABCG1	2	protein_coding
ABCG5	1	protein_coding
ABHD12B	2	protein_coding
ABHD13	1	protein_coding
ABHD14A	1	protein_coding
ABHD15	1	protein_coding
ABHD16B	2	protein_coding
ABHD17B	1	protein_coding
ABHD17C	1	protein_coding
ABHD18	4	protein_coding
ABHD2	1	protein_coding
ABHD5	2	protein_coding
ABHD6	1	protein_coding
ABHD8	2	protein_coding
ABI1	1	protein_coding
ABI2	1	protein_coding
ABI3BP	3	protein_coding
ABL1	1	protein_coding
ABL2	6	protein_coding
ABLIM1	1	protein_coding
ABLIM3	3	protein_coding
ABRACL	1	protein_coding
ABRAXAS2	1	protein_coding
ABTB3	2	protein_coding
ACAA1	1	protein_coding
ACAA2	1	protein_coding
ACACB	1	protein_coding
ACAD9	1	protein_coding
ACAD9-DT	3	lncRNA
ACADL	1	protein_coding
ACADS	1	protein_coding
ACADSB	2	protein_coding
ACAN	1	protein_coding
ACAP2	14	protein_coding
ACAT1	1	protein_coding
ACBD4	1	protein_coding
ACBD5	2	protein_coding
ACBD6	1	protein_coding
ACCSL	1	protein_coding
ACE	1	protein_coding
ACE2	1	protein_coding
ACER1	1	protein_coding
ACER2	3	protein_coding
ACER3	3	protein_coding
ACIN1	5	protein_coding
ACLY	3	protein_coding
ACOD1	1	protein_coding
ACOT11	1	protein_coding
ACOT12	3	protein_coding
ACOT7	1	protein_coding
ACOT8	1	protein_coding
ACOX1	3	protein_coding
ACOX2	1	protein_coding
ACOX3	4	protein_coding
ACOXL	3	protein_coding
ACOXL-AS1	1	lncRNA
ACP2	3	protein_coding
ACP5	1	protein_coding
ACP6	4	protein_coding
ACP7	2	protein_coding
ACSBG1	2	protein_coding
ACSF2	2	protein_coding
ACSL1	2	protein_coding
ACSL3	1	protein_coding
ACSL5	1	protein_coding
ACSL6	3	protein_coding
ACSM2A	3	protein_coding
ACSM2B	1	protein_coding
ACSM3	3	protein_coding
ACSM4	1	protein_coding
ACSM5	2	protein_coding
ACSS1	1	protein_coding
ACSS2	2	protein_coding
ACSS3	11	protein_coding
ACTA2-AS1	1	lncRNA
ACTG1P25	1	transcribed_processed_pseudogene
ACTL6B	1	protein_coding
ACTL7A	1	protein_coding
ACTN2	3	protein_coding
ACTR1A	1	protein_coding
ACTR3	2	protein_coding
ACTR3B	1	protein_coding
ACTR3C	2	protein_coding
ACTR8	1	protein_coding
ACVR1	2	protein_coding
ACVR1B	1	protein_coding
ACVR1C	5	protein_coding
ACVR2A	1	protein_coding
ACVR2B	1	protein_coding
ACVRL1	2	protein_coding
ADAD1	3	protein_coding
ADAL	3	protein_coding
ADAM10	1	protein_coding
ADAM11	2	protein_coding
ADAM12	2	protein_coding
ADAM18	3	protein_coding
ADAM19	2	protein_coding
ADAM20	3	protein_coding
ADAM20P1	1	transcribed_unprocessed_pseudogene
ADAM23	3	protein_coding
ADAM28	1	protein_coding
ADAM30	2	protein_coding
ADAM3A	1	transcribed_unitary_pseudogene
ADAM7	2	protein_coding
ADAM7-AS2	1	lncRNA
ADAM8	1	protein_coding
ADAM9	2	protein_coding
ADAMTS14	2	protein_coding
ADAMTS16-DT	1	lncRNA
ADAMTS17	9	protein_coding
ADAMTS19	5	protein_coding
ADAMTS20	1	protein_coding
ADAMTS3	1	protein_coding
ADAMTS4	1	protein_coding
ADAMTS6	2	protein_coding
ADAMTS7P1	1	transcribed_unprocessed_pseudogene
ADAMTS8	1	protein_coding
ADAMTS9-AS1	2	lncRNA
ADAMTS9-AS2	1	lncRNA
ADAMTSL1	3	protein_coding
ADAMTSL4	2	protein_coding
ADAMTSL4-AS1	1	lncRNA
ADAMTSL4-AS2	1	lncRNA
ADAP1	1	protein_coding
ADAR	4	protein_coding
ADAT1	1	protein_coding
ADAT2	5	protein_coding
ADCK1	1	protein_coding
ADCY1	5	protein_coding
ADCY10	2	protein_coding
ADCY10P1	1	transcribed_unprocessed_pseudogene
ADCY2	2	protein_coding
ADCY5	3	protein_coding
ADCY6	4	protein_coding
ADCY8	7	protein_coding
ADCY9	4	protein_coding
ADD1	2	protein_coding
ADD2	3	protein_coding
ADD3	3	protein_coding
ADD3-AS1	1	lncRNA
ADGB	1	protein_coding
ADGB-DT	1	lncRNA
ADGRA2	3	protein_coding
ADGRA3	4	protein_coding
ADGRB1	3	protein_coding
ADGRB2	1	protein_coding
ADGRB3	1	protein_coding
ADGRD1	2	protein_coding
ADGRD1-AS1	1	lncRNA
ADGRE1	5	protein_coding
ADGRE4P	2	transcribed_unprocessed_pseudogene
ADGRF2	2	transcribed_unitary_pseudogene
ADGRF5	3	protein_coding
ADGRG1	1	protein_coding
ADGRG3	3	protein_coding
ADGRG5	1	protein_coding
ADGRG6	2	protein_coding
ADGRL2	2	protein_coding
ADGRL3	1	protein_coding
ADGRL3-AS1	1	lncRNA
ADGRL4	1	protein_coding
ADGRV1	6	protein_coding
ADH4	1	protein_coding
ADH5	1	protein_coding
ADH6	3	protein_coding
ADIPOQ-AS1	1	lncRNA
ADIPOR1	1	protein_coding
ADK	2	protein_coding
ADM2	1	protein_coding
ADNP2	2	protein_coding
ADORA1	1	protein_coding
ADORA2B	1	protein_coding
ADORA3	1	protein_coding
ADPRHL1	1	protein_coding
ADPRM	1	protein_coding
ADRA1A	2	protein_coding
ADRA1B	1	protein_coding
ADRA2A	1	protein_coding
ADRA2B	1	protein_coding
ADRB3	1	protein_coding
ADSS1	2	protein_coding
ADSS2	3	protein_coding
ADTRP	4	protein_coding
AEN	2	protein_coding
AFAP1-AS1	2	lncRNA
AFAP1L1	5	protein_coding
AFDN	1	protein_coding
AFF1	1	protein_coding
AFF3	2	protein_coding
AFF4	3	protein_coding
AFG1L	7	protein_coding
AFG3L1P	5	transcribed_unitary_pseudogene
AFM	2	protein_coding
AGAP1	4	protein_coding
AGAP11	1	transcribed_unprocessed_pseudogene
AGAP2	2	protein_coding
AGAP7P	1	unprocessed_pseudogene
AGBL1	1	protein_coding
AGBL3	2	protein_coding
AGBL4	1	protein_coding
AGBL5	2	protein_coding
AGER	1	protein_coding
AGFG1	6	protein_coding
AGFG2	1	protein_coding
AGMO	3	protein_coding
AGO1	2	protein_coding
AGO2	5	protein_coding
AGO3	5	protein_coding
AGPAT3	3	protein_coding
AGPAT4	2	protein_coding
AGPS	3	protein_coding
AGR2	1	protein_coding
AGT	1	protein_coding
AGTPBP1	3	protein_coding
AGTR1	2	protein_coding
AGTR2	1	protein_coding
AHCTF1	3	protein_coding
AHCY	4	protein_coding
AHCYL1	10	protein_coding
AHCYL2	1	protein_coding
AHDC1	3	protein_coding
AHI1-DT	2	lncRNA
AHNAK	1	protein_coding
AHNAK2	2	protein_coding
AHR	2	protein_coding
AHSA2P	3	transcribed_unitary_pseudogene
AHSG	1	protein_coding
AIF1L	1	protein_coding
AIG1	3	protein_coding
AIM2	2	protein_coding
AIMP1	1	protein_coding
AIMP2	1	protein_coding
AIRE	1	protein_coding
AIRN	1	lncRNA
AJAP1	1	protein_coding
AJM1	1	protein_coding
AK3	1	protein_coding
AK5	2	protein_coding
AK7	2	protein_coding
AK9	5	protein_coding
AKAIN1	1	protein_coding
AKAP1	1	protein_coding
AKAP10	1	protein_coding
AKAP11	3	protein_coding
AKAP13	5	protein_coding
AKAP14	1	protein_coding
AKAP3	1	protein_coding
AKAP6	4	protein_coding
AKAP7	1	protein_coding
AKAP8	3	protein_coding
AKAP8L	1	protein_coding
AKAP9	3	protein_coding
AKIRIN2	1	protein_coding
AKNA	3	protein_coding
AKNAD1	4	protein_coding
AKR1B10	1	protein_coding
AKR1C8	1	protein_coding
AKR1D1	3	protein_coding
AKR1E2	1	protein_coding
AKR7A2	1	protein_coding
AKR7L	1	protein_coding
AKT1	1	protein_coding
AKT1S1	1	protein_coding
AKT2	1	protein_coding
ALAD	2	protein_coding
ALAS1	1	protein_coding
ALDH18A1	1	protein_coding
ALDH1A2	2	protein_coding
ALDH1A3-AS1	1	lncRNA
ALDH1L1	5	protein_coding
ALDH1L1-AS2	1	lncRNA
ALDH1L2	2	protein_coding
ALDH3B1	1	protein_coding
ALDH3B2	2	protein_coding
ALDH7A1	1	protein_coding
ALDH8A1	2	protein_coding
ALDH9A1	1	protein_coding
ALDOB	1	protein_coding
ALG1	5	protein_coding
ALG10B	1	protein_coding
ALG11	1	protein_coding
ALG13	2	protein_coding
ALG14	4	protein_coding
ALG1L9P	2	transcribed_unprocessed_pseudogene
ALG2	2	protein_coding
ALG3	1	protein_coding
ALG5	1	protein_coding
ALG6	2	protein_coding
ALG9	3	protein_coding
ALK	1	protein_coding
ALKAL1	1	protein_coding
ALKBH6	1	protein_coding
ALKBH7	2	protein_coding
ALLC	2	protein_coding
ALOX12	1	protein_coding
ALOX12P2	1	transcribed_unprocessed_pseudogene
ALOX15	1	protein_coding
ALOX15P1	1	transcribed_unprocessed_pseudogene
ALOXE3	2	protein_coding
ALPG	1	protein_coding
ALPI	2	protein_coding
ALPK1	1	protein_coding
ALPK2	3	protein_coding
ALPK3	2	protein_coding
ALPL	1	protein_coding
ALS2	1	protein_coding
ALS2CL	2	protein_coding
ALX1	1	protein_coding
ALX3	2	protein_coding
AMBP	1	protein_coding
AMD1	1	protein_coding
AMDHD1	1	protein_coding
AMDHD2	1	protein_coding
AMER2	2	protein_coding
AMER3	2	protein_coding
AMFR	2	protein_coding
AMIGO1	2	protein_coding
AMMECR1L	3	protein_coding
AMN1	2	protein_coding
AMOT	1	protein_coding
AMOTL1	3	protein_coding
AMOTL2	1	protein_coding
AMPD1	1	protein_coding
AMPD3	1	protein_coding
AMPH	1	protein_coding
AMT	1	protein_coding
AMY2A	1	protein_coding
AMZ2	1	protein_coding
AMZ2P1	1	transcribed_unprocessed_pseudogene
ANAPC1	2	protein_coding
ANAPC11	2	protein_coding
ANAPC13	2	protein_coding
ANAPC15	1	protein_coding
ANAPC16	2	protein_coding
ANAPC1P2	1	lncRNA
ANAPC1P4	2	transcribed_unprocessed_pseudogene
ANAPC2	1	protein_coding
ANAPC7	3	protein_coding
ANGEL2	1	protein_coding
ANGPT1	2	protein_coding
ANGPTL1	1	protein_coding
ANGPTL2	1	protein_coding
ANGPTL3	1	protein_coding
ANGPTL4	1	protein_coding
ANGPTL5	1	protein_coding
ANGPTL8	1	protein_coding
ANK1	3	protein_coding
ANK2	5	protein_coding
ANK3	5	protein_coding
ANK3-DT	1	lncRNA
ANKAR	1	protein_coding
ANKDD1B	2	protein_coding
ANKEF1	1	protein_coding
ANKFN1	3	protein_coding
ANKLE1	2	protein_coding
ANKLE2	3	protein_coding
ANKMY1	3	protein_coding
ANKMY2	1	protein_coding
ANKRA2	4	protein_coding
ANKRD11	1	protein_coding
ANKRD12	2	protein_coding
ANKRD13B	1	protein_coding
ANKRD13C	1	protein_coding
ANKRD17	3	protein_coding
ANKRD18A	6	protein_coding
ANKRD18B	2	protein_coding
ANKRD18CP	1	unprocessed_pseudogene
ANKRD19P	1	transcribed_unprocessed_pseudogene
ANKRD20A11P	1	transcribed_unprocessed_pseudogene
ANKRD20A19P	1	transcribed_unprocessed_pseudogene
ANKRD20A8P	1	transcribed_unprocessed_pseudogene
ANKRD20A9P	1	unprocessed_pseudogene
ANKRD23	1	protein_coding
ANKRD26	3	protein_coding
ANKRD26P1	1	transcribed_unprocessed_pseudogene
ANKRD28	2	protein_coding
ANKRD29	1	protein_coding
ANKRD30A	3	protein_coding
ANKRD30BP2	1	transcribed_unprocessed_pseudogene
ANKRD31	2	protein_coding
ANKRD33	1	protein_coding
ANKRD33B	2	protein_coding
ANKRD34A	1	protein_coding
ANKRD34B	1	protein_coding
ANKRD34C	2	protein_coding
ANKRD36B	2	protein_coding
ANKRD36BP1	1	transcribed_processed_pseudogene
ANKRD36C	6	protein_coding
ANKRD42	2	protein_coding
ANKRD44	5	protein_coding
ANKRD44-AS1	2	lncRNA
ANKRD44-DT	1	lncRNA
ANKRD45	1	protein_coding
ANKRD46	2	protein_coding
ANKRD50	1	protein_coding
ANKRD52	2	protein_coding
ANKRD53	2	protein_coding
ANKRD54	2	protein_coding
ANKRD6	1	protein_coding
ANKRD60	1	protein_coding
ANKRD61	1	protein_coding
ANKRD62	1	protein_coding
ANKRD62P1-PARP4P3	2	lncRNA
ANKRD63	2	protein_coding
ANKRD65-AS1	2	lncRNA
ANKRD66	1	protein_coding
ANKRD9	1	protein_coding
ANKS1A	10	protein_coding
ANKS1B	2	protein_coding
ANKS3	2	protein_coding
ANKS6	1	protein_coding
ANKZF1	1	protein_coding
ANLN	1	protein_coding
ANO1	1	protein_coding
ANO10	3	protein_coding
ANO2	2	protein_coding
ANO4	1	protein_coding
ANO5	2	protein_coding
ANO6	2	protein_coding
ANO7	2	protein_coding
ANO8	2	protein_coding
ANO9	1	protein_coding
ANP32B	1	protein_coding
ANP32D	1	protein_coding
ANP32E	1	protein_coding
ANPEP	2	protein_coding
ANTXR1	1	protein_coding
ANTXR2	1	protein_coding
ANTXRLP1	1	unprocessed_pseudogene
ANXA1	2	protein_coding
ANXA13	1	protein_coding
ANXA2	1	protein_coding
ANXA2R	1	protein_coding
ANXA3	1	protein_coding
ANXA4	2	protein_coding
ANXA5	1	protein_coding
ANXA6	1	protein_coding
ANXA7	2	protein_coding
ANXA8	1	protein_coding
ANXA9	2	protein_coding
AOAH	1	protein_coding
AOPEP	9	protein_coding
AOX1	3	protein_coding
AOX3P-AOX2P	3	lncRNA
AP1AR	1	protein_coding
AP1B1	2	protein_coding
AP1G2	1	protein_coding
AP1G2-AS1	1	lncRNA
AP1M1	3	protein_coding
AP1S2	1	protein_coding
AP2B1	2	protein_coding
AP2S1	1	protein_coding
AP3B1	4	protein_coding
AP3B2	2	protein_coding
AP3D1	2	protein_coding
AP3M2	1	protein_coding
AP3S2	1	protein_coding
AP4E1	1	protein_coding
AP4S1	2	protein_coding
AP5Z1	1	protein_coding
APBB1	1	protein_coding
APBB1IP	5	protein_coding
APBB2	1	protein_coding
APC	2	protein_coding
APC2	2	protein_coding
APELA	1	protein_coding
APH1A	1	protein_coding
API5	1	protein_coding
APLP1	1	protein_coding
APLP2	1	protein_coding
APOBEC1	1	protein_coding
APOBEC2	1	protein_coding
APOBEC3B	1	protein_coding
APOBR	1	protein_coding
APOL3	1	protein_coding
APOL4	1	protein_coding
APOL6	1	protein_coding
APOLD1	1	protein_coding
APPBP2	4	protein_coding
APPL1	1	protein_coding
APPL2	3	protein_coding
APRG1	1	lncRNA
APTR	1	lncRNA
AQP3	1	protein_coding
AQP7P1	1	unprocessed_pseudogene
AQP8	1	protein_coding
AQP9	1	protein_coding
AQR	2	protein_coding
ARAF	1	protein_coding
ARAP1	1	protein_coding
ARAP1-AS2	1	lncRNA
ARAP2	1	protein_coding
ARAP3	2	protein_coding
ARC	2	protein_coding
ARCN1	1	protein_coding
ARF4	1	protein_coding
ARF6	1	protein_coding
ARFGAP1	1	protein_coding
ARFGAP3	2	protein_coding
ARFGEF1	3	protein_coding
ARFGEF2	2	protein_coding
ARFGEF3	1	protein_coding
ARFIP2	2	protein_coding
ARG1	1	protein_coding
ARGFX	2	protein_coding
ARHGAP1	3	protein_coding
ARHGAP12	1	protein_coding
ARHGAP15	2	protein_coding
ARHGAP15-AS1	4	lncRNA
ARHGAP18	1	protein_coding
ARHGAP19	2	protein_coding
ARHGAP21	1	protein_coding
ARHGAP22	6	protein_coding
ARHGAP24	9	protein_coding
ARHGAP25	1	protein_coding
ARHGAP26	9	protein_coding
ARHGAP26-IT1	1	lncRNA
ARHGAP27P1	1	#N/A
ARHGAP27P1-BPTFP1-KPNA2P3	1	lncRNA
ARHGAP29	4	protein_coding
ARHGAP31	3	protein_coding
ARHGAP31-AS1	1	lncRNA
ARHGAP32	3	protein_coding
ARHGAP33	2	protein_coding
ARHGAP35	2	protein_coding
ARHGAP4	1	protein_coding
ARHGAP40	3	protein_coding
ARHGAP42	4	protein_coding
ARHGAP44	3	protein_coding
ARHGAP5	1	protein_coding
ARHGAP6	1	protein_coding
ARHGAP9	2	protein_coding
ARHGDIB	1	protein_coding
ARHGEF1	1	protein_coding
ARHGEF10L	2	protein_coding
ARHGEF11	3	protein_coding
ARHGEF12	3	protein_coding
ARHGEF15	4	protein_coding
ARHGEF16	1	protein_coding
ARHGEF17	1	protein_coding
ARHGEF18	4	protein_coding
ARHGEF2	4	protein_coding
ARHGEF25	1	protein_coding
ARHGEF28	1	protein_coding
ARHGEF3	1	protein_coding
ARHGEF37	3	protein_coding
ARHGEF38	1	protein_coding
ARHGEF39	3	protein_coding
ARHGEF4	2	protein_coding
ARHGEF40	1	protein_coding
ARHGEF5	1	protein_coding
ARHGEF7	2	protein_coding
ARID1A	2	protein_coding
ARID1B	3	protein_coding
ARID2	3	protein_coding
ARID3A	2	protein_coding
ARID3B	2	protein_coding
ARID4A	3	protein_coding
ARID4B	1	protein_coding
ARID5B	2	protein_coding
ARIH1	4	protein_coding
ARK2C	1	#N/A
ARL1	1	protein_coding
ARL10	1	protein_coding
ARL13A	1	protein_coding
ARL13B	4	protein_coding
ARL14EPL	1	protein_coding
ARL4A	2	protein_coding
ARL4C	1	protein_coding
ARL5B	1	protein_coding
ARL5C	1	protein_coding
ARL6	1	protein_coding
ARL6IP6	1	protein_coding
ARL8A	1	protein_coding
ARL8B	2	protein_coding
ARL9	1	protein_coding
ARMC12	1	protein_coding
ARMC2	2	protein_coding
ARMC3	1	protein_coding
ARMC5	2	protein_coding
ARMC6	1	protein_coding
ARMC7	1	protein_coding
ARMC8	1	protein_coding
ARMCX3	1	protein_coding
ARMH3	2	protein_coding
ARMH4	1	protein_coding
ARMT1	3	protein_coding
ARNT	2	protein_coding
ARNT2	1	protein_coding
ARNT2-DT	2	lncRNA
ARPC2	2	protein_coding
ARPC3	1	protein_coding
ARPC5	2	protein_coding
ARPC5L	2	protein_coding
ARPP19	1	protein_coding
ARPP21	2	protein_coding
ARRDC3	3	protein_coding
ARSA	1	protein_coding
ARSB	1	protein_coding
ARSG	6	protein_coding
ARSJ	1	protein_coding
ARSK	1	protein_coding
ART3	1	protein_coding
ARTN	1	protein_coding
ARV1	1	protein_coding
ARVCF	2	protein_coding
ARX	1	protein_coding
ASAH1	1	protein_coding
ASAH1-AS1	1	lncRNA
ASAH2	1	protein_coding
ASAP1	5	protein_coding
ASAP1-IT2	1	lncRNA
ASAP2	3	protein_coding
ASB1	3	protein_coding
ASB13	1	protein_coding
ASB4	4	protein_coding
ASB6	2	protein_coding
ASB7	1	protein_coding
ASB9	1	protein_coding
ASCC1	1	protein_coding
ASCC3	3	protein_coding
ASCL1	1	protein_coding
ASF1A	1	protein_coding
ASH1L	7	protein_coding
ASIC1	3	protein_coding
ASIC2	1	protein_coding
ASIC4	2	protein_coding
ASIP	1	protein_coding
ASL	1	protein_coding
ASMER1	1	#N/A
ASMTL	1	protein_coding
ASNSD1	3	protein_coding
ASPH	5	protein_coding
ASPRV1	4	protein_coding
ASPSCR1	1	protein_coding
ASRGL1	2	protein_coding
ASS1	1	protein_coding
ASTE1	1	protein_coding
ASTL	1	protein_coding
ASTN1	2	protein_coding
ASTN2	1	protein_coding
ASTN2-AS1	1	lncRNA
ASXL1	3	protein_coding
ASXL2	4	protein_coding
ASXL3	1	protein_coding
ASZ1	1	protein_coding
ATAD2	4	protein_coding
ATAD2B	3	protein_coding
ATAD3A	1	protein_coding
ATAD3B	1	protein_coding
ATAD5	1	protein_coding
ATE1	5	protein_coding
ATF4	1	protein_coding
ATF6	9	protein_coding
ATF6-DT	2	lncRNA
ATF7	1	protein_coding
ATF7IP	2	protein_coding
ATF7IP2	4	protein_coding
ATG10	3	protein_coding
ATG13	2	protein_coding
ATG14	2	protein_coding
ATG2B	2	protein_coding
ATG3	1	protein_coding
ATG4B	3	protein_coding
ATG4C	1	protein_coding
ATG4D	4	protein_coding
ATG7	4	protein_coding
ATG9A	2	protein_coding
ATG9B	1	protein_coding
ATIC	1	protein_coding
ATL1	1	protein_coding
ATL2	2	protein_coding
ATL3	5	protein_coding
ATM	7	protein_coding
ATOH7	1	protein_coding
ATOH8	3	protein_coding
ATOSA	2	protein_coding
ATOSB	1	protein_coding
ATP10A	1	protein_coding
ATP10B	1	protein_coding
ATP10D	1	protein_coding
ATP11A	5	protein_coding
ATP11B	5	protein_coding
ATP11B-DT	1	lncRNA
ATP12A	1	protein_coding
ATP13A1	4	protein_coding
ATP13A3	6	protein_coding
ATP13A4	1	protein_coding
ATP13A5	1	protein_coding
ATP1A1	2	protein_coding
ATP1A1-AS1	2	lncRNA
ATP1A2	1	protein_coding
ATP1A3	1	protein_coding
ATP1B1	1	protein_coding
ATP1B3	3	protein_coding
ATP2A2	1	protein_coding
ATP2B1	4	protein_coding
ATP2B2	2	protein_coding
ATP2B3	1	protein_coding
ATP2B4	5	protein_coding
ATP2C1	1	protein_coding
ATP2C2	2	protein_coding
ATP5F1A	1	protein_coding
ATP5F1C	1	protein_coding
ATP5F1E	2	protein_coding
ATP5MG	1	protein_coding
ATP5PB	1	protein_coding
ATP6	2	#N/A
ATP6AP1L	1	transcribed_unitary_pseudogene
ATP6V0A1	3	protein_coding
ATP6V0A2	4	protein_coding
ATP6V0A4	1	protein_coding
ATP6V0C	1	protein_coding
ATP6V0D1-DT	2	lncRNA
ATP6V1C1	3	protein_coding
ATP6V1C2	1	protein_coding
ATP6V1F	1	protein_coding
ATP6V1H	2	protein_coding
ATP7B	3	protein_coding
ATP8	1	#N/A
ATP8A1	7	protein_coding
ATP8A2	4	protein_coding
ATP8B1	3	protein_coding
ATP8B2	2	protein_coding
ATP8B4	4	protein_coding
ATP8B5P	5	transcribed_unprocessed_pseudogene
ATP9B	2	protein_coding
ATPAF1	2	protein_coding
ATR	4	protein_coding
ATRN	1	protein_coding
ATRNL1	2	protein_coding
ATRX	1	protein_coding
ATXN10	1	protein_coding
ATXN1L	2	protein_coding
ATXN2	1	protein_coding
ATXN3	3	protein_coding
ATXN7	1	protein_coding
ATXN7L1	1	protein_coding
ATXN7L2	1	protein_coding
ATXN7L3	1	protein_coding
ATXN7L3-AS1	2	lncRNA
AUH	6	protein_coding
AURKAIP1	1	protein_coding
AURKAP1	1	transcribed_processed_pseudogene
AVEN	1	protein_coding
AVIL	2	protein_coding
AVL9	4	protein_coding
AVPR1A	1	protein_coding
AVPR1B	1	protein_coding
AXDND1	2	protein_coding
AXIN1	2	protein_coding
AXIN2	2	protein_coding
AXL	4	protein_coding
AZGP1	1	protein_coding
AZIN1	5	protein_coding
AZIN2	2	protein_coding
B3GALNT1	5	protein_coding
B3GALT1	4	protein_coding
B3GALT1-AS1	1	lncRNA
B3GALT5	4	protein_coding
B3GALT6	2	protein_coding
B3GALT9	2	protein_coding
B3GAT1	2	protein_coding
B3GAT3	1	protein_coding
B3GLCT	1	protein_coding
B3GNT2	1	protein_coding
B3GNT3	1	protein_coding
B3GNT6	1	protein_coding
B3GNT7	2	protein_coding
B4GALNT1	1	protein_coding
B4GALNT3	8	protein_coding
B4GALT1	2	protein_coding
B4GALT2	1	protein_coding
B4GALT3	1	protein_coding
B4GALT4-AS1	1	lncRNA
B4GALT5	2	protein_coding
B4GALT7	1	protein_coding
B4GAT1	1	protein_coding
B9D1	1	protein_coding
BAALC	1	protein_coding
BABAM1	1	protein_coding
BACE1	1	protein_coding
BACE2	4	protein_coding
BACH1-IT2	1	lncRNA
BACH1-IT3	1	lncRNA
BAG1	1	protein_coding
BAG3	1	protein_coding
BAG4	3	protein_coding
BAG5	2	protein_coding
BAGE2	2	transcribed_unprocessed_pseudogene
BAHCC1	1	protein_coding
BAIAP2-DT	1	lncRNA
BAIAP3	2	protein_coding
BANF1	1	protein_coding
BANP	4	protein_coding
BARD1	1	protein_coding
BARHL2	5	protein_coding
BASP1	1	protein_coding
BASP1-AS1	1	lncRNA
BASP1P1	1	processed_pseudogene
BAZ1A	2	protein_coding
BAZ1B	4	protein_coding
BAZ2A	1	protein_coding
BAZ2B	2	protein_coding
BAZ2B-AS1	1	lncRNA
BBIP1	5	protein_coding
BBOF1	4	protein_coding
BBOX1-AS1	1	lncRNA
BBS1	1	protein_coding
BBS10	2	protein_coding
BBS12	2	protein_coding
BBS2	2	protein_coding
BBS7	2	protein_coding
BBS9	5	protein_coding
BBX	4	protein_coding
BCAM	1	protein_coding
BCAP31	1	protein_coding
BCAR1	1	protein_coding
BCAR3	4	protein_coding
BCAR3-AS1	3	lncRNA
BCAR4	1	lncRNA
BCAS1	2	protein_coding
BCAS3	4	protein_coding
BCAS4	1	protein_coding
BCAT1	2	protein_coding
BCCIP	1	protein_coding
BCDIN3D	1	protein_coding
BCDIN3D-AS1	3	lncRNA
BCKDHA	2	protein_coding
BCKDHB	10	protein_coding
BCKDK	2	protein_coding
BCL10	1	protein_coding
BCL11A	1	protein_coding
BCL2	1	protein_coding
BCL2L1	2	protein_coding
BCL2L1-AS1	1	lncRNA
BCL2L11	1	protein_coding
BCL2L13	3	protein_coding
BCL2L15	1	protein_coding
BCL3	1	protein_coding
BCL6	2	protein_coding
BCL7A	1	protein_coding
BCL9	3	protein_coding
BCLAF1	2	protein_coding
BCLAF3	1	protein_coding
BCO2	2	protein_coding
BCOR	3	protein_coding
BDH1	1	protein_coding
BEND3	1	protein_coding
BEND3P3	1	processed_pseudogene
BEND4	1	protein_coding
BEND5	2	protein_coding
BEND7	4	protein_coding
BEST1	1	protein_coding
BEST3	3	protein_coding
BEST4	1	protein_coding
BET1L	1	protein_coding
BFSP1	1	protein_coding
BFSP2	1	protein_coding
BFSP2-AS1	1	lncRNA
BHLHE40-AS1	1	lncRNA
BHLHE41	3	protein_coding
BICC1	6	protein_coding
BICD1	7	protein_coding
BICD2	2	protein_coding
BICRA	2	protein_coding
BICRAL	1	protein_coding
BID	1	protein_coding
BIK	1	protein_coding
BIN1	2	protein_coding
BIRC2	1	protein_coding
BIRC6	7	protein_coding
BIVM	1	protein_coding
BLACAT1	1	protein_coding
BLCAP	1	protein_coding
BLM	1	protein_coding
BLOC1S3	2	protein_coding
BLOC1S4	1	protein_coding
BLTP1	9	protein_coding
BLTP2	4	protein_coding
BLTP3A	7	protein_coding
BLVRA	3	protein_coding
BMAL1	1	protein_coding
BMP1	1	protein_coding
BMP10	1	protein_coding
BMP2	1	protein_coding
BMP2K	2	protein_coding
BMP4	2	protein_coding
BMP7	2	protein_coding
BMPER	2	protein_coding
BMPR1A	3	protein_coding
BMPR1B-DT	1	lncRNA
BMPR2	6	protein_coding
BMS1	1	protein_coding
BMS1P21	1	transcribed_unprocessed_pseudogene
BMS1P23	3	transcribed_unprocessed_pseudogene
BNC2	26	protein_coding
BNIP3L	2	protein_coding
BNIP5	2	protein_coding
BNIPL	1	protein_coding
BOC	4	protein_coding
BOD1L1	3	protein_coding
BOD1L2	1	protein_coding
BOK	1	protein_coding
BOK-AS1	1	lncRNA
BOLA3-DT	1	lncRNA
BOLL	2	protein_coding
BPESC1	2	lncRNA
BPGM	2	protein_coding
BPI	1	protein_coding
BPIFB1	1	protein_coding
BPIFB2	1	protein_coding
BPIFB4	1	protein_coding
BPIFB6	1	protein_coding
BPIFC	1	protein_coding
BPNT1	2	protein_coding
BPNT2	1	protein_coding
BPTF	3	protein_coding
BRAF	3	protein_coding
BRAP	3	protein_coding
BRCA1	3	protein_coding
BRCA2	2	protein_coding
BRD1	1	protein_coding
BRD3	1	protein_coding
BRD4	4	protein_coding
BRD7	1	protein_coding
BRD9	1	protein_coding
BRDT	3	protein_coding
BRF1	1	protein_coding
BRF2	1	protein_coding
BRI3	1	protein_coding
BRINP3	4	protein_coding
BRIP1	4	protein_coding
BRK1	1	protein_coding
BRMS1L	2	protein_coding
BROX	2	protein_coding
BRSK1	1	protein_coding
BRWD1	5	protein_coding
BSDC1	1	protein_coding
BSG	1	protein_coding
BSN	1	protein_coding
BSND	1	protein_coding
BSPRY	2	protein_coding
BTBD1	1	protein_coding
BTBD10	4	protein_coding
BTBD16	1	protein_coding
BTBD3	1	protein_coding
BTBD8	2	protein_coding
BTBD9	4	protein_coding
BTD	5	protein_coding
BTF3L4	1	protein_coding
BTG1	2	protein_coding
BTG2	1	protein_coding
BTG2-DT	1	lncRNA
BTG4	1	protein_coding
BTN2A3P	1	transcribed_unprocessed_pseudogene
BTNL3	1	protein_coding
BTNL9	1	protein_coding
BTRC	1	protein_coding
BUB1	1	protein_coding
BUB3	1	protein_coding
BVES	1	protein_coding
BVES-AS1	1	lncRNA
BZW1	1	protein_coding
BZW1-AS1	1	lncRNA
C10orf143	1	protein_coding
C10orf53	1	protein_coding
C10orf67	4	protein_coding
C10orf67-AS1	2	lncRNA
C10orf71	6	protein_coding
C10orf90	4	protein_coding
C11orf16	1	protein_coding
C11orf24	1	protein_coding
C11orf54	1	protein_coding
C11orf65	1	protein_coding
C11orf87	1	protein_coding
C12orf4	1	protein_coding
C12orf40	1	protein_coding
C12orf43	1	protein_coding
C12orf50	2	protein_coding
C12orf54	3	protein_coding
C12orf56	1	protein_coding
C12orf60	2	protein_coding
C12orf71	1	protein_coding
C12orf75	2	protein_coding
C13orf46	2	protein_coding
C14orf39	2	protein_coding
C14orf93	2	protein_coding
C15orf32	1	lncRNA
C15orf40	2	protein_coding
C15orf61	2	protein_coding
C16orf87	1	protein_coding
C16orf89	1	protein_coding
C16orf95-DT	1	lncRNA
C16orf96	1	protein_coding
C17orf67	1	protein_coding
C17orf80	2	protein_coding
C17orf99	2	protein_coding
C19orf12	4	protein_coding
C19orf47	3	protein_coding
C19orf48P	1	transcribed_unitary_pseudogene
C19orf73	1	protein_coding
C1D	1	protein_coding
C1GALT1	3	protein_coding
C1GALT1C1L	1	protein_coding
C1QL2	1	protein_coding
C1QL4	1	protein_coding
C1QTNF1	2	protein_coding
C1QTNF1-AS1	1	lncRNA
C1QTNF2	2	protein_coding
C1QTNF3	1	protein_coding
C1QTNF6	1	protein_coding
C1QTNF7	1	protein_coding
C1orf127	1	protein_coding
C1orf141	2	protein_coding
C1orf167	1	protein_coding
C1orf174	3	protein_coding
C1orf198	2	protein_coding
C1orf21	3	protein_coding
C1orf216	1	protein_coding
C1orf226	1	protein_coding
C1orf52	1	protein_coding
C1orf54	1	protein_coding
C1orf74	1	protein_coding
C1orf87	1	protein_coding
C1orf94	1	protein_coding
C20orf202	2	protein_coding
C20orf204	1	protein_coding
C21orf58	2	protein_coding
C22orf15	1	protein_coding
C22orf39	1	protein_coding
C22orf42	1	protein_coding
C2CD2	3	protein_coding
C2CD2L	1	protein_coding
C2CD3	4	protein_coding
C2CD4B	2	protein_coding
C2CD4D	2	protein_coding
C2CD6	1	protein_coding
C2orf16	2	protein_coding
C2orf49	2	protein_coding
C2orf50	2	protein_coding
C2orf66	6	protein_coding
C2orf68	3	protein_coding
C2orf72	1	protein_coding
C2orf73	2	protein_coding
C2orf74-AS1	1	lncRNA
C2orf76	1	protein_coding
C2orf81	1	protein_coding
C3	1	protein_coding
C3P1	3	transcribed_unprocessed_pseudogene
C3orf14	2	protein_coding
C3orf18	1	protein_coding
C3orf36	1	lncRNA
C3orf49	1	protein_coding
C3orf70	1	protein_coding
C3orf80	1	protein_coding
C3orf84	1	protein_coding
C4BPA	1	protein_coding
C4orf17	1	protein_coding
C4orf33	2	protein_coding
C4orf45	3	protein_coding
C4orf46	2	protein_coding
C4orf47	2	protein_coding
C4orf51	1	protein_coding
C5	3	protein_coding
C5AR2	3	protein_coding
C5orf34	1	protein_coding
C5orf34-AS1	1	lncRNA
C5orf47	3	protein_coding
C5orf63	1	protein_coding
C5orf67	2	lncRNA
C6orf118	1	protein_coding
C6orf120	1	protein_coding
C6orf132	3	protein_coding
C6orf141	2	protein_coding
C6orf147	1	#N/A
C6orf58	1	protein_coding
C6orf62	1	protein_coding
C6orf89	3	protein_coding
C7	1	protein_coding
C7orf50	2	protein_coding
C8A	2	protein_coding
C8B	1	protein_coding
C8G	1	protein_coding
C8orf17	3	TEC
C8orf34	3	protein_coding
C8orf34-AS1	1	lncRNA
C8orf74	1	protein_coding
C8orf89	1	protein_coding
C9	1	protein_coding
C9orf50	2	protein_coding
C9orf78	1	protein_coding
CA1	1	protein_coding
CA12	2	protein_coding
CA3-AS1	1	lncRNA
CA4	1	protein_coding
CA5A	1	protein_coding
CA5BP1	1	transcribed_unprocessed_pseudogene
CA6	1	protein_coding
CA8	1	protein_coding
CA9	1	protein_coding
CAB39	1	protein_coding
CAB39L	2	protein_coding
CABCOCO1	3	protein_coding
CABIN1	4	protein_coding
CABLES2	1	protein_coding
CABP1	1	protein_coding
CABP7	1	protein_coding
CACHD1	3	protein_coding
CACNA1A	4	protein_coding
CACNA1B	2	protein_coding
CACNA1D	3	protein_coding
CACNA1E	5	protein_coding
CACNA1G	2	protein_coding
CACNA1H	2	protein_coding
CACNA1I	3	protein_coding
CACNA1S	5	protein_coding
CACNA2D1	1	protein_coding
CACNA2D2	2	protein_coding
CACNA2D3	2	protein_coding
CACNB1	3	protein_coding
CACNB2	1	protein_coding
CACNB4	1	protein_coding
CACNG2	1	protein_coding
CACNG4	1	protein_coding
CACNG5	1	protein_coding
CACNG8	2	protein_coding
CACUL1	5	protein_coding
CACYBP	2	protein_coding
CAD	2	protein_coding
CADM3	1	protein_coding
CADPS	2	protein_coding
CALCOCO1	4	protein_coding
CALCOCO2	5	protein_coding
CALCR	1	protein_coding
CALCRL	1	protein_coding
CALCRL-AS1	2	lncRNA
CALD1	1	protein_coding
CALHM3	1	protein_coding
CALHM4	3	protein_coding
CALHM5	4	protein_coding
CALM2	1	protein_coding
CALM3	1	protein_coding
CALN1	2	protein_coding
CALR	1	protein_coding
CALR3	2	protein_coding
CALU	2	protein_coding
CAMK1D	1	protein_coding
CAMK1G	1	protein_coding
CAMK2A	3	protein_coding
CAMK2B	1	protein_coding
CAMK2D	1	protein_coding
CAMK2G	1	protein_coding
CAMK4	7	protein_coding
CAMKK2	2	protein_coding
CAMKMT	2	protein_coding
CAMLG	1	protein_coding
CAMSAP2	1	protein_coding
CAMSAP3	1	protein_coding
CAMTA1	12	protein_coding
CAMTA2	2	protein_coding
CAMTA2-AS1	2	lncRNA
CAND1	3	protein_coding
CAND1.11	1	#N/A
CAND2	4	protein_coding
CANT1	1	protein_coding
CAP1	1	protein_coding
CAPG	2	protein_coding
CAPN1	1	protein_coding
CAPN11	3	protein_coding
CAPN13	1	protein_coding
CAPN15	3	lncRNA
CAPN2	3	protein_coding
CAPN3	2	protein_coding
CAPN5	3	protein_coding
CAPN7	2	protein_coding
CAPN8	1	protein_coding
CAPNS2	1	protein_coding
CAPRIN1	2	protein_coding
CAPRIN2	2	protein_coding
CAPS2	1	protein_coding
CAPSL	1	protein_coding
CAPZA2	2	protein_coding
CARD10	1	protein_coding
CARD6	2	protein_coding
CARD8	2	protein_coding
CARF	2	protein_coding
CARM1	1	protein_coding
CARMIL1	2	protein_coding
CARMIL2	1	protein_coding
CARNMT1	2	protein_coding
CARNS1	1	protein_coding
CARS2	2	protein_coding
CARTPT	2	protein_coding
CASC11	3	lncRNA
CASC15	2	lncRNA
CASC18	1	lncRNA
CASC19	1	lncRNA
CASC2	3	lncRNA
CASC20	2	lncRNA
CASC8	4	lncRNA
CASD1	2	protein_coding
CASK	1	protein_coding
CASKIN1	4	protein_coding
CASKIN2	1	protein_coding
CASP10	3	protein_coding
CASP6	2	protein_coding
CASP7	1	protein_coding
CASP8	4	protein_coding
CASQ2	3	protein_coding
CASR	4	protein_coding
CAST	3	protein_coding
CASTOR2	1	protein_coding
CASZ1	2	protein_coding
CATIP-AS1	1	lncRNA
CATSPER2P1	1	transcribed_unprocessed_pseudogene
CATSPER3	1	protein_coding
CATSPERB	1	protein_coding
CATSPERE	5	protein_coding
CATSPERG	6	protein_coding
CAV1	1	protein_coding
CAV3	1	protein_coding
CAVIN1	1	protein_coding
CAVIN2	1	protein_coding
CAVIN2-AS1	5	lncRNA
CAVIN3	1	protein_coding
CAVIN4	1	protein_coding
CBARP	1	protein_coding
CBFA2T2	2	protein_coding
CBFA2T3	2	protein_coding
CBFB	1	protein_coding
CBL	2	protein_coding
CBLB	2	protein_coding
CBLC	1	protein_coding
CBLN2	1	protein_coding
CBLN4	1	protein_coding
CBR4	1	protein_coding
CBSLR	3	#N/A
CBX1	1	protein_coding
CBX2	2	protein_coding
CBX3	2	protein_coding
CBX3P2	1	transcribed_processed_pseudogene
CBX5	1	protein_coding
CBX6	1	protein_coding
CBY2	2	protein_coding
CC2D2A	1	protein_coding
CC2D2B	1	protein_coding
CCAR1	1	protein_coding
CCAR2	2	protein_coding
CCAT1	4	#N/A
CCAT2	3	lncRNA
CCBE1	1	protein_coding
CCDC102A	3	protein_coding
CCDC102B	1	protein_coding
CCDC105	2	protein_coding
CCDC110	1	protein_coding
CCDC113	3	protein_coding
CCDC127	1	protein_coding
CCDC13	1	protein_coding
CCDC136	2	protein_coding
CCDC138	3	protein_coding
CCDC14	4	protein_coding
CCDC140	1	lncRNA
CCDC141	4	protein_coding
CCDC142	1	protein_coding
CCDC144A	4	protein_coding
CCDC144BP	3	transcribed_unprocessed_pseudogene
CCDC144NL	1	transcribed_unprocessed_pseudogene
CCDC149	1	protein_coding
CCDC15	4	protein_coding
CCDC15-DT	1	lncRNA
CCDC150	1	protein_coding
CCDC152	1	protein_coding
CCDC153	1	protein_coding
CCDC158	1	protein_coding
CCDC160	1	protein_coding
CCDC162P	5	transcribed_unitary_pseudogene
CCDC163	1	protein_coding
CCDC168	4	protein_coding
CCDC169	1	protein_coding
CCDC17	1	protein_coding
CCDC170	1	protein_coding
CCDC171	49	protein_coding
CCDC174	1	protein_coding
CCDC178	1	protein_coding
CCDC179	1	protein_coding
CCDC18	3	protein_coding
CCDC181	3	protein_coding
CCDC182	1	protein_coding
CCDC183	1	protein_coding
CCDC185	1	protein_coding
CCDC186	5	protein_coding
CCDC187	1	protein_coding
CCDC190	1	protein_coding
CCDC191	4	protein_coding
CCDC192	3	protein_coding
CCDC195	1	protein_coding
CCDC198	1	protein_coding
CCDC201	2	protein_coding
CCDC24	1	protein_coding
CCDC25	1	protein_coding
CCDC26	2	lncRNA
CCDC28B	1	protein_coding
CCDC30	1	protein_coding
CCDC32	1	protein_coding
CCDC38	1	protein_coding
CCDC43	2	protein_coding
CCDC47	1	protein_coding
CCDC50	2	protein_coding
CCDC51	2	protein_coding
CCDC54-AS1	1	lncRNA
CCDC57	4	protein_coding
CCDC59	1	protein_coding
CCDC60	1	protein_coding
CCDC62	2	protein_coding
CCDC63	1	protein_coding
CCDC66	1	protein_coding
CCDC68	1	protein_coding
CCDC69	2	protein_coding
CCDC7	4	protein_coding
CCDC73	1	protein_coding
CCDC74A	1	protein_coding
CCDC74B	1	protein_coding
CCDC77	2	protein_coding
CCDC78	1	protein_coding
CCDC80	4	protein_coding
CCDC81	2	protein_coding
CCDC82	2	protein_coding
CCDC83	3	protein_coding
CCDC85A	2	protein_coding
CCDC85C	3	protein_coding
CCDC88A	3	protein_coding
CCDC88B	1	protein_coding
CCDC88C	1	protein_coding
CCDC90B-AS1	1	lncRNA
CCDC91	3	protein_coding
CCDC92	1	protein_coding
CCDC93	2	protein_coding
CCDC97	1	protein_coding
CCDC9B	2	protein_coding
CCK	2	protein_coding
CCKBR	1	protein_coding
CCL22	1	protein_coding
CCL25	2	protein_coding
CCL28	1	protein_coding
CCM2	1	protein_coding
CCN3	2	protein_coding
CCN4	13	protein_coding
CCN5	1	protein_coding
CCN6	1	protein_coding
CCNA2	2	protein_coding
CCNB1	2	protein_coding
CCNB2	2	protein_coding
CCNB3	2	protein_coding
CCNC	1	protein_coding
CCND1	1	protein_coding
CCND2	1	protein_coding
CCND2-AS1	1	lncRNA
CCNE2	3	protein_coding
CCNF	2	protein_coding
CCNG1	2	protein_coding
CCNG2	1	protein_coding
CCNH	2	protein_coding
CCNI	1	protein_coding
CCNI2	1	protein_coding
CCNJL	3	protein_coding
CCNK	1	protein_coding
CCNL1	1	protein_coding
CCNL2	2	protein_coding
CCNP	1	protein_coding
CCNT1	3	protein_coding
CCNT2	3	protein_coding
CCNY	1	protein_coding
CCNYL2	2	transcribed_unprocessed_pseudogene
CCP110	4	protein_coding
CCPG1	1	protein_coding
CCR1	1	protein_coding
CCR4	1	protein_coding
CCR5	1	protein_coding
CCSER1	12	protein_coding
CCSER2	4	protein_coding
CCT2	3	protein_coding
CCT3	3	protein_coding
CCT4	1	protein_coding
CCT5	2	protein_coding
CCT6B	2	protein_coding
CCT6P3	1	transcribed_unprocessed_pseudogene
CCZ1B	2	protein_coding
CD101	1	protein_coding
CD109	1	protein_coding
CD14	1	protein_coding
CD151	1	protein_coding
CD163	2	protein_coding
CD177	1	protein_coding
CD180	3	protein_coding
CD1B	5	protein_coding
CD1C	2	protein_coding
CD200	1	protein_coding
CD200R1L	1	protein_coding
CD207	1	protein_coding
CD209	4	protein_coding
CD22	2	protein_coding
CD24	1	protein_coding
CD244	1	protein_coding
CD27-AS1	1	lncRNA
CD274	1	protein_coding
CD276	2	protein_coding
CD2AP	4	protein_coding
CD2BP2	1	protein_coding
CD2BP2-DT	1	lncRNA
CD300E	1	protein_coding
CD36	1	protein_coding
CD3D	1	protein_coding
CD4	1	protein_coding
CD40	1	protein_coding
CD44	3	protein_coding
CD44-AS1	2	lncRNA
CD46	2	protein_coding
CD47	1	protein_coding
CD55	1	protein_coding
CD58	1	protein_coding
CD59	2	protein_coding
CD5L	2	protein_coding
CD6	1	protein_coding
CD63	1	protein_coding
CD63-AS1	1	lncRNA
CD69	1	protein_coding
CD72	1	protein_coding
CD74	2	protein_coding
CD79A	1	protein_coding
CD80	1	protein_coding
CD82	3	protein_coding
CD84	1	protein_coding
CD8B	1	protein_coding
CD8B2	2	protein_coding
CD96	1	protein_coding
CDADC1	2	protein_coding
CDAN1	2	protein_coding
CDC14A	4	protein_coding
CDC16	3	protein_coding
CDC20	1	protein_coding
CDC25B	1	protein_coding
CDC26	1	protein_coding
CDC27	2	protein_coding
CDC27P10	2	#N/A
CDC34	1	protein_coding
CDC37L1	1	protein_coding
CDC42	1	protein_coding
CDC42BPA	4	protein_coding
CDC42BPB	1	protein_coding
CDC42BPG	3	protein_coding
CDC42EP3	1	protein_coding
CDC42SE2	1	protein_coding
CDC45	1	protein_coding
CDC5L	9	protein_coding
CDC73	5	protein_coding
CDCA2	3	protein_coding
CDCA3	1	protein_coding
CDCA5	1	protein_coding
CDCA7	1	protein_coding
CDCA8	2	protein_coding
CDH10	1	protein_coding
CDH12	6	protein_coding
CDH13	1	protein_coding
CDH13-AS2	1	lncRNA
CDH15	1	protein_coding
CDH16	1	protein_coding
CDH17	3	protein_coding
CDH18	1	protein_coding
CDH19	1	protein_coding
CDH20	1	protein_coding
CDH22	3	protein_coding
CDH23	1	protein_coding
CDH26	3	protein_coding
CDH3	1	protein_coding
CDH4	2	protein_coding
CDH6	1	protein_coding
CDH7	1	protein_coding
CDH9	2	protein_coding
CDHR2	2	protein_coding
CDHR3	3	protein_coding
CDHR4	2	protein_coding
CDK1	1	protein_coding
CDK11A	4	protein_coding
CDK12	1	protein_coding
CDK13	6	protein_coding
CDK15	2	protein_coding
CDK17	2	protein_coding
CDK18	4	protein_coding
CDK19	5	protein_coding
CDK2	2	protein_coding
CDK5RAP1	1	protein_coding
CDK5RAP2	3	protein_coding
CDK5RAP3	1	protein_coding
CDK6	3	protein_coding
CDK6-AS1	1	lncRNA
CDK8	1	protein_coding
CDKAL1	2	protein_coding
CDKL1	2	protein_coding
CDKL2	3	protein_coding
CDKL3	1	protein_coding
CDKL4	2	protein_coding
CDKL5	7	protein_coding
CDKN1A	2	protein_coding
CDKN1B	1	protein_coding
CDKN2C	1	protein_coding
CDKN2D	1	protein_coding
CDO1	2	protein_coding
CDON	2	protein_coding
CDPF1	1	protein_coding
CDRT15	1	protein_coding
CDRT15P3	1	lncRNA
CDS1	1	protein_coding
CDS2	2	protein_coding
CDV3	3	protein_coding
CDYL	1	protein_coding
CDYL2	1	protein_coding
CEACAM22P	1	lncRNA
CEACAM5	1	protein_coding
CEACAM7	1	protein_coding
CEBPA	1	protein_coding
CEBPD	1	protein_coding
CEBPZOS	3	protein_coding
CEL	1	protein_coding
CELA1	1	protein_coding
CELA2B	1	protein_coding
CELA3B	1	protein_coding
CELF1	3	protein_coding
CELF2	6	protein_coding
CELF3	3	protein_coding
CELF4	1	protein_coding
CELSR1	2	protein_coding
CELSR2	5	protein_coding
CEMIP	2	protein_coding
CEMIP2	2	protein_coding
CEMP1	1	protein_coding
CENPBD1P	2	transcribed_unitary_pseudogene
CENPC	3	protein_coding
CENPE	3	protein_coding
CENPF	4	protein_coding
CENPI	1	protein_coding
CENPJ	1	protein_coding
CENPK	3	protein_coding
CENPL	1	protein_coding
CENPO	1	protein_coding
CENPP	1	protein_coding
CENPQ	1	protein_coding
CENPV	1	protein_coding
CENPW	1	protein_coding
CEP104	2	protein_coding
CEP112	5	protein_coding
CEP128	3	protein_coding
CEP131	1	protein_coding
CEP135	3	protein_coding
CEP152	2	protein_coding
CEP162	2	protein_coding
CEP164	1	protein_coding
CEP170	1	protein_coding
CEP170B	1	protein_coding
CEP170P1	1	transcribed_unprocessed_pseudogene
CEP19	1	protein_coding
CEP192	3	protein_coding
CEP250	7	protein_coding
CEP250-AS1	4	lncRNA
CEP290	4	protein_coding
CEP295	4	protein_coding
CEP350	4	protein_coding
CEP41	2	protein_coding
CEP43	2	protein_coding
CEP55	1	protein_coding
CEP57L1	5	protein_coding
CEP63	7	protein_coding
CEP68	1	protein_coding
CEP70	1	protein_coding
CEP76	1	protein_coding
CEP78	3	protein_coding
CEP83	5	protein_coding
CEP83-DT	1	lncRNA
CEP85	1	protein_coding
CEP85L	3	protein_coding
CEP89	3	protein_coding
CEP95	1	protein_coding
CEP97	1	protein_coding
CEPT1	3	protein_coding
CER1	6	protein_coding
CERK	1	protein_coding
CERKL	2	protein_coding
CERNA1	1	lncRNA
CERS3	1	protein_coding
CERS4	1	protein_coding
CERS6	3	protein_coding
CERT1	1	protein_coding
CES1P1	1	unprocessed_pseudogene
CES1P2	1	unprocessed_pseudogene
CES2	1	protein_coding
CES3	1	protein_coding
CES5A	2	protein_coding
CETP	2	protein_coding
CFAP100-DT	1	lncRNA
CFAP119	1	protein_coding
CFAP141	1	protein_coding
CFAP144	2	protein_coding
CFAP157	3	protein_coding
CFAP161	1	protein_coding
CFAP20DC	2	protein_coding
CFAP20DC-AS1	1	lncRNA
CFAP210	1	protein_coding
CFAP251	1	protein_coding
CFAP298	2	protein_coding
CFAP298-TCP10L	1	protein_coding
CFAP43	2	protein_coding
CFAP45	2	protein_coding
CFAP46	1	protein_coding
CFAP47	1	protein_coding
CFAP53	1	protein_coding
CFAP54	4	protein_coding
CFAP65	1	protein_coding
CFAP69	3	protein_coding
CFAP73	1	protein_coding
CFAP74	2	protein_coding
CFAP91	2	protein_coding
CFAP92	4	protein_coding
CFAP97D1	1	protein_coding
CFAP99	1	protein_coding
CFDP1	1	protein_coding
CFHR2	1	protein_coding
CFHR3	2	protein_coding
CFLAR	3	protein_coding
CGB1	1	protein_coding
CGB7	1	protein_coding
CGGBP1	1	protein_coding
CGN	1	protein_coding
CGNL1	7	protein_coding
CGRRF1	1	protein_coding
CH25H	1	protein_coding
CHAD	1	protein_coding
CHADL	1	protein_coding
CHAF1B	1	protein_coding
CHAMP1	1	protein_coding
CHASERR	1	lncRNA
CHAT	4	protein_coding
CHCHD1	2	protein_coding
CHD1	2	protein_coding
CHD2	2	protein_coding
CHD3	3	protein_coding
CHD5	4	protein_coding
CHD6	14	protein_coding
CHD7	4	protein_coding
CHD8	3	protein_coding
CHD9	13	protein_coding
CHEK1	2	protein_coding
CHEK2	1	protein_coding
CHERP	1	protein_coding
CHFR	4	protein_coding
CHFR-DT	1	lncRNA
CHI3L1	2	protein_coding
CHIA	2	protein_coding
CHIAP2	3	transcribed_unprocessed_pseudogene
CHIC2	4	protein_coding
CHID1	3	protein_coding
CHIT1	1	protein_coding
CHKA	1	protein_coding
CHKA-DT	1	lncRNA
CHL1	2	protein_coding
CHM	2	protein_coding
CHMP1B2P	1	transcribed_unitary_pseudogene
CHMP2A	1	protein_coding
CHN1	2	protein_coding
CHN2	1	protein_coding
CHODL	1	protein_coding
CHP1	1	protein_coding
CHRAC1	1	protein_coding
CHRD	1	protein_coding
CHRM2	1	protein_coding
CHRM3	9	protein_coding
CHRM5	1	protein_coding
CHRNA1	2	protein_coding
CHRNA2	2	protein_coding
CHRNA4	1	protein_coding
CHRNB2	3	protein_coding
CHRNB3	1	protein_coding
CHRNB4	2	protein_coding
CHRND	1	protein_coding
CHRNG	3	protein_coding
CHROMR	1	lncRNA
CHST10	3	protein_coding
CHST11	1	protein_coding
CHST12	5	protein_coding
CHST13	1	protein_coding
CHST15	5	protein_coding
CHST2	2	protein_coding
CHST3	1	protein_coding
CHST5	1	protein_coding
CHST7	1	protein_coding
CHST8	1	protein_coding
CHSY1	2	protein_coding
CHSY3	5	protein_coding
CHTF18	2	protein_coding
CHUK	1	protein_coding
CIAO2A	1	protein_coding
CIAO3	1	protein_coding
CIB4	1	protein_coding
CIC	4	protein_coding
CIDECP1	1	transcribed_unprocessed_pseudogene
CIITA	14	protein_coding
CILP2	1	protein_coding
CIP2A	1	protein_coding
CIR1	1	protein_coding
CIRBP	1	protein_coding
CISD1	1	protein_coding
CKAP2	1	protein_coding
CKAP2L	1	protein_coding
CKAP4	1	protein_coding
CKLF	1	protein_coding
CLASP1	2	protein_coding
CLC	1	protein_coding
CLCA2	2	protein_coding
CLCA3P	1	transcribed_unprocessed_pseudogene
CLCA4-AS1	1	lncRNA
CLCC1	3	protein_coding
CLCN1	1	protein_coding
CLCN2	4	protein_coding
CLCN5	1	protein_coding
CLCN6	2	protein_coding
CLCN7	2	protein_coding
CLCNKA	1	protein_coding
CLDN10	1	protein_coding
CLDN14	2	protein_coding
CLDN14-AS1	1	lncRNA
CLDN16	2	protein_coding
CLDN18	1	protein_coding
CLDN24	1	protein_coding
CLDN25	1	protein_coding
CLDN5	1	protein_coding
CLDN9	1	protein_coding
CLDND1	1	protein_coding
CLEC10A	1	protein_coding
CLEC12B	1	protein_coding
CLEC16A	3	protein_coding
CLEC18B	1	protein_coding
CLEC19A	1	protein_coding
CLEC1B	2	protein_coding
CLEC20A	2	protein_coding
CLEC2A	1	protein_coding
CLEC2D	1	protein_coding
CLEC4E	1	protein_coding
CLEC4F	1	protein_coding
CLEC4OP	1	transcribed_unprocessed_pseudogene
CLEC7A	2	protein_coding
CLEC9A	1	protein_coding
CLECL1P	1	transcribed_unitary_pseudogene
CLGN	1	protein_coding
CLHC1	3	protein_coding
CLIC4	2	protein_coding
CLIC5	2	protein_coding
CLIC6	1	protein_coding
CLINT1	1	protein_coding
CLIP1	2	protein_coding
CLIP1-AS1	1	lncRNA
CLIP3	1	protein_coding
CLIP4	4	protein_coding
CLK1	1	protein_coding
CLK3	3	protein_coding
CLK4	1	protein_coding
CLLU1	1	lncRNA
CLMAT3	1	lncRNA
CLMN	1	protein_coding
CLN3	3	protein_coding
CLN5	1	protein_coding
CLN8	1	protein_coding
CLNK	1	protein_coding
CLNS1A	1	protein_coding
CLOCK	1	protein_coding
CLP1	1	protein_coding
CLPB	1	protein_coding
CLPP	1	protein_coding
CLPS	1	protein_coding
CLPX	2	protein_coding
CLSPN	2	protein_coding
CLSTN1	2	protein_coding
CLSTN2	5	protein_coding
CLTA	2	protein_coding
CLTB	1	protein_coding
CLTC	1	protein_coding
CLTCL1	1	protein_coding
CLU	2	protein_coding
CLUAP1	1	protein_coding
CLUHP3	1	transcribed_unprocessed_pseudogene
CLUL1	1	protein_coding
CLVS2	2	protein_coding
CLXN	3	protein_coding
CLYBL	1	protein_coding
CMAHP	1	transcribed_unitary_pseudogene
CMC1	1	protein_coding
CMIP	2	protein_coding
CMKLR1	2	protein_coding
CMPK1	1	protein_coding
CMSS1	2	protein_coding
CMTM1	1	protein_coding
CMTM4	1	protein_coding
CMTM5	2	protein_coding
CMTR1	1	protein_coding
CMYA5	5	protein_coding
CNBD2	1	protein_coding
CNBP	1	protein_coding
CNDP1	1	protein_coding
CNGA1	2	protein_coding
CNGA4	1	protein_coding
CNGB1	5	protein_coding
CNGB3	2	protein_coding
CNIH1	1	protein_coding
CNIH3	1	protein_coding
CNIH3-AS2	2	lncRNA
CNKSR2	2	protein_coding
CNKSR3	6	protein_coding
CNMD	1	protein_coding
CNN1	3	protein_coding
CNN3	2	protein_coding
CNNM1	1	protein_coding
CNNM3	1	protein_coding
CNNM4	1	protein_coding
CNOT1	15	protein_coding
CNOT11	1	protein_coding
CNOT2	4	protein_coding
CNOT4	2	protein_coding
CNOT6L	3	protein_coding
CNOT8	2	protein_coding
CNOT9	1	protein_coding
CNPPD1	1	protein_coding
CNPY1	2	protein_coding
CNPY2-AS1	1	lncRNA
CNR1	2	protein_coding
CNR2	1	protein_coding
CNRIP1	1	protein_coding
CNST	2	protein_coding
CNTD1	1	protein_coding
CNTFR	1	protein_coding
CNTLN	5	protein_coding
CNTN1	2	protein_coding
CNTN2	3	protein_coding
CNTN3	1	protein_coding
CNTN4	4	protein_coding
CNTN4-AS1	1	lncRNA
CNTN6	1	protein_coding
CNTNAP1	2	protein_coding
CNTNAP2	1	protein_coding
CNTNAP3	2	protein_coding
CNTNAP5	5	protein_coding
CNTNAP5-DT	2	lncRNA
CNTRL	3	protein_coding
COA1	1	protein_coding
COBL	1	protein_coding
COBLL1	1	protein_coding
COCH	2	protein_coding
COG3	1	protein_coding
COG7	2	protein_coding
COL11A1	4	protein_coding
COL11A2	2	protein_coding
COL12A1	4	protein_coding
COL14A1	10	protein_coding
COL15A1	1	protein_coding
COL16A1	2	protein_coding
COL18A1-AS1	1	lncRNA
COL19A1	3	protein_coding
COL1A1	3	protein_coding
COL1A2	1	protein_coding
COL20A1	6	protein_coding
COL21A1	1	protein_coding
COL22A1	23	protein_coding
COL23A1	3	protein_coding
COL24A1	4	protein_coding
COL25A1	2	protein_coding
COL27A1	3	protein_coding
COL28A1	4	protein_coding
COL2A1	2	protein_coding
COL4A1	1	protein_coding
COL4A2	1	protein_coding
COL4A3	1	protein_coding
COL4A4	3	protein_coding
COL4A5	1	protein_coding
COL4A6	1	protein_coding
COL5A1	3	protein_coding
COL5A2	4	protein_coding
COL5A3	3	protein_coding
COL6A1	3	protein_coding
COL6A2	2	protein_coding
COL6A3	3	protein_coding
COL6A4P2	4	transcribed_unitary_pseudogene
COL6A5	1	protein_coding
COL6A6	7	protein_coding
COL7A1	3	protein_coding
COL8A1	1	protein_coding
COL8A2	1	protein_coding
COL9A2	1	protein_coding
COL9A3	1	protein_coding
COLEC10	1	protein_coding
COLEC12	2	protein_coding
COLGALT2	5	protein_coding
COMMD1	1	protein_coding
COMMD10	3	protein_coding
COMMD2	2	protein_coding
COMMD4	1	protein_coding
COMMD7	1	protein_coding
COMMD9	2	protein_coding
COMP	2	protein_coding
COP1	4	protein_coding
COPA	1	protein_coding
COPB2	3	protein_coding
COPE	1	protein_coding
COPG2	1	protein_coding
COPRS	2	protein_coding
COPS2	2	protein_coding
COPS5	1	protein_coding
COPS7B	1	protein_coding
COPS8	3	protein_coding
COQ10A	1	protein_coding
COQ7	4	protein_coding
CORO1A	1	protein_coding
CORO1B	1	protein_coding
CORO1C	1	protein_coding
CORO2B	4	protein_coding
COX1	2	#N/A
COX11	1	protein_coding
COX14	2	protein_coding
COX15	2	protein_coding
COX17	1	protein_coding
COX18	1	protein_coding
COX19	1	protein_coding
COX2	1	#N/A
COX4I1	1	protein_coding
COX4I2	2	protein_coding
COX6A1	1	protein_coding
COX6B2	3	protein_coding
COX7A1	1	protein_coding
COX7A2	2	protein_coding
COX7A2L	2	protein_coding
CP	5	protein_coding
CPA2	2	protein_coding
CPA3	3	protein_coding
CPA6	2	protein_coding
CPAMD8	1	protein_coding
CPB1	2	protein_coding
CPB2	1	protein_coding
CPB2-AS1	1	lncRNA
CPD	4	protein_coding
CPE	1	protein_coding
CPEB1	1	protein_coding
CPEB2	1	protein_coding
CPEB3	2	protein_coding
[truncated: 13,441 more rows]

## Sheet: SaOS_dead
Gene	D_M3	type
A1BG	4	protein_coding		protein_codeing	14666
A1BG-AS1	1	lncRNA		lncRNA	2688
A1CF	2	protein_coding		miRNA	180
A2M	5	protein_coding		snoRNA	34
A2ML1	11	protein_coding		snRNA	4
A4GALT	2	protein_coding		pseudogene	515
A4GNT	1	protein_coding
AACS	10	protein_coding
AADAC	2	protein_coding
AADACL2	1	protein_coding
AADACL3	3	protein_coding
AADACL4	2	protein_coding
AADAT	4	protein_coding
AAGAB	1	protein_coding
AAK1	18	protein_coding
AAMDC	4	protein_coding
AAMP	2	protein_coding
AANAT	4	protein_coding
AARD	4	protein_coding
AARS1	1	protein_coding
AARS2	4	protein_coding
AASDH	3	protein_coding
AASDHPPT	1	protein_coding
AASS	2	protein_coding
AATBC	2	lncRNA
AATK	10	protein_coding
ABALON	1	lncRNA
ABAT	7	protein_coding
ABCA1	9	protein_coding
ABCA10	13	protein_coding
ABCA11P	2	transcribed_processed_pseudogene
ABCA12	15	protein_coding
ABCA13	13	protein_coding
ABCA17P	2	transcribed_unitary_pseudogene
ABCA2	7	protein_coding
ABCA3	5	protein_coding
ABCA4	18	protein_coding
ABCA5	13	protein_coding
ABCA6	10	protein_coding
ABCA7	4	protein_coding
ABCA8	23	protein_coding
ABCA9	12	protein_coding
ABCA9-AS1	1	lncRNA
ABCB1	4	protein_coding
ABCB10	2	protein_coding
ABCB11	3	protein_coding
ABCB4	10	protein_coding
ABCB5	5	protein_coding
ABCB6	3	protein_coding
ABCB7	7	protein_coding
ABCB8	1	protein_coding
ABCB9	4	protein_coding
ABCC1	1	protein_coding
ABCC10	7	protein_coding
ABCC11	7	protein_coding
ABCC12	8	protein_coding
ABCC13	2	transcribed_unprocessed_pseudogene
ABCC2	3	protein_coding
ABCC3	5	protein_coding
ABCC4	13	protein_coding
ABCC5	8	protein_coding
ABCC5-AS1	1	lncRNA
ABCC6P1	5	lncRNA
ABCC6_1	2	#N/A
ABCC8	11	protein_coding
ABCC9	6	protein_coding
ABCD1	4	protein_coding
ABCD2	7	protein_coding
ABCD3	27	protein_coding
ABCD4	8	protein_coding
ABCE1	4	protein_coding
ABCF2	3	protein_coding
ABCF3	2	protein_coding
ABCG1	9	protein_coding
ABCG4	6	protein_coding
ABCG5	2	protein_coding
ABCG8	2	protein_coding
ABHD1	8	protein_coding
ABHD10	2	protein_coding
ABHD11	2	protein_coding
ABHD12	3	protein_coding
ABHD12B	6	protein_coding
ABHD13	1	protein_coding
ABHD14B	2	protein_coding
ABHD15	3	protein_coding
ABHD16B	1	protein_coding
ABHD17A	4	protein_coding
ABHD17B	7	protein_coding
ABHD17C	1	protein_coding
ABHD18	3	protein_coding
ABHD2	9	protein_coding
ABHD4	7	protein_coding
ABHD5	5	protein_coding
ABI1	4	protein_coding
ABI2	8	protein_coding
ABI3	3	protein_coding
ABI3BP	4	protein_coding
ABITRAM	2	protein_coding
ABL1	4	protein_coding
ABL2	10	protein_coding
ABLIM1	6	protein_coding
ABLIM2	5	protein_coding
ABLIM3	4	protein_coding
ABO	3	protein_coding
ABRA	2	protein_coding
ABRACL	6	protein_coding
ABRAXAS1	3	protein_coding
ABRAXAS2	4	protein_coding
ABTB1	2	protein_coding
ABTB2	3	protein_coding
ABTB3	6	protein_coding
ACAA1	2	protein_coding
ACAA2	5	protein_coding
ACACA	2	protein_coding
ACACB	14	protein_coding
ACAD10	6	protein_coding
ACAD9	8	protein_coding
ACAD9-DT	1	lncRNA
ACADM	5	protein_coding
ACADS	1	protein_coding
ACADSB	2	protein_coding
ACADVL	2	protein_coding
ACAN	6	protein_coding
ACAP2	9	protein_coding
ACAP3	6	protein_coding
ACAT1	1	protein_coding
ACAT2	2	protein_coding
ACBD3	1	protein_coding
ACBD4	6	protein_coding
ACBD5	2	protein_coding
ACBD6	4	protein_coding
ACCS	5	protein_coding
ACCSL	3	protein_coding
ACD	2	protein_coding
ACE	5	protein_coding
ACE2	1	protein_coding
ACER1	3	protein_coding
ACER3	1	protein_coding
ACHE	4	protein_coding
ACIN1	5	protein_coding
ACKR2	2	protein_coding
ACKR3	6	protein_coding
ACKR4	2	protein_coding
ACLY	6	protein_coding
ACMSD	5	protein_coding
ACO1	5	protein_coding
ACO2	2	protein_coding
ACOT1	1	protein_coding
ACOT11	13	protein_coding
ACOT12	3	protein_coding
ACOT2	3	protein_coding
ACOT6	2	protein_coding
ACOT7	3	protein_coding
ACOT8	3	protein_coding
ACOT9	2	protein_coding
ACOX1	15	protein_coding
ACOX2	3	protein_coding
ACOX3	15	protein_coding
ACOXL	11	protein_coding
ACOXL-AS1	1	lncRNA
ACP1	1	protein_coding
ACP2	2	protein_coding
ACP3	3	protein_coding
ACP4	3	protein_coding
ACP5	2	protein_coding
ACP6	9	protein_coding
ACP7	2	protein_coding
ACRBP	1	protein_coding
ACRV1	2	protein_coding
ACSBG1	3	protein_coding
ACSBG2	4	protein_coding
ACSF2	1	protein_coding
ACSF3	5	protein_coding
ACSL1	6	protein_coding
ACSL3	5	protein_coding
ACSL4	7	protein_coding
ACSL5	4	protein_coding
ACSL6	9	protein_coding
ACSL6-AS1	1	lncRNA
ACSM1	4	protein_coding
ACSM2A	1	protein_coding
ACSM3	4	protein_coding
ACSM4	3	protein_coding
ACSM5	6	protein_coding
ACSM6	4	protein_coding
ACSS1	5	protein_coding
ACSS2	4	protein_coding
ACSS3	10	protein_coding
ACTA2	2	protein_coding
ACTA2-AS1	1	lncRNA
ACTB	2	protein_coding
ACTBL2	1	protein_coding
ACTC1	2	protein_coding
ACTG1P17	1	transcribed_processed_pseudogene
ACTG1P20	2	processed_pseudogene
ACTG1P25	1	transcribed_processed_pseudogene
ACTG1P4	4	processed_pseudogene
ACTG2	2	protein_coding
ACTL10	2	protein_coding
ACTL6A	2	protein_coding
ACTL6B	1	protein_coding
ACTL7A	2	protein_coding
ACTL7B	1	protein_coding
ACTL8	1	protein_coding
ACTL9	2	protein_coding
ACTMAP	2	protein_coding
ACTN1	12	protein_coding
ACTN1-DT	1	lncRNA
ACTN2	3	protein_coding
ACTR10	1	protein_coding
ACTR1A	4	protein_coding
ACTR2	3	protein_coding
ACTR3	1	protein_coding
ACTR3BP2	1	processed_pseudogene
ACTR3C	6	protein_coding
ACTR5	1	protein_coding
ACTR6	1	protein_coding
ACTR8	3	protein_coding
ACTRT1	1	protein_coding
ACTRT2	1	protein_coding
ACVR1	6	protein_coding
ACVR1B	2	protein_coding
ACVR1C	6	protein_coding
ACVR2B	3	protein_coding
ACVRL1	3	protein_coding
ACY3	3	protein_coding
ACYP2	1	protein_coding
ADA	4	protein_coding
ADA2	1	protein_coding
ADAD1	2	protein_coding
ADAD2	1	protein_coding
ADAL	2	protein_coding
ADAM10	9	protein_coding
ADAM11	8	protein_coding
ADAM12	7	protein_coding
ADAM15	1	protein_coding
ADAM17	3	protein_coding
ADAM18_1	2	#N/A
ADAM19	4	protein_coding
ADAM20	9	protein_coding
ADAM20P1	2	transcribed_unprocessed_pseudogene
ADAM22	6	protein_coding
ADAM23	2	protein_coding
ADAM28	5	protein_coding
ADAM29	2	protein_coding
ADAM32	2	protein_coding
ADAM33	5	protein_coding
ADAM3A	2	transcribed_unitary_pseudogene
ADAM5	1	transcribed_unitary_pseudogene
ADAM7-AS1	1	lncRNA
ADAM7-AS2	1	lncRNA
ADAM8	2	protein_coding
ADAM9	2	protein_coding
ADAMDEC1	1	protein_coding
ADAMTS1	6	protein_coding
ADAMTS10	3	protein_coding
ADAMTS12	9	protein_coding
ADAMTS14	5	protein_coding
ADAMTS15	1	protein_coding
ADAMTS16	5	protein_coding
ADAMTS17	38	protein_coding
ADAMTS18	4	protein_coding
ADAMTS19	2	protein_coding
ADAMTS2	9	protein_coding
ADAMTS20	7	protein_coding
ADAMTS3	4	protein_coding
ADAMTS4	2	protein_coding
ADAMTS5	6	protein_coding
ADAMTS6	8	protein_coding
ADAMTS7	9	protein_coding
ADAMTS7P1	3	transcribed_unprocessed_pseudogene
ADAMTS9	2	protein_coding
ADAMTS9-AS1	2	lncRNA
ADAMTSL1	13	protein_coding
ADAMTSL2	5	protein_coding
ADAMTSL4	8	protein_coding
ADAMTSL4-AS2	2	lncRNA
ADAMTSL5	1	protein_coding
ADAP1	6	protein_coding
ADAR	7	protein_coding
ADARB1	20	protein_coding
ADARB2	3	protein_coding
ADARB2-AS1	2	lncRNA
ADAT1	6	protein_coding
ADAT2	5	protein_coding
ADAT3	1	protein_coding
ADCK1	4	protein_coding
ADCK2	2	protein_coding
ADCY1	7	protein_coding
ADCY10	11	protein_coding
ADCY10P1	1	transcribed_unprocessed_pseudogene
ADCY2	9	protein_coding
ADCY3	11	protein_coding
ADCY4	1	protein_coding
ADCY5	9	protein_coding
ADCY6	7	protein_coding
ADCY6-DT	1	lncRNA
ADCY7	8	protein_coding
ADCY8	17	protein_coding
ADCY9	4	protein_coding
ADCYAP1	2	protein_coding
ADCYAP1R1	6	protein_coding
ADD1	1	protein_coding
ADD2	8	protein_coding
ADD3	3	protein_coding
ADD3-AS1	2	lncRNA
ADGB	1	protein_coding
ADGB-DT	1	lncRNA
ADGRA1	5	protein_coding
ADGRA1-AS1	2	lncRNA
ADGRA2	3	protein_coding
ADGRA3	7	protein_coding
ADGRB1	12	protein_coding
ADGRB2	26	protein_coding
ADGRB3	9	protein_coding
ADGRD1	7	protein_coding
ADGRD2	14	protein_coding
ADGRE1	1	protein_coding
ADGRE2	2	protein_coding
ADGRE3	1	protein_coding
ADGRF1	3	protein_coding
ADGRF2	6	transcribed_unitary_pseudogene
ADGRF3	7	protein_coding
ADGRF4	2	protein_coding
ADGRF5	3	protein_coding
ADGRF5-AS1	2	lncRNA
ADGRG1	11	protein_coding
ADGRG2	9	protein_coding
ADGRG3	1	protein_coding
ADGRG4	12	protein_coding
ADGRG5	1	protein_coding
ADGRG6	11	protein_coding
ADGRG7	1	protein_coding
ADGRL2	18	protein_coding
ADGRL3	7	protein_coding
ADGRL3-AS1	2	lncRNA
ADGRL4	7	protein_coding
ADGRV1	17	protein_coding
ADH4	3	protein_coding
ADH5	2	protein_coding
ADH6	2	protein_coding
ADH7	2	protein_coding
ADHFE1	2	protein_coding
ADI1	3	protein_coding
ADIPINT	3	lncRNA
ADIPOQ	4	protein_coding
ADIPOR1	3	protein_coding
ADIRF	1	protein_coding
ADIRF-AS1	4	lncRNA
ADK	6	protein_coding
ADM2	2	protein_coding
ADNP	3	protein_coding
ADNP2	1	protein_coding
ADO	3	protein_coding
ADORA2A	2	protein_coding
ADORA2A-AS1	9	lncRNA
ADORA2B	2	protein_coding
ADPGK	1	protein_coding
ADPGK-AS1	1	lncRNA
ADPRH	4	protein_coding
ADPRHL1	13	protein_coding
ADPRM	1	protein_coding
ADRA1A	3	protein_coding
ADRA1B	7	protein_coding
ADRA1D	1	protein_coding
ADRA2B	5	protein_coding
ADRA2C	1	protein_coding
ADRB1	1	protein_coding
ADRB2	2	protein_coding
ADRM1	4	protein_coding
ADSL	5	protein_coding
ADSS1	3	protein_coding
ADSS2	5	protein_coding
ADTRP	8	protein_coding
AEBP1	6	protein_coding
AEBP2	4	protein_coding
AEN	1	protein_coding
AFAP1	12	protein_coding
AFAP1-AS1	4	lncRNA
AFAP1L1	8	protein_coding
AFAP1L2	3	protein_coding
AFDN	2	protein_coding
AFF1	8	protein_coding
AFF1-AS1	2	#N/A
AFF2	7	protein_coding
AFF3	22	protein_coding
AFF4	4	protein_coding
AFG1L	6	protein_coding
AFG3L1P	5	transcribed_unitary_pseudogene
AFM	2	protein_coding
AFMID	5	protein_coding
AFP	4	protein_coding
AFTPH	4	protein_coding
AFTPH-DT	1	lncRNA
AGA	2	protein_coding
AGA-DT	13	lncRNA
AGAP1	8	protein_coding
AGAP1-IT1	4	lncRNA
AGAP11	2	transcribed_unprocessed_pseudogene
AGAP14P	1	unprocessed_pseudogene
AGAP2	6	protein_coding
AGAP2-AS1	2	lncRNA
AGAP3	10	protein_coding
AGAP4	1	protein_coding
AGAP5	1	protein_coding
AGAP7P	1	unprocessed_pseudogene
AGBL1	5	protein_coding
AGBL3	10	protein_coding
AGBL4	4	protein_coding
AGBL4-AS1	1	lncRNA
AGBL5	1	protein_coding
AGFG1	6	protein_coding
AGFG2	8	protein_coding
AGGF1	1	protein_coding
AGK	5	protein_coding
AGK-DT	2	lncRNA
AGL	17	protein_coding
AGMAT	7	protein_coding
AGMO	3	protein_coding
AGO1	10	protein_coding
AGO2	12	protein_coding
AGO3	22	protein_coding
AGO4	10	protein_coding
AGPAT2	3	protein_coding
AGPAT3	11	protein_coding
AGPAT4	9	protein_coding
AGPS	4	protein_coding
AGR2	3	protein_coding
AGRN	14	protein_coding
AGT	1	protein_coding
AGTPBP1	13	protein_coding
AGTR1	7	protein_coding
AGTR2	1	protein_coding
AGTRAP	1	protein_coding
AGXT	5	protein_coding
AGXT2	2	protein_coding
AHCTF1	2	protein_coding
AHCTF1P1	2	processed_pseudogene
AHCY	14	protein_coding
AHCYL1	12	protein_coding
AHCYL2	8	protein_coding
AHDC1	20	protein_coding
AHI1	9	protein_coding
AHI1-DT	2	lncRNA
AHNAK	13	protein_coding
AHNAK2	20	protein_coding
AHR	7	protein_coding
AHSA1	2	protein_coding
AHSA2P	5	transcribed_unitary_pseudogene
AHSG	2	protein_coding
AICDA	2	protein_coding
AIDA	2	protein_coding
AIF1L	1	protein_coding
AIF1_3	2	#N/A
AIFM1	5	protein_coding
AIFM2	3	protein_coding
AIFM3	7	protein_coding
AIG1	5	protein_coding
AIM2	4	protein_coding
AIMP1	1	protein_coding
AIMP2	3	protein_coding
AIP	2	protein_coding
AIPL1	1	protein_coding
AIRE	1	protein_coding
AIRN	1	lncRNA
AJAP1	9	protein_coding
AJM1	1	protein_coding
AJUBA	3	protein_coding
AK1	1	protein_coding
AK2	3	protein_coding
AK3	2	protein_coding
AK4	7	protein_coding
AK5	8	protein_coding
AK8	13	protein_coding
AK9	15	protein_coding
AKAP1	8	protein_coding
AKAP10	5	protein_coding
AKAP11	17	protein_coding
AKAP12	2	protein_coding
AKAP13	5	protein_coding
AKAP14	2	protein_coding
AKAP17BP	3	unprocessed_pseudogene
AKAP3	1	protein_coding
AKAP4	2	protein_coding
AKAP5	6	protein_coding
AKAP6	13	protein_coding
AKAP7	11	protein_coding
AKAP8	4	protein_coding
AKAP8L	5	protein_coding
AKAP9	16	protein_coding
AKIP1	4	protein_coding
AKIRIN1	1	protein_coding
AKIRIN2	2	protein_coding
AKNA	10	protein_coding
AKR1A1	1	protein_coding
AKR1B1	2	protein_coding
AKR1B10	2	protein_coding
AKR1B15	3	protein_coding
AKR1C2	1	protein_coding
AKR1C3	4	protein_coding
AKR1C6P	1	unprocessed_pseudogene
AKR1D1	1	protein_coding
AKR7A2	3	protein_coding
AKR7A3	1	protein_coding
AKR7L	1	protein_coding
AKT1	2	protein_coding
AKT1S1	1	protein_coding
AKT2	4	protein_coding
AKTIP	2	protein_coding
ALAD	3	protein_coding
ALAS1	3	protein_coding
ALAS2	3	protein_coding
ALB	3	protein_coding
ALCAM	1	protein_coding
ALDH16A1	5	protein_coding
ALDH1A1	4	protein_coding
ALDH1A2	2	protein_coding
ALDH1A2-AS1	1	lncRNA
ALDH1A3	15	protein_coding
ALDH1A3-AS1	8	lncRNA
ALDH1B1	1	protein_coding
ALDH1L1	3	protein_coding
ALDH1L1-AS1	1	lncRNA
ALDH1L2	4	protein_coding
ALDH2	6	protein_coding
ALDH3A1	2	protein_coding
ALDH3A2	5	protein_coding
ALDH3B2	3	protein_coding
ALDH4A1	4	protein_coding
ALDH5A1	6	protein_coding
ALDH6A1	1	protein_coding
ALDOB	4	protein_coding
ALG1	4	protein_coding
ALG10	2	protein_coding
ALG10B	8	protein_coding
ALG12	2	protein_coding
ALG13	5	protein_coding
ALG14	19	protein_coding
ALG14-AS1	1	lncRNA
ALG1L1P	6	transcribed_unprocessed_pseudogene
ALG1L2	4	protein_coding
ALG1L9P	1	transcribed_unprocessed_pseudogene
ALG2	3	protein_coding
ALG3	2	protein_coding
ALG6	5	protein_coding
ALG8	6	protein_coding
ALG9	6	protein_coding
ALK	7	protein_coding
ALKAL1	1	protein_coding
ALKBH1	3	protein_coding
ALKBH2	1	protein_coding
ALKBH3	1	protein_coding
ALKBH3-AS1	1	lncRNA
ALKBH4	2	protein_coding
ALKBH6	1	protein_coding
ALKBH8	1	protein_coding
ALLC	2	protein_coding
ALOX12	3	protein_coding
ALOX12-AS1	1	lncRNA
ALOX12B	2	protein_coding
ALOX12P2	3	transcribed_unprocessed_pseudogene
ALOX15	1	protein_coding
ALOX15B	1	protein_coding
ALOX15P1	1	transcribed_unprocessed_pseudogene
ALOX5AP	4	protein_coding
ALOXE3	1	protein_coding
ALPG	5	protein_coding
ALPI	4	protein_coding
ALPK2	3	protein_coding
ALPK3	9	protein_coding
ALPL	1	protein_coding
ALPP	1	protein_coding
ALS2	12	protein_coding
ALS2CL	4	protein_coding
ALX3	2	protein_coding
ALX4	1	protein_coding
ALYREF	2	protein_coding
AMACR	2	protein_coding
AMBN	3	protein_coding
AMBP	3	protein_coding
AMBRA1	1	protein_coding
AMD1	4	protein_coding
AMDHD1	7	protein_coding
AMDHD2	3	protein_coding
AMELX	2	protein_coding
AMER1	1	protein_coding
AMER2	5	protein_coding
AMER3	1	protein_coding
AMFR	5	protein_coding
AMH	1	protein_coding
AMHR2	1	protein_coding
AMIGO1	3	protein_coding
AMIGO2	3	protein_coding
AMIGO3	1	protein_coding
AMMECR1	1	protein_coding
AMMECR1L	3	protein_coding
AMN1	5	protein_coding
AMOT	6	protein_coding
AMOTL1	20	protein_coding
AMOTL2	7	protein_coding
AMPD1	7	protein_coding
AMPD2	4	protein_coding
AMPD3	2	protein_coding
AMPH	5	protein_coding
AMTN	1	protein_coding
AMY1C	1	protein_coding
AMY2A	2	protein_coding
AMZ1	7	protein_coding
AMZ2	5	protein_coding
AMZ2P1	5	transcribed_unprocessed_pseudogene
ANAPC1	5	protein_coding
ANAPC10	9	protein_coding
ANAPC11	1	protein_coding
ANAPC13	1	protein_coding
ANAPC15	1	protein_coding
ANAPC16	2	protein_coding
ANAPC1P1	5	transcribed_unprocessed_pseudogene
ANAPC1P4	1	transcribed_unprocessed_pseudogene
ANAPC1P6	1	unprocessed_pseudogene
ANAPC4	2	protein_coding
ANAPC5	2	protein_coding
ANAPC7	5	protein_coding
ANG	2	protein_coding
ANGEL1	1	protein_coding
ANGEL2	1	protein_coding
ANGPT1	3	protein_coding
ANGPT2	2	protein_coding
ANGPT4	2	protein_coding
ANGPTL1	1	protein_coding
ANGPTL2	10	protein_coding
ANGPTL3	1	protein_coding
ANGPTL4	1	protein_coding
ANGPTL5	1	protein_coding
ANGPTL6	2	protein_coding
ANGPTL7	2	protein_coding
ANK1	10	protein_coding
ANK2	5	protein_coding
ANK2-AS1	2	lncRNA
ANK3	7	protein_coding
ANKAR	5	protein_coding
ANKDD1A	5	protein_coding
ANKDD1B	3	protein_coding
ANKEF1	7	protein_coding
ANKFN1	15	protein_coding
ANKFY1	4	protein_coding
ANKH	2	protein_coding
ANKIB1	6	protein_coding
ANKK1	3	protein_coding
ANKLE1	2	protein_coding
ANKLE2	1	protein_coding
ANKMY1	7	protein_coding
ANKMY2	3	protein_coding
ANKRA2	3	protein_coding
ANKRD1	2	protein_coding
ANKRD10	1	protein_coding
ANKRD11	14	protein_coding
ANKRD12	9	protein_coding
ANKRD13A	4	protein_coding
ANKRD13B	4	protein_coding
ANKRD13C	5	protein_coding
ANKRD13D	1	protein_coding
ANKRD16	1	protein_coding
ANKRD17	17	protein_coding
ANKRD17-DT	5	lncRNA
ANKRD18A	3	protein_coding
ANKRD18B	3	protein_coding
ANKRD18CP	3	unprocessed_pseudogene
ANKRD2	2	protein_coding
ANKRD20A1	3	protein_coding
ANKRD20A19P	2	transcribed_unprocessed_pseudogene
ANKRD20A21P	3	transcribed_unprocessed_pseudogene
ANKRD20A4-ANKRD20A20P	4	#N/A
ANKRD20A5P	4	transcribed_unprocessed_pseudogene
ANKRD20A8P	5	transcribed_unprocessed_pseudogene
ANKRD23	2	protein_coding
ANKRD24	5	protein_coding
ANKRD26	11	protein_coding
ANKRD26P1	7	transcribed_unprocessed_pseudogene
ANKRD26P3	5	unprocessed_pseudogene
ANKRD27	8	protein_coding
ANKRD28	10	protein_coding
ANKRD29	7	protein_coding
ANKRD30A	5	protein_coding
ANKRD30B	11	protein_coding
ANKRD30BL	2	protein_coding
ANKRD30BP2	3	transcribed_unprocessed_pseudogene
ANKRD30BP3	2	unprocessed_pseudogene
ANKRD31	8	protein_coding
ANKRD33	2	protein_coding
ANKRD33B	1	protein_coding
ANKRD34A	5	protein_coding
ANKRD34B	2	protein_coding
ANKRD34C	3	protein_coding
ANKRD35	6	protein_coding
ANKRD36BP1	2	transcribed_processed_pseudogene
ANKRD36BP2	1	transcribed_unprocessed_pseudogene
ANKRD36C	6	protein_coding
ANKRD37	3	protein_coding
ANKRD39	1	protein_coding
ANKRD40	4	protein_coding
ANKRD40CL	2	protein_coding
ANKRD42	4	protein_coding
ANKRD42-DT	2	lncRNA
ANKRD44	16	protein_coding
ANKRD44-DT	2	lncRNA
ANKRD45	2	protein_coding
ANKRD46	2	protein_coding
ANKRD49	1	protein_coding
ANKRD50	1	protein_coding
ANKRD52	5	protein_coding
ANKRD53	1	protein_coding
ANKRD54	4	protein_coding
ANKRD55	1	protein_coding
ANKRD6	5	protein_coding
ANKRD62	2	protein_coding
ANKRD63	1	protein_coding
ANKRD65	7	protein_coding
ANKRD66	2	protein_coding
ANKRD7	1	protein_coding
ANKRD9	6	protein_coding
ANKS1A	8	protein_coding
ANKS1B	13	protein_coding
ANKS3	7	protein_coding
ANKS6	5	protein_coding
ANKUB1	1	protein_coding
ANKZF1	2	protein_coding
ANLN	9	protein_coding
ANO1	4	protein_coding
ANO10	10	protein_coding
ANO2	8	protein_coding
ANO4	4	protein_coding
ANO5	2	protein_coding
ANO6	6	protein_coding
ANO7	7	protein_coding
ANO8	4	protein_coding
ANO9	2	protein_coding
ANOS1	3	protein_coding
ANP32A	1	protein_coding
ANP32A-IT1	2	#N/A
ANP32B	5	protein_coding
ANP32D	1	protein_coding
ANP32E	1	protein_coding
ANPEP	4	protein_coding
ANTXR1	11	protein_coding
ANTXR2	6	protein_coding
ANTXRL	6	protein_coding
ANTXRLP1	3	unprocessed_pseudogene
ANXA1	2	protein_coding
ANXA10	4	protein_coding
ANXA11	5	protein_coding
ANXA13	3	protein_coding
ANXA2	7	protein_coding
ANXA2P2	1	processed_pseudogene
ANXA2P3	2	processed_pseudogene
ANXA2R-OT1	3	lncRNA
ANXA3	4	protein_coding
ANXA4	6	protein_coding
ANXA5	3	protein_coding
ANXA6	3	protein_coding
ANXA7	6	protein_coding
ANXA8	1	protein_coding
ANXA8L1	1	protein_coding
ANXA9	7	protein_coding
AOAH	3	protein_coding
AOAH-IT1	1	lncRNA
AOC1	1	protein_coding
AOC2	1	protein_coding
AOC3	2	protein_coding
AOPEP	31	protein_coding
AOX1	7	protein_coding
AOX3P-AOX2P	7	lncRNA
AP1AR	1	protein_coding
AP1B1	5	protein_coding
AP1B1P1	1	lncRNA
AP1G1	7	protein_coding
AP1G2	4	protein_coding
AP1G2-AS1	5	lncRNA
AP1M1	7	protein_coding
AP1M2	3	protein_coding
AP1S1	2	protein_coding
AP1S2	3	protein_coding
AP1S3	7	protein_coding
AP2A1	9	protein_coding
AP2A2_2	1	#N/A
AP2B1	8	protein_coding
AP2S1	2	protein_coding
AP3B1	3	protein_coding
AP3B2	6	protein_coding
AP3D1	12	protein_coding
AP3M1	2	protein_coding
AP3M2	3	protein_coding
AP3S1	1	protein_coding
AP4B1	2	protein_coding
AP4B1-AS1	1	lncRNA
AP4E1	5	protein_coding
AP4M1	9	protein_coding
AP4S1	3	protein_coding
AP5M1	6	protein_coding
AP5S1	6	protein_coding
AP5Z1	11	protein_coding
APAF1	10	protein_coding
APBA1	4	protein_coding
APBA3	1	protein_coding
APBB1	3	protein_coding
APBB2	11	protein_coding
APC	5	protein_coding
APC2	6	protein_coding
APCDD1	2	protein_coding
APCDD1L	6	protein_coding
APCDD1L-DT	3	lncRNA
APCS	3	protein_coding
APEH	4	protein_coding
APELA	1	protein_coding
APEX2	2	protein_coding
APH1A	1	protein_coding
APH1B	4	protein_coding
APLN	4	protein_coding
APLP1	3	protein_coding
APLP2	7	protein_coding
APMAP	4	protein_coding
APOA1	1	protein_coding
APOA2	1	protein_coding
APOA4	1	protein_coding
APOA5	1	protein_coding
APOBEC1	1	protein_coding
APOBEC2	1	protein_coding
APOBEC3A_B	1	#N/A
APOBEC3B	1	protein_coding
APOBEC3C	3	protein_coding
APOBEC3D	1	protein_coding
APOBEC3F	4	protein_coding
APOBEC3G	2	protein_coding
APOBEC3H	3	protein_coding
APOBR	2	protein_coding
APOD	2	protein_coding
APOF	1	protein_coding
APOH	4	protein_coding
APOL1	1	protein_coding
APOL2	6	protein_coding
APOL3	4	protein_coding
APOL4	3	protein_coding
APOL5	1	protein_coding
APOL6	8	protein_coding
APOLD1	1	protein_coding
APOO	1	protein_coding
APOOL	1	protein_coding
APOOP5	1	transcribed_processed_pseudogene
APP	6	protein_coding
APPAT_1	1	#N/A
APPBP2	4	protein_coding
APPL1	3	protein_coding
APPL2	9	protein_coding
APRG1	3	lncRNA
APRT	2	protein_coding
APTR	2	lncRNA
APTX	2	protein_coding
AQP10	2	protein_coding
AQP11	2	protein_coding
AQP12B	2	protein_coding
AQP2	1	protein_coding
AQP3	1	protein_coding
AQP4	2	protein_coding
AQP7B	2	protein_coding
AQP8	3	protein_coding
AQR	8	protein_coding
AR	3	protein_coding
ARAF	3	protein_coding
ARAP1	11	protein_coding
ARAP1-AS2	2	lncRNA
ARAP2	13	protein_coding
ARAP3	1	protein_coding
ARC	3	protein_coding
ARCN1	3	protein_coding
AREG	3	protein_coding
AREL1	4	protein_coding
ARF1	5	protein_coding
ARF3	3	protein_coding
ARF4	1	protein_coding
ARF5	3	protein_coding
ARF6	2	protein_coding
ARFGAP1	3	protein_coding
ARFGAP2	4	protein_coding
ARFGAP3	4	protein_coding
ARFGEF1	10	protein_coding
ARFGEF1-DT	1	lncRNA
ARFGEF2	7	protein_coding
ARFGEF3	11	protein_coding
ARFIP1	6	protein_coding
ARFRP1	5	protein_coding
ARG2	3	protein_coding
ARGFX	3	protein_coding
ARHGAP10	3	protein_coding
ARHGAP11A_2	1	#N/A
ARHGAP12	7	protein_coding
ARHGAP15	4	protein_coding
ARHGAP15-AS1	7	lncRNA
ARHGAP18	6	protein_coding
ARHGAP19	2	protein_coding
ARHGAP21	9	protein_coding
ARHGAP22	4	protein_coding
ARHGAP23	1	protein_coding
ARHGAP23_1	1	#N/A
ARHGAP24	13	protein_coding
ARHGAP25	4	protein_coding
ARHGAP26	10	protein_coding
ARHGAP26-AS1	1	lncRNA
ARHGAP26-IT1	1	lncRNA
ARHGAP27P1	4	#N/A
ARHGAP27P1-BPTFP1-KPNA2P3	8	lncRNA
ARHGAP27P2	1	processed_pseudogene
ARHGAP28	3	protein_coding
ARHGAP28-AS1	1	lncRNA
ARHGAP29	17	protein_coding
ARHGAP29-AS1	4	lncRNA
ARHGAP30	1	protein_coding
ARHGAP31	8	protein_coding
ARHGAP31-AS1	1	lncRNA
ARHGAP32	1	protein_coding
ARHGAP33	4	protein_coding
ARHGAP35	5	protein_coding
ARHGAP36	2	protein_coding
ARHGAP39	11	protein_coding
ARHGAP4	5	protein_coding
ARHGAP40	6	protein_coding
ARHGAP42	6	protein_coding
ARHGAP44	5	protein_coding
ARHGAP44-AS1	2	lncRNA
ARHGAP45	5	protein_coding
ARHGAP5	3	protein_coding
ARHGAP6	5	protein_coding
ARHGAP9	7	protein_coding
ARHGDIA	7	protein_coding
ARHGDIB	1	protein_coding
ARHGEF1	2	protein_coding
ARHGEF10L	15	protein_coding
ARHGEF11	11	protein_coding
ARHGEF12	10	protein_coding
ARHGEF15	4	protein_coding
ARHGEF16	7	protein_coding
ARHGEF17	1	protein_coding
ARHGEF17-AS1	3	lncRNA
ARHGEF18	9	protein_coding
ARHGEF2	10	protein_coding
ARHGEF2-AS2	2	lncRNA
ARHGEF25	7	protein_coding
ARHGEF28	8	protein_coding
ARHGEF3	2	protein_coding
ARHGEF33	8	protein_coding
ARHGEF34P_1	1	#N/A
ARHGEF35	1	protein_coding
ARHGEF37	5	protein_coding
ARHGEF38	2	protein_coding
ARHGEF39	1	protein_coding
ARHGEF4	6	protein_coding
ARHGEF40	6	protein_coding
ARHGEF5	1	protein_coding
ARHGEF6	7	protein_coding
ARHGEF7	17	protein_coding
ARHGEF9	5	protein_coding
ARID1A	9	protein_coding
ARID1B	9	protein_coding
ARID2	6	protein_coding
ARID3A	2	protein_coding
ARID3B	2	protein_coding
ARID3C	3	protein_coding
ARID4A	2	protein_coding
ARID4B	5	protein_coding
ARID5A	8	protein_coding
ARID5B	8	protein_coding
ARIH1	7	protein_coding
ARIH2	8	protein_coding
ARIH2OS	1	lncRNA
ARK2C	5	#N/A
ARK2N	5	#N/A
ARL10	5	protein_coding
ARL13A	1	protein_coding
ARL15	4	protein_coding
ARL17A_1	2	#N/A
ARL17B	1	protein_coding
ARL2-SNX15	2	protein_coding
ARL2BP	2	protein_coding
ARL4A	3	protein_coding
ARL4C	2	protein_coding
ARL4D	1	protein_coding
ARL5A	3	protein_coding
ARL5B	4	protein_coding
ARL5C	2	protein_coding
ARL6	2	protein_coding
ARL6IP1	2	protein_coding
ARL6IP4	1	protein_coding
ARL6IP5	1	protein_coding
ARL8A	2	protein_coding
ARL8B	1	protein_coding
ARL9	3	protein_coding
ARLNC1	2	lncRNA
ARMC1	1	protein_coding
ARMC10	3	protein_coding
ARMC12	3	protein_coding
ARMC2	17	protein_coding
ARMC3	3	protein_coding
ARMC5	1	protein_coding
ARMC6	1	protein_coding
ARMC7	8	protein_coding
ARMC8	16	protein_coding
ARMC9	16	protein_coding
ARMCX1	2	protein_coding
ARMCX4	5	protein_coding
ARMCX5	1	protein_coding
ARMCX6	1	protein_coding
ARMH1	3	protein_coding
ARMH3	5	protein_coding
ARMH4	3	protein_coding
ARNT	5	protein_coding
ARNT2	4	protein_coding
ARPC1A	2	protein_coding
ARPC1B	2	protein_coding
ARPC2	1	protein_coding
ARPC3	4	protein_coding
ARPC5	4	protein_coding
ARPC5L	5	protein_coding
ARPIN	4	protein_coding
ARPP19	5	protein_coding
ARPP21	9	protein_coding
ARR3	1	protein_coding
ARRB1	5	protein_coding
ARRB2	1	protein_coding
ARRDC1	1	protein_coding
ARRDC1-AS1	1	lncRNA
ARRDC2	1	protein_coding
ARRDC3	1	protein_coding
ARRDC3-AS1	1	lncRNA
ARRDC4	1	protein_coding
ARRDC5	2	protein_coding
ARSA	2	protein_coding
ARSB	4	protein_coding
ARSD	3	protein_coding
ARSD-AS1	1	lncRNA
ARSF	3	protein_coding
ARSG	16	protein_coding
ARSH	1	protein_coding
ARSJ	1	protein_coding
ARSK	4	protein_coding
ARSL	3	protein_coding
ART1	3	protein_coding
ART3	2	protein_coding
ART4	3	protein_coding
ART5	2	protein_coding
ARTN	1	protein_coding
ARVCF	6	protein_coding
AS-PTPRE	1	#N/A
ASAH1	3	protein_coding
ASAH2	2	protein_coding
ASAH2B	4	protein_coding
ASAP1	24	protein_coding
ASAP1-IT1	2	#N/A
ASAP1-IT2	3	lncRNA
ASAP2	12	protein_coding
ASB1	5	protein_coding
ASB10	2	protein_coding
ASB12	2	protein_coding
ASB13	3	protein_coding
ASB14	1	protein_coding
ASB15	6	protein_coding
ASB15-AS1	4	lncRNA
ASB3	1	protein_coding
ASB4	5	protein_coding
ASB5	8	protein_coding
ASB6	3	protein_coding
ASB7	10	protein_coding
ASB8	1	protein_coding
ASB9P1	1	processed_pseudogene
ASCC1	1	protein_coding
ASCC2	3	protein_coding
ASCC3	6	protein_coding
ASCL2	1	protein_coding
ASCL5	1	protein_coding
ASF1A	1	protein_coding
ASGR1	1	protein_coding
ASGR2	1	protein_coding
ASH1L	20	protein_coding
ASH1L-AS1	2	lncRNA
ASH2L	1	protein_coding
ASIC1	1	protein_coding
ASIC2	6	protein_coding
ASIC3	2	protein_coding
ASIC4	9	protein_coding
ASIC4-AS1	1	lncRNA
ASIC5	2	protein_coding
ASL	2	protein_coding
ASMER1	7	#N/A
ASPA	3	protein_coding
ASPG	10	protein_coding
ASPH	9	protein_coding
ASPHD1	2	protein_coding
ASPHD2	2	protein_coding
ASPM	5	protein_coding
ASPRV1	7	protein_coding
ASPSCR1	5	protein_coding
ASRGL1	4	protein_coding
ASS1	4	protein_coding
ASTILCS_2	1	#N/A
ASTL	2	protein_coding
ASTN1	14	protein_coding
ASTN2	7	protein_coding
ASXL1	7	protein_coding
ASXL2	5	protein_coding
ASXL3	8	protein_coding
ASZ1	1	protein_coding
ATAD1	3	protein_coding
ATAD2	14	protein_coding
ATAD2B	10	protein_coding
ATAD3A	2	protein_coding
ATAD3B	15	protein_coding
ATAD3C	6	protein_coding
ATAD5	8	protein_coding
ATCAY	3	protein_coding
ATE1	3	protein_coding
ATF1	6	protein_coding
ATF2	2	protein_coding
ATF3	1	protein_coding
ATF6	17	protein_coding
ATF6-DT	4	lncRNA
ATF7	2	protein_coding
ATF7IP	10	protein_coding
ATF7IP2	2	protein_coding
ATG10	2	protein_coding
ATG101	2	protein_coding
ATG12	1	protein_coding
ATG13	4	protein_coding
ATG14	3	protein_coding
ATG16L2	7	protein_coding
ATG2A	7	protein_coding
ATG2B	5	protein_coding
ATG3	2	protein_coding
ATG4A	4	protein_coding
ATG4B	6	protein_coding
ATG4C	3	protein_coding
ATG4D	3	protein_coding
ATG5	5	protein_coding
ATG7	33	protein_coding
ATG9A	3	protein_coding
ATG9B	2	protein_coding
ATIC	6	protein_coding
ATL1	9	protein_coding
ATL2	2	protein_coding
ATL3	2	protein_coding
ATM	12	protein_coding
ATN1	2	protein_coding
ATOH7	2	protein_coding
ATOH8	5	protein_coding
ATOSA	8	protein_coding
ATOSB	3	protein_coding
ATOX1	1	protein_coding
ATP10A	7	protein_coding
ATP10B	15	protein_coding
ATP10D	6	protein_coding
ATP11A	17	protein_coding
ATP11A-AS1	3	lncRNA
ATP11B-DT	2	lncRNA
ATP11C	4	protein_coding
ATP12A	1	protein_coding
ATP13A1	2	protein_coding
ATP13A3	16	protein_coding
ATP13A3-DT	1	lncRNA
ATP13A4	2	protein_coding
ATP13A4-AS1	1	lncRNA
ATP13A5	2	protein_coding
ATP13A5-AS1	1	lncRNA
ATP1A1	3	protein_coding
ATP1A1-AS1	2	lncRNA
ATP1A2	4	protein_coding
ATP1A3	1	protein_coding
ATP1A4	4	protein_coding
ATP1B3	3	protein_coding
ATP1B4	3	protein_coding
ATP2A1	3	protein_coding
ATP2A2	11	protein_coding
ATP2A3	5	protein_coding
ATP2B1	13	protein_coding
ATP2B1-AS1	1	lncRNA
ATP2B2	12	protein_coding
ATP2B2-IT2	1	lncRNA
ATP2B3	7	protein_coding
ATP2B4	6	protein_coding
ATP2C1	12	protein_coding
ATP2C2	5	protein_coding
ATP2C2-AS1	4	lncRNA
ATP4A	4	protein_coding
ATP5F1A	5	protein_coding
ATP5F1E	2	protein_coding
ATP5MC1	2	protein_coding
ATP5MF	2	protein_coding
ATP5PB	6	protein_coding
ATP5PD	2	protein_coding
ATP5PF	4	protein_coding
ATP6AP1	3	protein_coding
ATP6AP1L	4	transcribed_unitary_pseudogene
ATP6AP2	2	protein_coding
ATP6V0A1	7	protein_coding
ATP6V0A2	10	protein_coding
ATP6V0A4	3	protein_coding
ATP6V0D1	1	protein_coding
ATP6V0D1-DT	1	lncRNA
ATP6V0D2	2	protein_coding
ATP6V0E1	5	protein_coding
ATP6V0E2-AS1	1	lncRNA
ATP6V1A	9	protein_coding
ATP6V1B1	2	protein_coding
ATP6V1B1-AS1	2	lncRNA
ATP6V1B2	1	protein_coding
ATP6V1C1	2	protein_coding
ATP6V1C2	2	protein_coding
ATP6V1E1	1	protein_coding
ATP6V1E2	7	protein_coding
ATP6V1F	2	protein_coding
ATP6V1FNB	3	protein_coding
ATP6V1G2-DDX39B_5	1	#N/A
ATP7A	2	protein_coding
ATP7B	2	protein_coding
ATP8A1	6	protein_coding
ATP8A2	8	protein_coding
ATP8B1	3	protein_coding
ATP8B2	7	protein_coding
ATP8B3	8	protein_coding
ATP8B4	7	protein_coding
ATP8B5P	2	transcribed_unprocessed_pseudogene
ATP9A	7	protein_coding
ATP9B	7	protein_coding
ATPAF1	4	protein_coding
ATPAF2	3	protein_coding
ATPSCKMT	2	protein_coding
ATR	11	protein_coding
ATRAID	2	protein_coding
ATRN	4	protein_coding
ATRNL1	12	protein_coding
ATRX	5	protein_coding
ATXN1	7	protein_coding
ATXN10	5	protein_coding
ATXN1L	4	protein_coding
ATXN2	5	protein_coding
ATXN2L	3	protein_coding
ATXN3	4	protein_coding
ATXN7	4	protein_coding
ATXN7L1	5	protein_coding
ATXN7L2	3	protein_coding
ATXN7L3	3	protein_coding
ATXN7L3-AS1	1	lncRNA
ATXN7L3B	5	protein_coding
ATXN8OS	2	lncRNA
AUH	2	protein_coding
AUNIP	2	protein_coding
AUP1	3	protein_coding
AURKA	3	protein_coding
AURKAIP1	3	protein_coding
AURKB	3	protein_coding
AURKC	1	protein_coding
AUTS2	7	protein_coding
AVEN	6	protein_coding
AVIL	6	protein_coding
AVL9	4	protein_coding
AVP	3	protein_coding
AVPI1	1	protein_coding
AVPR1A	8	protein_coding
AVPR1B	1	protein_coding
AVPR2	2	protein_coding
AWAT2	4	protein_coding
AXDND1	6	protein_coding
AXIN1	6	protein_coding
AXIN2	6	protein_coding
AXL	1	protein_coding
AZGP1	1	protein_coding
AZI2	9	protein_coding
AZIN1	1	protein_coding
AZIN2	9	protein_coding
B3GALNT1	4	protein_coding
B3GALNT2_1	1	#N/A
B3GALT1	8	protein_coding
B3GALT1-AS1	2	lncRNA
B3GALT5	12	protein_coding
B3GALT5-AS1	4	lncRNA
B3GALT6	3	protein_coding
B3GAT2	6	protein_coding
B3GAT3	1	protein_coding
B3GLCT	4	protein_coding
B3GNT2	1	protein_coding
B3GNT4	1	protein_coding
B3GNT5	3	protein_coding
B3GNT7	1	protein_coding
B3GNT9	1	protein_coding
B3GNTL1	3	protein_coding
B4GALNT1	4	protein_coding
B4GALNT2	9	protein_coding
B4GALNT3	4	protein_coding
B4GALNT4	1	protein_coding
B4GALT1	4	protein_coding
B4GALT1-AS1	1	lncRNA
B4GALT2	3	protein_coding
B4GALT3	4	protein_coding
B4GALT4	5	protein_coding
B4GALT4-AS1	3	lncRNA
B4GALT5	4	protein_coding
B4GALT6	4	protein_coding
B4GALT7	7	protein_coding
B9D1	4	protein_coding
B9D2	1	protein_coding
BAALC	3	protein_coding
BAALC-AS2	1	lncRNA
BAAT	1	protein_coding
BABAM2	4	protein_coding
BABAM2-AS1	3	#N/A
BACE1	6	protein_coding
BACE2	4	protein_coding
BACH1	5	protein_coding
BACH1-IT3	1	lncRNA
BACH2	2	protein_coding
BAD	1	protein_coding
BAG2	5	protein_coding
BAG3	4	protein_coding
BAG5	1	protein_coding
BAGE2	2	transcribed_unprocessed_pseudogene
BAHCC1	4	protein_coding
BAHCC1_1	1	#N/A
BAHD1	4	protein_coding
BAIAP2	4	protein_coding
BAIAP2-DT	4	lncRNA
BAIAP2L1	2	protein_coding
BAIAP2L2	3	protein_coding
BAIAP3	9	protein_coding
BAK1	3	protein_coding
BAMBI	2	protein_coding
BANCR	1	lncRNA
BANK1	4	protein_coding
BANP	5	protein_coding
BAP1	2	protein_coding
BARD1	6	protein_coding
BARHL1	1	protein_coding
BARHL2	4	protein_coding
BARX1	5	protein_coding
BARX1-DT	2	lncRNA
BASP1	1	protein_coding
BASP1-AS1	1	lncRNA
BASP1P1	1	processed_pseudogene
BATF2	1	protein_coding
BATF3	4	protein_coding
BAX	2	protein_coding
BAZ1A	11	protein_coding
BAZ1B	6	protein_coding
BAZ2A	9	protein_coding
BAZ2B	7	protein_coding
BBC3	2	protein_coding
BBOF1	4	protein_coding
BBOX1	2	protein_coding
BBS1	5	protein_coding
BBS10	3	protein_coding
BBS12	3	protein_coding
BBS2	2	protein_coding
BBS4	4	protein_coding
BBS7	4	protein_coding
BBS9	2	protein_coding
BBX	4	protein_coding
BCAM	4	protein_coding
BCAN	1	protein_coding
BCAP31	3	protein_coding
BCAR1	2	protein_coding
BCAR3	47	protein_coding
BCAR3-AS1	2	lncRNA
BCAR4	1	lncRNA
BCAS1	3	protein_coding
BCAS3	7	protein_coding
BCAS4	10	protein_coding
BCAT1	6	protein_coding
BCCIP	1	protein_coding
BCDIN3D	3	protein_coding
BCDIN3D-AS1	4	lncRNA
BCHE	2	protein_coding
BCKDHA	4	protein_coding
BCKDHB	41	protein_coding
BCKDK	1	protein_coding
BCL10	6	protein_coding
BCL10-AS1	1	lncRNA
BCL11A	7	protein_coding
BCL11B	3	protein_coding
BCL2	9	protein_coding
BCL2L1	4	protein_coding
BCL2L1-AS1	4	lncRNA
BCL2L10	1	protein_coding
BCL2L11	5	protein_coding
BCL2L13	6	protein_coding
BCL2L15	3	protein_coding
BCL2L2	1	protein_coding
BCL3	1	protein_coding
BCL6	5	protein_coding
BCL7B	1	protein_coding
BCL7C	1	protein_coding
BCL9	9	protein_coding
BCL9L	2	protein_coding
BCLAF3	5	protein_coding
BCO2	1	protein_coding
BCOR	11	protein_coding
BCORL1	6	protein_coding
BCR	6	protein_coding
BCRP3	2	lncRNA
BCS1L	2	protein_coding
BDH1	2	protein_coding
BDH2	4	protein_coding
BDKRB2	4	protein_coding
BDNF	3	protein_coding
BDNF-AS	5	lncRNA
BEAN1	6	protein_coding
BECN1	4	protein_coding
BEGAIN	2	protein_coding
BEND2	1	protein_coding
BEND3	4	protein_coding
BEND3P3	4	processed_pseudogene
BEND4	2	protein_coding
BEND5	3	protein_coding
BEND6	5	protein_coding
BEND7	6	protein_coding
BEST1	8	protein_coding
BEST2	3	protein_coding
BEST3	8	protein_coding
BEST4	1	protein_coding
BET1	4	protein_coding
BETALINC1	2	lncRNA
BEX2	1	protein_coding
BFAR	1	protein_coding
BFSP1	5	protein_coding
BFSP2	3	protein_coding
BFSP2-AS1	4	lncRNA
BGLT3	1	lncRNA
BGN	2	protein_coding
BHLHA15	2	protein_coding
BHLHA9	1	protein_coding
BHLHE22	1	protein_coding
BHLHE40-AS1	3	lncRNA
BHLHE41	3	protein_coding
BHMT	3	protein_coding
BHMT2	1	protein_coding
BICC1	16	protein_coding
BICD1	24	protein_coding
BICD2	6	protein_coding
BICDL2	6	protein_coding
BICRA	9	protein_coding
BICRAL	11	protein_coding
BID	3	protein_coding
BIK	1	protein_coding
BIN1	5	protein_coding
BIN2	6	protein_coding
BIN3	2	protein_coding
BIRC2	2	protein_coding
BIRC3	5	protein_coding
BIRC5	4	protein_coding
BIRC6	18	protein_coding
BIRC7	3	protein_coding
BIRC8	1	transcribed_processed_pseudogene
BIVM	1	protein_coding
BLACAT1	3	protein_coding
BLACE	1	lncRNA
BLCAP	1	protein_coding
BLM	5	protein_coding
BLMH	2	protein_coding
BLNK	1	protein_coding
BLOC1S2	2	protein_coding
BLOC1S3	5	protein_coding
BLOC1S6	2	protein_coding
BLTP1	13	protein_coding
BLTP2	12	protein_coding
BLTP3A	4	protein_coding
BLTP3B	8	protein_coding
BLZF1	1	protein_coding
BMAL1	8	protein_coding
BMAL2	2	protein_coding
BMAL2-AS1	1	lncRNA
BMF	3	protein_coding
BMP1	5	protein_coding
BMP10	2	protein_coding
BMP2	1	protein_coding
BMP2K	7	protein_coding
BMP3	1	protein_coding
BMP4	1	protein_coding
BMP5	8	protein_coding
BMP6	5	protein_coding
BMP7	3	protein_coding
BMP8A	8	protein_coding
BMP8B	6	protein_coding
BMP8B-AS1	1	lncRNA
BMPER	1	protein_coding
BMPR1A	15	protein_coding
BMPR1B	10	protein_coding
BMPR1B-DT	1	lncRNA
BMPR2	7	protein_coding
BMS1	8	protein_coding
BMS1P1	1	transcribed_unprocessed_pseudogene
BMS1P14	2	lncRNA
BMS1P20	1	transcribed_unprocessed_pseudogene
BMS1P21	1	transcribed_unprocessed_pseudogene
BMS1P23	1	transcribed_unprocessed_pseudogene
BMT2	2	protein_coding
BMX	2	protein_coding
BNC1	1	protein_coding
BNC2	20	protein_coding
BNIP1	1	protein_coding
BNIP2	8	protein_coding
BNIP3	1	protein_coding
BNIP5	7	protein_coding
BNIPL	3	protein_coding
BOC	12	protein_coding
BOD1	3	protein_coding
BOD1L1	6	protein_coding
BOK	2	protein_coding
BOK-AS1	1	lncRNA
BOLA1	2	protein_coding
BOLA3-DT	5	lncRNA
BOLL	5	protein_coding
BOP1	2	protein_coding
BORA	2	protein_coding
BPESC1	1	lncRNA
BPGM	1	protein_coding
BPHL	2	protein_coding
BPI	2	protein_coding
BPIFA1	1	protein_coding
BPIFA2	1	protein_coding
BPIFA4P	3	transcribed_unprocessed_pseudogene
BPIFB1	10	protein_coding
BPIFB2	4	protein_coding
BPIFB3	7	protein_coding
BPIFB4	6	protein_coding
BPIFB6	3	protein_coding
BPIFC	1	protein_coding
BPNT1	2	protein_coding
BPNT2	3	protein_coding
BPTF	25	protein_coding
BRAF	17	protein_coding
BRAP	1	protein_coding
BRAT1	9	protein_coding
BRCA1	3	protein_coding
BRCA2	11	protein_coding
BRCC3	1	protein_coding
BRD1	6	protein_coding
BRD3	6	protein_coding
BRD3OS	2	protein_coding
BRD4	7	protein_coding
BRD7	7	protein_coding
BRD8	6	protein_coding
BRD9	7	protein_coding
BRDT	9	protein_coding
BRF1	8	protein_coding
BRF2	1	protein_coding
BRI3	4	protein_coding
BRI3BP	3	protein_coding
BRINP2	3	protein_coding
BRINP3	4	protein_coding
BRIP1	12	protein_coding
BRIX1	1	protein_coding
BRMS1L	2	protein_coding
BROX	1	protein_coding
BRPF1	8	protein_coding
BRPF3	10	protein_coding
BRPF3-AS1	2	lncRNA
BRS3	1	protein_coding
BRSK1	5	protein_coding
BRWD1	15	protein_coding
BRWD1-AS1	3	lncRNA
BRWD3	7	protein_coding
BSCL2	2	protein_coding
BSDC1	4	protein_coding
BSG	1	protein_coding
BSN	9	protein_coding
BSN-DT	1	lncRNA
BSND	3	protein_coding
BSPH1	1	protein_coding
BSPRY	2	protein_coding
BST1	4	protein_coding
BSX	3	protein_coding
BTAF1	4	protein_coding
BTBD1	1	protein_coding
BTBD10	2	protein_coding
BTBD16	4	protein_coding
BTBD17	3	protein_coding
BTBD19	2	protein_coding
BTBD2	2	protein_coding
BTBD3	7	protein_coding
BTBD8	14	protein_coding
BTBD9	9	protein_coding
BTD	11	protein_coding
BTF3	1	protein_coding
BTF3L4	7	protein_coding
BTG1	1	protein_coding
BTG1-DT	1	lncRNA
BTG2	1	protein_coding
BTG2-DT	6	lncRNA
BTG4	3	protein_coding
BTK	3	protein_coding
BTLA	3	protein_coding
BTN2A3P	2	transcribed_unprocessed_pseudogene
BTN3A1	4	protein_coding
BTN3A2	3	protein_coding
BTN3A3	9	protein_coding
BTNL3	3	protein_coding
BTNL8	1	protein_coding
BTNL9	3	protein_coding
BTRC	5	protein_coding
BUB1	4	protein_coding
BUB1B	3	protein_coding
BUB3	4	protein_coding
BUD13	2	protein_coding
BUD23	1	protein_coding
BUD31	4	protein_coding
BVES	4	protein_coding
BVES-AS1	1	lncRNA
BYSL	2	protein_coding
BZW1	1	protein_coding
BZW1-AS1	4	lncRNA
BZW2	1	protein_coding
C10orf105	4	protein_coding
C10orf120	3	protein_coding
C10orf126	2	#N/A
C10orf143	2	protein_coding
C10orf53	3	protein_coding
C10orf62	1	protein_coding
C10orf67	5	protein_coding
C10orf71	1	protein_coding
C10orf71-AS1	1	lncRNA
C10orf88	2	protein_coding
C10orf90	5	protein_coding
C11orf16	2	protein_coding
C11orf21	1	protein_coding
C11orf42	1	protein_coding
C11orf54	6	protein_coding
C11orf58	1	protein_coding
C11orf68	2	protein_coding
C11orf80	5	protein_coding
C11orf86	1	protein_coding
C11orf91	3	protein_coding
C11orf98	1	protein_coding
C12orf4	3	protein_coding
C12orf40	1	protein_coding
C12orf42	8	protein_coding
C12orf42-AS1	1	lncRNA
C12orf43	6	protein_coding
C12orf54	2	protein_coding
C12orf56	6	protein_coding
C12orf60	2	protein_coding
C12orf75	1	protein_coding
C12orf75-AS1	4	lncRNA
C12orf76	3	protein_coding
C13orf42	3	protein_coding
C13orf46	3	protein_coding
C14orf119	1	protein_coding
C14orf132	6	protein_coding
C14orf28	1	protein_coding
C14orf39	8	protein_coding
C14orf93	6	protein_coding
C15orf40	12	protein_coding
C16orf74	2	protein_coding
C16orf82	4	protein_coding
C16orf86	2	protein_coding
C16orf89	1	protein_coding
C16orf95	1	protein_coding
C16orf96	6	protein_coding
C17orf113	2	protein_coding
C17orf50	1	protein_coding
C17orf58	6	protein_coding
C17orf67	2	protein_coding
C17orf80	11	protein_coding
C17orf99	4	protein_coding
C18orf32	1	protein_coding
C18orf54	3	protein_coding
C18orf61	2	#N/A
C19orf12	6	protein_coding
C19orf25	1	protein_coding
C19orf33	1	protein_coding
C19orf38	2	protein_coding
C19orf44	6	protein_coding
C19orf47	5	protein_coding
C19orf73	1	protein_coding
C19orf81	2	protein_coding
C19orf84	1	protein_coding
C19orf85	1	protein_coding
C1D	2	protein_coding
C1GALT1	5	protein_coding
C1QB	2	protein_coding
C1QC	2	protein_coding
C1QL2	2	protein_coding
C1QL3	1	protein_coding
C1QL4	1	protein_coding
C1QTNF1	6	protein_coding
C1QTNF12	5	protein_coding
C1QTNF2	2	protein_coding
C1QTNF3	2	protein_coding
C1QTNF6	5	protein_coding
C1QTNF7	9	protein_coding
C1QTNF7-AS1	1	lncRNA
C1QTNF8	3	protein_coding
C1QTNF9B	2	protein_coding
C1R	1	protein_coding
C1S	2	protein_coding
C1orf100	1	protein_coding
C1orf109	1	protein_coding
C1orf115	1	protein_coding
C1orf116	4	protein_coding
C1orf122	4	protein_coding
C1orf127	4	protein_coding
C1orf141	3	protein_coding
C1orf146	8	protein_coding
C1orf159	2	protein_coding
C1orf162	3	protein_coding
C1orf167	5	protein_coding
C1orf167-AS1	2	lncRNA
C1orf174	8	protein_coding
C1orf185	1	protein_coding
C1orf198	3	protein_coding
C1orf21	8	protein_coding
C1orf21-DT	1	lncRNA
C1orf216	3	protein_coding
C1orf220	1	lncRNA
C1orf226	4	protein_coding
C1orf232	2	protein_coding
C1orf35	1	protein_coding
C1orf43	2	protein_coding
C1orf50	1	protein_coding
C1orf52	6	protein_coding
C1orf54	3	protein_coding
C1orf74	1	protein_coding
C1orf87	3	protein_coding
C1orf94	3	protein_coding
C20orf144	1	protein_coding
C20orf203	10	protein_coding
C20orf204	2	protein_coding
C20orf96	1	protein_coding
C21orf58	2	protein_coding
C21orf62-AS1_1	1	#N/A
C22orf23	3	protein_coding
C22orf39	1	protein_coding
C22orf42	1	protein_coding
C22orf46P	3	transcribed_unitary_pseudogene
C2CD2	7	protein_coding
C2CD2L	5	protein_coding
C2CD3	4	protein_coding
C2CD4A	2	protein_coding
C2CD4B	1	protein_coding
C2CD4C	2	protein_coding
C2CD4D	2	protein_coding
C2CD4D-AS1	5	lncRNA
C2CD5	11	protein_coding
C2CD6	5	protein_coding
C2orf15	3	protein_coding
C2orf16	3	protein_coding
C2orf27A	1	lncRNA
C2orf42	2	protein_coding
C2orf49	5	protein_coding
C2orf50	4	protein_coding
C2orf66	6	protein_coding
C2orf68	2	protein_coding
C2orf69	3	protein_coding
C2orf72	1	protein_coding
C2orf73	2	protein_coding
C2orf74	1	protein_coding
C2orf74-AS1	1	lncRNA
C2orf74-DT	1	lncRNA
C2orf76	1	protein_coding
C2orf80	2	protein_coding
C2orf81	2	protein_coding
C2orf88	2	protein_coding
C3	6	protein_coding
C3P1	3	transcribed_unprocessed_pseudogene
C3orf14	1	protein_coding
C3orf18	5	protein_coding
C3orf20	11	protein_coding
C3orf22	5	protein_coding
C3orf33	2	protein_coding
C3orf36	1	lncRNA
C3orf38	1	protein_coding
C3orf52	2	protein_coding
C3orf62	4	protein_coding
C3orf70	2	protein_coding
C3orf80	7	protein_coding
C3orf84	1	protein_coding
C4BPA	1	protein_coding
C4BPB	1	protein_coding
C4orf17	1	protein_coding
C4orf19	3	protein_coding
C4orf3	2	protein_coding
C4orf33	2	protein_coding
C4orf36	2	protein_coding
C4orf45	4	protein_coding
C4orf47	5	protein_coding
C4orf50	7	protein_coding
C4orf51	3	protein_coding
C4orf54	3	protein_coding
C5	11	protein_coding
C5-OT1	1	#N/A
C5AR1	1	protein_coding
C5AR2	4	protein_coding
C5orf34	3	protein_coding
C5orf34-AS1	1	lncRNA
C5orf46	4	protein_coding
C5orf47	5	protein_coding
C5orf60_1	1	#N/A
C5orf63	6	protein_coding
C5orf64	3	lncRNA
C5orf67	1	lncRNA
C6	9	protein_coding
C6orf118	2	protein_coding
C6orf120	5	protein_coding
C6orf132	3	protein_coding
C6orf141	1	protein_coding
C6orf147	1	#N/A
C6orf62	5	protein_coding
C6orf89	7	protein_coding
C7	6	protein_coding
C7orf31	2	protein_coding
C7orf33	1	protein_coding
C7orf50	5	protein_coding
C7orf57	3	protein_coding
C8A	1	protein_coding
C8B	2	protein_coding
C8orf17	2	TEC
C8orf34	2	protein_coding
C8orf34-AS1	1	lncRNA
C8orf44-SGK3	1	protein_coding
C8orf76	1	protein_coding
C8orf89	1	protein_coding
C9orf131	1	protein_coding
C9orf152	1	protein_coding
C9orf24	1	protein_coding
C9orf43	5	protein_coding
C9orf50	2	protein_coding
C9orf72	2	protein_coding
C9orf78	2	protein_coding
C9orf85	6	protein_coding
CA1	1	protein_coding
CA10	3	protein_coding
CA11	3	protein_coding
CA12	4	protein_coding
CA2	2	protein_coding
CA3	2	protein_coding
CA3-AS1	1	lncRNA
CA4	4	protein_coding
CA5B	1	protein_coding
CA5BP1	1	transcribed_unprocessed_pseudogene
CA5BP1-CA5B	2	#N/A
CA6	1	protein_coding
CA7	1	protein_coding
CA8	2	protein_coding
CAAP1	1	protein_coding
CAB39	1	protein_coding
CABCOCO1	2	protein_coding
CABIN1	11	protein_coding
CABLES1	3	protein_coding
CABLES2	8	protein_coding
CABP1	2	protein_coding
CABP4	3	protein_coding
CABP5	1	protein_coding
CABP7	3	protein_coding
CABS1	1	protein_coding
CABYR	3	protein_coding
CACHD1	14	protein_coding
CACNA1A	13	protein_coding
CACNA1B	16	protein_coding
CACNA1D	15	protein_coding
CACNA1E	12	protein_coding
CACNA1F	5	protein_coding
CACNA1G	5	protein_coding
CACNA1H	9	protein_coding
CACNA1I	11	protein_coding
CACNA1S	11	protein_coding
CACNA2D1	4	protein_coding
CACNA2D1-AS1	1	lncRNA
CACNA2D2	8	protein_coding
CACNA2D3	2	protein_coding
CACNB1	11	protein_coding
CACNB2	4	protein_coding
CACNB3	6	protein_coding
CACNB4	6	protein_coding
CACNG1	3	protein_coding
CACNG2	2	protein_coding
CACNG2-DT	1	lncRNA
CACNG3	1	protein_coding
CACNG4	3	protein_coding
CACNG5	11	protein_coding
CACNG6	1	protein_coding
CACNG7	1	protein_coding
CACNG8	5	protein_coding
CACTIN	2	protein_coding
CACTIN-AS1	1	lncRNA
CACUL1	12	protein_coding
CACYBP	2	protein_coding
CAD	13	protein_coding
CADM1	2	protein_coding
CADM2	1	protein_coding
CADM3	3	protein_coding
CADM3-AS1	2	lncRNA
CADM4	3	protein_coding
CADPS	2	protein_coding
CADPS2	5	protein_coding
CAGE1	1	protein_coding
CAHM	1	lncRNA
CALB1	1	protein_coding
CALCA	1	protein_coding
CALCOCO1	5	protein_coding
CALCR	3	protein_coding
CALCRL	4	protein_coding
CALCRL-AS1	4	lncRNA
CALD1	9	protein_coding
CALHM1	2	protein_coding
CALHM2	1	protein_coding
CALHM3	1	protein_coding
CALHM4	3	protein_coding
CALHM6	2	protein_coding
CALHM6-AS1	1	lncRNA
CALM1	2	protein_coding
CALM2	2	protein_coding
CALM3	1	protein_coding
CALML4	1	protein_coding
CALN1	10	protein_coding
CALR	4	protein_coding
CALR4P	4	transcribed_unitary_pseudogene
CALU	4	protein_coding
CALY	1	protein_coding
CAMK1	2	protein_coding
CAMK1D	3	protein_coding
CAMK1G	2	protein_coding
CAMK2A	3	protein_coding
CAMK2B	4	protein_coding
CAMK2D	11	protein_coding
CAMK2G	5	protein_coding
CAMK2N1	3	protein_coding
CAMK4	5	protein_coding
CAMKK1	6	protein_coding
CAMKK2	4	protein_coding
CAMKMT	8	protein_coding
CAMKV	7	protein_coding
CAMLG	1	protein_coding
CAMSAP1	8	protein_coding
CAMSAP1-DT	10	lncRNA
CAMSAP2	7	protein_coding
CAMSAP3	2	protein_coding
CAMTA1	34	protein_coding
CAMTA1-AS1	1	lncRNA
CAMTA2	3	protein_coding
CAMTA2-AS1	3	lncRNA
CAND1	9	protein_coding
CAND1.11	2	#N/A
CAND2	8	protein_coding
CANT1	8	protein_coding
CANX_1	2	#N/A
CAP1	4	protein_coding
CAP2	5	protein_coding
CAPG	4	protein_coding
CAPN1	4	protein_coding
CAPN1-AS1	2	lncRNA
CAPN10	2	protein_coding
CAPN11	4	protein_coding
CAPN12_1	1	#N/A
CAPN13	2	protein_coding
CAPN14	8	protein_coding
CAPN15	8	lncRNA
CAPN2	2	protein_coding
CAPN3	5	protein_coding
CAPN5	2	protein_coding
CAPN6	2	protein_coding
CAPN7	4	protein_coding
CAPN8	5	protein_coding
CAPN9	1	protein_coding
CAPRIN1	5	protein_coding
CAPRIN2	4	protein_coding
CAPS2	12	protein_coding
CAPSL	1	protein_coding
CAPZA1	4	protein_coding
CAPZB	7	protein_coding
CARD10	2	protein_coding
CARD11	9	protein_coding
CARD16	2	protein_coding
CARD19	2	protein_coding
CARD6	3	protein_coding
CARD8	12	protein_coding
CARD9	3	protein_coding
CARF	9	protein_coding
CARHSP1	1	protein_coding
CARM1	7	protein_coding
CARMAL	2	lncRNA
CARMIL1	7	protein_coding
CARMIL2	6	protein_coding
CARMN	2	lncRNA
CARNMT1	6	protein_coding
CARNS1	5	protein_coding
CARS1	2	protein_coding
CARS2	6	protein_coding
CASC11	3	lncRNA
CASC15	5	lncRNA
CASC17	2	lncRNA
CASC18	5	lncRNA
CASC2	4	lncRNA
CASC20	1	lncRNA
CASC21	1	#N/A
CASC3	3	protein_coding
CASC6	3	lncRNA
CASC8	3	lncRNA
[truncated: 23,578 more rows]

## Sheet: U2oS_dead
Gene	D_M5	type
A4GALT	1	protein_coding		protein_codeing	1951
AAK1	1	protein_coding		lncRNA	200
ABCA13	1	protein_coding		miRNA	8
ABCA4	1	protein_coding		snoRNA	1
ABCA6	1	protein_coding		snRNA	0
ABCA9	1	protein_coding		pseudogene	38
ABCB6	1	protein_coding
ABCB9	1	protein_coding
ABCC10	1	protein_coding
ABCD1	1	protein_coding
ABCG1	1	protein_coding
ABCG8	1	protein_coding
ABHD12	1	protein_coding
ABHD2	1	protein_coding
ABHD5	1	protein_coding
ABTB2	2	protein_coding
ACAD9	1	protein_coding
ACADM	1	protein_coding
ACAP2	1	protein_coding
ACBD5	1	protein_coding
ACOT11	1	protein_coding
ACOX2	1	protein_coding
ACOXL	1	protein_coding
ACSBG1	1	protein_coding
ACSBG2	1	protein_coding
ACSF2	2	protein_coding
ACSL1	1	protein_coding
ACSL3	1	protein_coding
ACSL5	1	protein_coding
ACSS2	1	protein_coding
ACTR6	1	protein_coding
ACVR2A	1	protein_coding
ACVRL1	1	protein_coding
ADA2	2	protein_coding
ADAM11	1	protein_coding
ADAM19	1	protein_coding
ADAM20	2	protein_coding
ADAM7-AS2	2	lncRNA
ADAM9	1	protein_coding
ADAMTS12	2	protein_coding
ADAMTS15	1	protein_coding
ADAMTS18	1	protein_coding
ADAMTS8	1	protein_coding
ADAMTSL1	1	protein_coding
ADAR	1	protein_coding
ADAT1	3	protein_coding
ADCY3	1	protein_coding
ADCY8	1	protein_coding
ADGRA3	1	protein_coding
ADGRF3	1	protein_coding
ADGRF5	1	protein_coding
ADGRL2	2	protein_coding
ADGRL3	1	protein_coding
ADGRV1	1	protein_coding
ADHFE1	2	protein_coding
ADIPOQ-AS1	1	lncRNA
ADK	2	protein_coding
ADPRH	1	protein_coding
AFAP1L1	1	protein_coding
AFAP1L2	3	protein_coding
AFF2	1	protein_coding
AFF3	2	protein_coding
AFP	1	protein_coding
AGBL1	2	protein_coding
AGBL3	1	protein_coding
AGO1	2	protein_coding
AGO2	1	protein_coding
AGRN	1	protein_coding
AHCTF1	1	protein_coding
AHCY	1	protein_coding
AIMP1	1	protein_coding
AKAP1	1	protein_coding
AKAP11	1	protein_coding
AKAP12	1	protein_coding
AKAP3	1	protein_coding
AKAP4	1	protein_coding
AKT2	1	protein_coding
ALDH1L1-AS1	1	lncRNA
ALDH4A1	1	protein_coding
ALG6	1	protein_coding
ALG9	1	protein_coding
ALPL	1	protein_coding
AMPD2	1	protein_coding
AMZ1	1	protein_coding
ANGPT1	1	protein_coding
ANK3	1	protein_coding
ANKDD1B	1	protein_coding
ANKFN1	1	protein_coding
ANKFY1	1	protein_coding
ANKH	4	protein_coding
ANKK1	1	protein_coding
ANKRD11	1	protein_coding
ANKRD16	1	protein_coding
ANKRD17	1	protein_coding
ANKRD23	1	protein_coding
ANKRD24	1	protein_coding
ANKRD26	1	protein_coding
ANKRD27	1	protein_coding
ANKRD28	1	protein_coding
ANKRD30B	1	protein_coding
ANKRD30BP2	1	transcribed_unprocessed_pseudogene
ANKRD33	1	protein_coding
ANKRD35	3	protein_coding
ANKRD36C	1	protein_coding
ANKRD55	3	protein_coding
ANKS1A	1	protein_coding
ANLN	1	protein_coding
ANXA10	1	protein_coding
AOAH	1	protein_coding
AOPEP	1	protein_coding
AOX1	1	protein_coding
AP3D1	1	protein_coding
AP4B1-AS1	2	lncRNA
AP5Z1	4	protein_coding
APBA1	1	protein_coding
APLNR	1	protein_coding
APOBEC3G	2	protein_coding
APOL4	1	protein_coding
AQP12A	3	protein_coding
AQP3	1	protein_coding
ARFGAP3	1	protein_coding
ARFGEF2	1	protein_coding
ARGFX	2	protein_coding
ARHGAP15-AS1	1	lncRNA
ARHGAP21	2	protein_coding
ARHGAP29	2	protein_coding
ARHGAP9	1	protein_coding
ARHGEF11	1	protein_coding
ARHGEF12	1	protein_coding
ARHGEF4	1	protein_coding
ARHGEF40	1	protein_coding
ARID1B	1	protein_coding
ARID2	1	protein_coding
ARNT2-DT	1	lncRNA
ARPP21	1	protein_coding
ARR3	1	protein_coding
ARSB	1	protein_coding
ARVCF	2	protein_coding
AS-PTPRE	1	#N/A
ASAH2	2	protein_coding
ASAH2B	1	protein_coding
ASAP1	3	protein_coding
ASB14	1	protein_coding
ASH2L	1	protein_coding
ASIC3	2	protein_coding
ASL	1	protein_coding
ASTN1	2	protein_coding
ATAD2B	2	protein_coding
ATAD3A	1	protein_coding
ATAD3B	2	protein_coding
ATCAY	1	protein_coding
ATF6	1	protein_coding
ATF7IP	1	protein_coding
ATG16L2	1	protein_coding
ATL2	1	protein_coding
ATOSB	1	protein_coding
ATP11A	1	protein_coding
ATP1A1	1	protein_coding
ATP1A4	3	protein_coding
ATP2B2	2	protein_coding
ATP2B3	1	protein_coding
ATP5PB	2	protein_coding
ATP6	1	#N/A
ATP6V1C1	1	protein_coding
ATP6V1C2	4	protein_coding
ATP6V1D	1	protein_coding
ATP6V1E2	1	protein_coding
ATP8A1	1	protein_coding
ATP9B	2	protein_coding
ATXN2L	1	protein_coding
ATXN7	1	protein_coding
AXDND1	1	protein_coding
AZIN1	1	protein_coding
AZIN2	1	protein_coding
B3GALT1	1	protein_coding
B3GAT1	1	protein_coding
B4GALNT2	1	protein_coding
B4GALT2	2	protein_coding
B4GALT5	1	protein_coding
BAAT	1	protein_coding
BACE1-AS	1	lncRNA
BAD	1	protein_coding
BAIAP2	1	protein_coding
BAZ2A	1	protein_coding
BAZ2B	1	protein_coding
BBS12	1	protein_coding
BCAN	1	protein_coding
BCAR3	1	protein_coding
BCAT1	1	protein_coding
BCCIP	1	protein_coding
BCL2L1-AS1	1	lncRNA
BCL6	2	protein_coding
BCR	1	protein_coding
BEND4	1	protein_coding
BEST1	1	protein_coding
BFSP1	1	protein_coding
BFSP2-AS1	1	lncRNA
BHLHE40	1	protein_coding
BICC1	2	protein_coding
BICD2	1	protein_coding
BICDL1	1	protein_coding
BID	2	protein_coding
BIN1	1	protein_coding
BLACAT1	2	protein_coding
BLTP2	2	protein_coding
BMP2K	1	protein_coding
BMPR1A	2	protein_coding
BMS1	2	protein_coding
BMS1P1	1	transcribed_unprocessed_pseudogene
BMS1P2	1	transcribed_unprocessed_pseudogene
BNC2	1	protein_coding
BOLA3-DT	1	lncRNA
BPIFA1	1	protein_coding
BPIFC	1	protein_coding
BPNT2	1	protein_coding
BRD8	1	protein_coding
BRMS1	1	protein_coding
BRPF3	1	protein_coding
BSN	1	protein_coding
BTBD9	1	protein_coding
BTC	1	protein_coding
BTF3	1	protein_coding
BTN3A1	1	protein_coding
BTNL9	1	protein_coding
BTRC	1	protein_coding
BUB1	1	protein_coding
BUB3	1	protein_coding
C10orf120	1	protein_coding
C10orf67-AS1	1	lncRNA
C11orf54	1	protein_coding
C15orf48	1	protein_coding
C16orf96	2	protein_coding
C17orf58	1	protein_coding
C18orf32	1	protein_coding
C19orf12	1	protein_coding
C1D	2	protein_coding
C1QB	1	protein_coding
C1QTNF6	3	protein_coding
C1orf141	1	protein_coding
C1orf167	2	protein_coding
C1orf50	1	protein_coding
C1orf54	1	protein_coding
C20orf203	1	protein_coding
C22orf46P	2	transcribed_unitary_pseudogene
C2CD2	1	protein_coding
C2CD5	1	protein_coding
C2orf66	1	protein_coding
C3orf20	1	protein_coding
C4orf51	1	protein_coding
C8orf74_1	1	#N/A
C8orf88	1	protein_coding
C9orf78	2	protein_coding
C9orf85	2	protein_coding
CAB39L	1	protein_coding
CABLES2	1	protein_coding
CACNA1H	1	protein_coding
CACNA2D3	1	protein_coding
CACNB4	1	protein_coding
CACNG6	1	protein_coding
CADM3-AS1	1	lncRNA
CALCOCO2	1	protein_coding
CALCRL-AS1	1	lncRNA
CAMK2A	1	protein_coding
CAMK2D	1	protein_coding
CAMSAP1	2	protein_coding
CAMSAP1-DT	1	lncRNA
CAMSAP3	1	protein_coding
CAP1	2	protein_coding
CAPN11	2	protein_coding
CAPN13	1	protein_coding
CAPN5	2	protein_coding
CAPSL	3	protein_coding
CARD11	1	protein_coding
CARD8	2	protein_coding
CARMIL2	1	protein_coding
CASK	1	protein_coding
CAST	1	protein_coding
CASTOR2	1	protein_coding
CASTOR3P	1	transcribed_unprocessed_pseudogene
CAT	1	protein_coding
CBARP	1	protein_coding
CBFB	1	protein_coding
CBLB	2	protein_coding
CBX4	1	protein_coding
CBX5	1	protein_coding
CC2D1B	1	protein_coding
CCBE1	1	protein_coding
CCDC102A	1	protein_coding
CCDC112	1	protein_coding
CCDC138	1	protein_coding
CCDC14	3	protein_coding
CCDC141	1	protein_coding
CCDC142	1	protein_coding
CCDC162P	1	transcribed_unitary_pseudogene
CCDC163	2	protein_coding
CCDC168	1	protein_coding
CCDC177	1	protein_coding
CCDC187	1	protein_coding
CCDC34	1	protein_coding
CCDC42	1	protein_coding
CCDC50	3	protein_coding
CCDC51	1	protein_coding
CCDC57	1	protein_coding
CCDC61	1	protein_coding
CCDC66	1	protein_coding
CCDC88A	1	protein_coding
CCDC88B	2	protein_coding
CCDC9	1	protein_coding
CCN1	2	protein_coding
CCN3	1	protein_coding
CCNB1	1	protein_coding
CCND1	1	protein_coding
CCND3	1	protein_coding
CCNF	1	protein_coding
CCNL1	1	protein_coding
CCNQ	1	protein_coding
CCT5	1	protein_coding
CD1D	1	protein_coding
CD55	1	protein_coding
CD63	1	protein_coding
CD81	1	protein_coding
CD93	1	protein_coding
CD99L2	1	protein_coding
CDC14A	1	protein_coding
CDC14B	1	protein_coding
CDC27	1	protein_coding
CDC42EP1	1	protein_coding
CDC7	1	protein_coding
CDCA2	1	protein_coding
CDH10	2	protein_coding
CDH16	2	protein_coding
CDH3	1	protein_coding
CDH4	1	protein_coding
CDHR4	1	protein_coding
CDK11B	1	protein_coding
CDK15	1	protein_coding
CDK2	1	protein_coding
CDKL4	1	protein_coding
CDRT15P1	1	unprocessed_pseudogene
CDS2	2	protein_coding
CDT1	1	protein_coding
CEACAM19	1	protein_coding
CEBPB-AS1	2	lncRNA
CELF1	1	protein_coding
CELF2	2	protein_coding
CEMIP2	1	protein_coding
CENPF	2	protein_coding
CENPO	1	protein_coding
CEP152	1	protein_coding
CEP192	1	protein_coding
CEP295NL	1	protein_coding
CEP76	1	protein_coding
CETP	1	protein_coding
CFAP100-DT	1	lncRNA
CFAP107	1	protein_coding
CFAP221	1	protein_coding
CFAP61-AS1	1	lncRNA
CFAP97D1	2	protein_coding
CFLAR	3	protein_coding
CHD3	1	protein_coding
CHD6	1	protein_coding
CHDH	4	protein_coding
CHEK1	1	protein_coding
CHIA	1	protein_coding
CHKB-DT	1	lncRNA
CHMP2B	1	protein_coding
CHP1	2	protein_coding
CHRAC1	1	protein_coding
CHRNA4	2	protein_coding
CHST2	1	protein_coding
CHST3	1	protein_coding
CIBAR1P2	1	transcribed_processed_pseudogene
CIBAR2	1	protein_coding
CIDEC	1	protein_coding
CIITA	1	protein_coding
CILK1	1	protein_coding
CKAP5	1	protein_coding
CKMT2	1	protein_coding
CLCN5	1	protein_coding
CLCN7	1	protein_coding
CLCNKB	1	protein_coding
CLDN19	1	protein_coding
CLDN25	1	protein_coding
CLEC18B	1	protein_coding
CLEC1A	1	protein_coding
CLEC2D	1	protein_coding
CLIC6	1	protein_coding
CLMP	1	protein_coding
CLNK	2	protein_coding
CLOCK	1	protein_coding
CLPB	1	protein_coding
CLPX	1	protein_coding
CLTA	1	protein_coding
CLVS1	1	protein_coding
CNDP1	2	protein_coding
CNDP2	1	protein_coding
CNNM3	1	protein_coding
CNOT1	1	protein_coding
CNR2	2	protein_coding
CNTLN	1	protein_coding
CNTN4	1	protein_coding
CNTNAP1	1	protein_coding
CNTNAP3P2	1	unprocessed_pseudogene
CNTNAP5	1	protein_coding
CNTNAP5-DT	1	lncRNA
CNTRL	1	protein_coding
COG1	2	protein_coding
COG3	1	protein_coding
COL11A1	1	protein_coding
COL12A1	2	protein_coding
COL13A1	1	protein_coding
COL20A1	3	protein_coding
COL21A1	1	protein_coding
COL22A1	1	protein_coding
COL26A1	1	protein_coding
COL27A1	2	protein_coding
COL28A1	1	protein_coding
COL6A3	1	protein_coding
COL7A1	2	protein_coding
COL9A1	1	protein_coding
COMMD4P1	1	transcribed_unprocessed_pseudogene
COMMD5	1	protein_coding
COMP	1	protein_coding
COPB1	1	protein_coding
COX1	3	#N/A
COX11	1	protein_coding
COX2	1	#N/A
COX3	1	#N/A
CPEB2	1	protein_coding
CPNE2	1	protein_coding
CPNE5	1	protein_coding
CPSF3	1	protein_coding
CRADD-AS1	1	lncRNA
CRAT	1	protein_coding
CREB1	1	protein_coding
CREB3L2	1	protein_coding
CREBRF	1	protein_coding
CREG2	2	protein_coding
CRELD1	2	protein_coding
CRHR2	1	protein_coding
CRIM1	1	protein_coding
CRISP3	2	protein_coding
CRKL	1	protein_coding
CRMA	2	lncRNA
CRYBB2	1	protein_coding
CRYBG1	1	protein_coding
CRYGA	1	protein_coding
CSAD	1	protein_coding
CSF1	1	protein_coding
CSNK1A1	1	protein_coding
CSNK1G1	1	protein_coding
CSNK2A2	1	protein_coding
CSPG4	1	protein_coding
CSRNP2	1	protein_coding
CTDP1	1	protein_coding
CTDSP1	1	protein_coding
CTNNB1	1	protein_coding
CTNNBL1	1	protein_coding
CUL4B	2	protein_coding
CUL9	1	protein_coding
CUX1	1	protein_coding
CUX2	1	protein_coding
CXCL11	1	protein_coding
CXCL12	2	protein_coding
CYFIP1	1	protein_coding
CYFIP2	1	protein_coding
CYP26B1	2	protein_coding
CYP2J2	1	protein_coding
CYP3A4	1	protein_coding
CYP4A22	1	protein_coding
CYP4X1	1	protein_coding
CYRIA	1	protein_coding
CYRIB	1	protein_coding
CYTB	3	#N/A
CYTH3	1	protein_coding
DAAM1	1	protein_coding
DACT2	1	protein_coding
DAP-DT	1	lncRNA
DAPK1	1	protein_coding
DARS1	1	protein_coding
DBX1	1	protein_coding
DBX2	1	protein_coding
DCBLD2	1	protein_coding
DCDC1	2	protein_coding
DCP2	1	protein_coding
DCT	1	protein_coding
DCTN1	1	protein_coding
DCTN5	2	protein_coding
DCUN1D2	1	protein_coding
DCUN1D4	1	protein_coding
DCUN1D5	1	protein_coding
DCX	1	protein_coding
DDC	1	protein_coding
DDHD1	1	protein_coding
DDR2	1	protein_coding
DDRGK1	1	protein_coding
DEF8	1	protein_coding
DEGS2	2	protein_coding
DENND10P1	1	transcribed_processed_pseudogene
DENND1B	1	protein_coding
DENND3	1	protein_coding
DGKA	2	protein_coding
DGKG	2	protein_coding
DHRS12	1	protein_coding
DHRS7B	1	protein_coding
DIAPH3	1	protein_coding
DINOL	1	lncRNA
DIO2	1	protein_coding
DIP2A	2	protein_coding
DIP2B	1	protein_coding
DIPK2B	1	protein_coding
DIRC3	1	lncRNA
DKFZP586I1420	1	#N/A
DKFZp451B082	1	#N/A
DLEU2L	1	lncRNA
DLGAP4-AS1	1	lncRNA
DLL3	1	protein_coding
DMTF1	1	protein_coding
DMXL2	1	protein_coding
DNAAF1	2	protein_coding
DNAAF5	1	protein_coding
DNAH1	1	protein_coding
DNAH12	1	protein_coding
DNAH3	1	protein_coding
DNAH5	1	protein_coding
DNAH8	2	protein_coding
DNAH9	3	protein_coding
DNAJC10	2	protein_coding
DNAJC21	1	protein_coding
DNAL1	1	protein_coding
DNASE1	1	protein_coding
DNHD1	1	protein_coding
DNM1P46	1	transcribed_unprocessed_pseudogene
DNM2	1	protein_coding
DNMBP	2	protein_coding
DNTTIP2	1	protein_coding
DOCK2	2	protein_coding
DOCK4-AS1	1	lncRNA
DOCK7	1	protein_coding
DOCK9	1	protein_coding
DOK1	2	protein_coding
DPF3	3	protein_coding
DPM2	1	protein_coding
DRAXIN	1	protein_coding
DRICH1	1	protein_coding
DSE	1	protein_coding
DSG2	1	protein_coding
DSN1	1	protein_coding
DSP	1	protein_coding
DST	2	protein_coding
DTWD1	1	protein_coding
DUOXA1	1	protein_coding
DYNC2I1	1	protein_coding
DYNLRB2	1	protein_coding
DYSF	1	protein_coding
DZANK1	2	protein_coding
E2F6	1	protein_coding
E2F8	1	protein_coding
EBF1	1	protein_coding
EBNA1BP2	1	protein_coding
ECT2	2	protein_coding
EDC3	1	protein_coding
EFCAB12	2	protein_coding
EFEMP2	2	protein_coding
EFHD1	1	protein_coding
EFR3A	3	protein_coding
EGFLAM-AS2	1	lncRNA
EGFR	1	protein_coding
EGR4	1	protein_coding
EHBP1	1	protein_coding
EHF	1	protein_coding
EHHADH	1	protein_coding
EIF2AK1	1	protein_coding
EIF2AK2	2	protein_coding
EIF3F	1	protein_coding
EIF4G1	1	protein_coding
EIF4G3	1	protein_coding
EIF6	2	protein_coding
ELF3	1	protein_coding
ELFN1	2	protein_coding
ELFN1-AS1	2	lncRNA
ELK4	1	protein_coding
ELMO1	1	protein_coding
ELN	1	protein_coding
EMC1	1	protein_coding
EMILIN2	1	protein_coding
EML1	1	protein_coding
EMSY	1	protein_coding
ENAH	1	protein_coding
ENGASE	1	protein_coding
ENOX1	1	protein_coding
ENTPD1	2	protein_coding
EP300-AS1	1	lncRNA
EP400	1	protein_coding
EPB41	1	protein_coding
EPB41L2	1	protein_coding
EPCAM-DT	1	lncRNA
EPHA3	1	protein_coding
EPSTI1	1	protein_coding
ERBB4	2	protein_coding
ERCC4	1	protein_coding
ERCC6L2-AS1	1	lncRNA
ERLIN1	1	protein_coding
ERMP1	1	protein_coding
ERN1	1	protein_coding
ERVK13-1	1	lncRNA
ERVV-2	2	protein_coding
ERVW-1	1	protein_coding
ESAM	1	protein_coding
ESR1	3	protein_coding
ETV3	1	protein_coding
ETV4	1	protein_coding
ETV7	1	protein_coding
EVL	1	protein_coding
EXOC3L4	1	protein_coding
EXOC4	1	protein_coding
EXPH5	1	protein_coding
EXT1	1	protein_coding
EYA2	1	protein_coding
F12	1	protein_coding
FADS2	1	protein_coding
FAM104A	1	protein_coding
FAM106A	1	lncRNA
FAM118A	1	protein_coding
FAM149A	1	protein_coding
FAM157C	1	lncRNA
FAM169A	1	protein_coding
FAM169BP	1	transcribed_unitary_pseudogene
FAM171A1	1	protein_coding
FAM172A	1	protein_coding
FAM193B	1	protein_coding
FAM209A	1	protein_coding
FAM219B	1	protein_coding
FAM246A	1	protein_coding
FAM43A	1	protein_coding
FAM83G	1	protein_coding
FAM87A	1	lncRNA
FAM91A1	2	protein_coding
FAM95C	1	#N/A
FANCD2	4	protein_coding
FANCG	1	protein_coding
FAR2	1	protein_coding
FAR2P1_1	1	#N/A
FASN	3	protein_coding
FAT3	1	protein_coding
FAT4	1	protein_coding
FAXDC2	2	protein_coding
FBLN7	3	protein_coding
FBN1	2	protein_coding
FBN3	1	protein_coding
FBRS	2	protein_coding
FBXL13	1	protein_coding
FBXL16	1	protein_coding
FBXL17	2	protein_coding
FBXL18	1	protein_coding
FBXO10	1	protein_coding
FBXO27	1	protein_coding
FBXO34	1	protein_coding
FBXO38	2	protein_coding
FBXO47	1	protein_coding
FBXW4	1	protein_coding
FBXW8	2	protein_coding
FCHSD2	1	protein_coding
FCSK	1	protein_coding
FEM1B	1	protein_coding
FER1L4	1	transcribed_unitary_pseudogene
FER1L5	1	protein_coding
FER1L6	1	protein_coding
FERMT2	1	protein_coding
FES	1	protein_coding
FGD1	1	protein_coding
FGGY	2	protein_coding
FGR	1	protein_coding
FHAD1	2	protein_coding
FHIP1B	1	protein_coding
FHL2	2	protein_coding
FIGNL2-DT	1	lncRNA
FILIP1	1	protein_coding
FILIP1L	1	protein_coding
FKBP14-AS1	1	lncRNA
FKBP1C	1	protein_coding
FKBP4	1	protein_coding
FLII	1	protein_coding
FLJ36000	1	lncRNA
FLJ40194	2	lncRNA
FLNC	1	protein_coding
FLRT1	1	protein_coding
FLRT2	1	protein_coding
FLRT2-AS1	1	lncRNA
FLRT3	1	protein_coding
FMN1	1	protein_coding
FMNL2	1	protein_coding
FMNL3	1	protein_coding
FMO6P	1	transcribed_unitary_pseudogene
FOS	1	protein_coding
FOSL1	1	protein_coding
FOXN4	1	protein_coding
FOXO1	1	protein_coding
FOXP1	1	protein_coding
FOXP4	2	protein_coding
FRAS1	1	protein_coding
FRMD1	1	protein_coding
FRMD4B	1	protein_coding
FRMD8	1	protein_coding
FRMPD2	1	protein_coding
FRRS1L	1	protein_coding
FRS2	1	protein_coding
FRYL	1	protein_coding
FSHR	2	protein_coding
FTCDNL1	1	protein_coding
FZD7	1	protein_coding
GABARAPL2	2	protein_coding
GABBR2	1	protein_coding
GABRA4	1	protein_coding
GAD2	1	protein_coding
GADD45G	1	protein_coding
GADD45GIP1	1	protein_coding
GAL3ST1	1	protein_coding
GALNT18	1	protein_coding
GALNT2	1	protein_coding
GALNT7	1	protein_coding
GALNT8	1	protein_coding
GALNTL6-AS1	1	#N/A
GALR1	1	protein_coding
GALR3	2	protein_coding
GAN	3	protein_coding
GAREM1	1	protein_coding
GAREM2	1	protein_coding
GAS2L1P2	1	transcribed_processed_pseudogene
GAS2L3	1	protein_coding
GATA5	1	protein_coding
GATC	1	protein_coding
GBF1	1	protein_coding
GBP5	1	protein_coding
GCKR	1	protein_coding
GDA	2	protein_coding
GDPD4	1	protein_coding
GDPD5	1	protein_coding
GDPGP1	1	protein_coding
GET1	1	protein_coding
GFAP	1	protein_coding
GFI1	1	protein_coding
GFRA1	1	protein_coding
GGCT	1	protein_coding
GGCX	1	protein_coding
GGT1	1	protein_coding
GGT5	1	protein_coding
GGTLC2	1	protein_coding
GHR	1	protein_coding
GIP	2	protein_coding
GIPC3	1	protein_coding
GJA8	1	protein_coding
GJB1	1	protein_coding
GK5	1	protein_coding
GLCCI1	1	protein_coding
GLI3	1	protein_coding
GLIDR	1	lncRNA
GLYR1	1	protein_coding
GM2A	1	protein_coding
GMFB	1	protein_coding
GNA12	2	protein_coding
GNAI3	1	protein_coding
GNAL	2	protein_coding
GNAQ	1	protein_coding
GNAS-AS1	1	lncRNA
GNAT2	1	protein_coding
GNB1L	1	protein_coding
GNG2	1	protein_coding
GNG4	1	protein_coding
GNPTAB	1	protein_coding
GOLGA4-AS1	1	lncRNA
GOLGA8M	1	unprocessed_pseudogene
GOLIM4	1	protein_coding
GOLPH3	1	protein_coding
GOSR2	2	protein_coding
GPBP1L1	1	protein_coding
GPC6	1	protein_coding
GPHA2	1	protein_coding
GPR135	1	protein_coding
GPR141	1	protein_coding
GPR146	1	protein_coding
GPR158	1	protein_coding
GPR15LG	1	protein_coding
GPR176-DT	1	lncRNA
GPR78	1	protein_coding
GRAMD2B	1	protein_coding
GRAMD4	1	protein_coding
GRB10	2	protein_coding
GREB1L	2	protein_coding
GRID1-AS1	1	lncRNA
GRIN1	1	protein_coding
GRIN2B	1	protein_coding
GRIP2	1	protein_coding
GRK6	1	protein_coding
GRK6P1	2	processed_pseudogene
GRM2	1	protein_coding
GRM5-AS1	1	lncRNA
GRTP1-AS1	1	lncRNA
GSS	1	protein_coding
GSTA2	1	protein_coding
GTDC1	1	protein_coding
GTF2F1	1	protein_coding
GTPBP1	1	protein_coding
GUCY2C	1	protein_coding
GUCY2GP	2	transcribed_unitary_pseudogene
GUK1	1	protein_coding
GVINP1	1	transcribed_unprocessed_pseudogene
GVQW3	1	protein_coding
GYS1	1	protein_coding
GZF1	1	protein_coding
HACE1	1	protein_coding
HDAC4	2	protein_coding
HDAC8	1	protein_coding
HEATR5B	1	protein_coding
HECTD4	1	protein_coding
HECW1	1	protein_coding
HELZ2	1	protein_coding
HENMT1	1	protein_coding
HEPFAL	1	lncRNA
HERC1	1	protein_coding
HES7	1	protein_coding
HEY1	3	protein_coding
HGD	1	protein_coding
HGF	2	protein_coding
HHATL	1	protein_coding
HIBCH	1	protein_coding
HIPK1	1	protein_coding
HIPK2	1	protein_coding
HIVEP3	1	protein_coding
HK1	1	protein_coding
HK3	1	protein_coding
HMCES	1	protein_coding
HMCN2	3	protein_coding
HMGA2	1	protein_coding
HMGN2P46	1	transcribed_processed_pseudogene
HMSD	1	protein_coding
HNMT	2	protein_coding
HNRNPA2B1	1	protein_coding
HNRNPA3P1	1	processed_pseudogene
HNRNPK	1	protein_coding
HOMER1	1	protein_coding
HOMER3	2	protein_coding
HOXD13	1	protein_coding
HPCAL1	2	protein_coding
HPGD	1	protein_coding
HROB	1	protein_coding
HSBP1	3	protein_coding
HSD11B1	2	protein_coding
HSD17B2-AS1	1	lncRNA
HSDL2	2	protein_coding
HSDL2-AS1	1	lncRNA
HSPB8	1	protein_coding
HSPG2	1	protein_coding
HSPH1	1	protein_coding
HUNK	4	protein_coding
IARS2	1	protein_coding
ICA1	1	protein_coding
ICAM4	1	protein_coding
ICE1	1	protein_coding
ICE2	1	protein_coding
ID2-AS1	1	lncRNA
IDUA	1	protein_coding
IFI44L	1	protein_coding
IFNAR1	1	protein_coding
IFT122	1	protein_coding
IFT140	1	protein_coding
IFT22	1	protein_coding
IGF1R	2	protein_coding
IGF2BP3	1	protein_coding
IGFBP3	3	protein_coding
IGHMBP2	1	protein_coding
IGLL3P	1	unprocessed_pseudogene
IGLV3-16	1	IG_V_gene
IGLVVI-25-1	1	IG_V_pseudogene
IGSF11	1	protein_coding
IGSF23	1	protein_coding
IHH	1	protein_coding
IKZF1	1	protein_coding
IL12B	2	protein_coding
IL17D	1	protein_coding
IL17REL	1	protein_coding
IL1B	1	protein_coding
IL21	1	protein_coding
IL25	1	protein_coding
IL3	2	protein_coding
IL36RN	1	protein_coding
IL6ST	1	protein_coding
IMMP2L	1	protein_coding
ING5	1	protein_coding
INPP5B	1	protein_coding
INPPL1	1	protein_coding
INSIG1	1	protein_coding
INTS8	1	protein_coding
IPO7	1	protein_coding
IPO8	1	protein_coding
IRAG2	1	protein_coding
IRF1	1	protein_coding
IRX4	1	protein_coding
ISL2	1	protein_coding
ITGA1	1	protein_coding
ITGA3	2	protein_coding
ITGA7	2	protein_coding
ITGB1BP2	1	protein_coding
ITIH5	1	protein_coding
ITPKB	1	protein_coding
ITPR1	2	protein_coding
ITPR2	1	protein_coding
ITPR3	1	protein_coding
JADE3	2	protein_coding
JAG2	1	protein_coding
JAK1	1	protein_coding
JAKMIP1-DT	1	transcribed_unprocessed_pseudogene
JDP2-AS1	1	lncRNA
JPH2	2	protein_coding
JRK	1	protein_coding
JUP	2	protein_coding
KALRN	2	protein_coding
KANK1	1	protein_coding
KANSL2	1	protein_coding
KAZN	1	protein_coding
KBTBD12	2	protein_coding
KCNA2	1	protein_coding
KCNB1	1	protein_coding
KCNB2	1	protein_coding
KCND3	1	protein_coding
KCNF1	1	protein_coding
KCNG4	2	protein_coding
KCNIP4	1	protein_coding
KCNJ2	1	protein_coding
KCNJ2-AS1	1	lncRNA
KCNK1	1	protein_coding
KCNK5	1	protein_coding
KCNK9	2	protein_coding
KCNMA1	2	protein_coding
KCNMA1-AS3	2	lncRNA
KCNMB1	1	protein_coding
KCNMB2	1	protein_coding
KCNQ1OT1	1	lncRNA
KCNQ3	3	protein_coding
KCP	2	protein_coding
KDELR1	2	protein_coding
KDM1A	1	protein_coding
KDM4B	1	protein_coding
KDM5B	1	protein_coding
KIAA1191	1	protein_coding
KIAA1328	2	protein_coding
KIAA1549	1	protein_coding
KIAA1656	1	#N/A
KIDINS220	1	protein_coding
KIF14	4	protein_coding
KIF1B	1	protein_coding
KIF21B	1	protein_coding
KIF2C	1	protein_coding
KIF3A	2	protein_coding
KIF3B	3	protein_coding
KIF6	1	protein_coding
KIF9	1	protein_coding
KIRREL1	1	protein_coding
KLF7	1	protein_coding
KLF8	1	protein_coding
KLF9	1	protein_coding
KLHL10	1	protein_coding
KLHL22	1	protein_coding
KLHL3	1	protein_coding
KLHL30	1	protein_coding
KLHL31	1	protein_coding
KMT5B	1	protein_coding
KNOP1	1	protein_coding
KPNA1	1	protein_coding
KRBA2	2	protein_coding
KRI1	1	protein_coding
KRT4	2	protein_coding
KRT7-AS	1	lncRNA
KRT82	1	protein_coding
KRT83	2	protein_coding
KRTAP4-8_2	2	#N/A
KY	1	protein_coding
L1CAM	1	protein_coding
L3MBTL3	1	protein_coding
L3MBTL4	2	protein_coding
LAMA1	1	protein_coding
LAMA2	1	protein_coding
LARGE1	1	protein_coding
LARP1	2	protein_coding
LAS1L	1	protein_coding
LBHD2	1	protein_coding
LCK	1	protein_coding
LCN8	1	protein_coding
LCN9	1	protein_coding
LCOR	1	protein_coding
LCT-AS1	1	lncRNA
LDHD	1	protein_coding
LDLRAD4	2	protein_coding
LEFTY2	1	protein_coding
LGALSL-DT	2	lncRNA
LGI4	1	protein_coding
LHFPL4	1	protein_coding
LHX5	1	protein_coding
LIAS	1	protein_coding
LIFR	1	protein_coding
LIG3	1	protein_coding
LIMD2	1	protein_coding
LIN28B	1	protein_coding
LIN28B-AS1	1	lncRNA
LIN7A	1	protein_coding
LINC-PINT	1	lncRNA
LINC00261	2	lncRNA
LINC00303	1	lncRNA
LINC00309	1	lncRNA
LINC00342	1	lncRNA
LINC00385	1	lncRNA
LINC00407	1	lncRNA
LINC00449	1	lncRNA
LINC00461	1	lncRNA
LINC00488	1	lncRNA
LINC00511	1	lncRNA
LINC00539	2	lncRNA
LINC00613	1	lncRNA
LINC00623	1	lncRNA
LINC00641	1	lncRNA
LINC00654	1	lncRNA
LINC00661	1	lncRNA
LINC00696	1	#N/A
LINC00907	1	lncRNA
LINC00927	1	lncRNA
LINC00942	1	lncRNA
LINC00994	1	lncRNA
LINC01122	1	lncRNA
LINC01140	1	lncRNA
LINC01141	1	lncRNA
LINC01142	1	lncRNA
LINC01169	1	lncRNA
LINC01317	1	#N/A
LINC01397	2	lncRNA
LINC01414	1	lncRNA
LINC01470	1	lncRNA
LINC01482	1	lncRNA
LINC01516	2	lncRNA
LINC01559	1	lncRNA
LINC01561	1	lncRNA
LINC01581	1	lncRNA
LINC01588	1	lncRNA
LINC01597	1	lncRNA
LINC01800	1	lncRNA
LINC01802	1	lncRNA
LINC01808	2	lncRNA
LINC01821	1	lncRNA
LINC01824	1	lncRNA
LINC01839	1	lncRNA
LINC01847	1	lncRNA
LINC01868	1	lncRNA
LINC01898	1	lncRNA
LINC01899	1	lncRNA
LINC01911	1	lncRNA
LINC01943	2	lncRNA
LINC01949	1	lncRNA
LINC01979	1	lncRNA
LINC02052	2	lncRNA
LINC02072	1	#N/A
LINC02086	1	lncRNA
LINC02092	1	lncRNA
LINC02096	1	lncRNA
LINC02176	1	lncRNA
LINC02186	1	lncRNA
LINC02242	1	lncRNA
LINC02275	1	lncRNA
LINC02327	1	lncRNA
LINC02351	2	lncRNA
LINC02436	1	lncRNA
LINC02462	1	lncRNA
LINC02576	1	lncRNA
LINC02609	1	lncRNA
LINC02706	1	lncRNA
LINC02732	1	lncRNA
LINC02767	1	lncRNA
LINC02857	1	lncRNA
LINC02970	1	lncRNA
LINC02972	1	lncRNA
LINC02987	1	lncRNA
LINC03017	1	lncRNA
LINC03035	1	#N/A
LIX1-AS1	1	lncRNA
LIX1L	1	protein_coding
LMCD1-AS1	1	lncRNA
LMNTD1	1	protein_coding
LNCARSR	2	lncRNA
LNCOC1	1	lncRNA
LNCRI	1	#N/A
LOC100128059	1	#N/A
LOC100129138	2	#N/A
LOC100129148	1	#N/A
LOC100131257	1	#N/A
LOC100134368	1	#N/A
LOC100287467	1	#N/A
LOC100505851	1	#N/A
LOC100506253	1	#N/A
LOC100507346	1	#N/A
LOC100996318	1	#N/A
LOC101926984	1	#N/A
LOC101927202	1	#N/A
LOC101927213	1	#N/A
LOC101927243	1	#N/A
LOC101927344	1	#N/A
LOC101927377	2	#N/A
LOC101927575	1	#N/A
LOC101927822	1	#N/A
LOC101927840	1	#N/A
LOC101927872	2	#N/A
LOC101928084	1	#N/A
LOC101928215	1	#N/A
LOC101928217	1	#N/A
LOC101928277	1	#N/A
LOC101928334	1	#N/A
LOC101928357	1	#N/A
LOC101928362	2	#N/A
LOC101928441	1	#N/A
LOC101928824	1	#N/A
LOC101928847	1	#N/A
LOC101928868	1	#N/A
LOC101928893	1	#N/A
LOC101929200	1	#N/A
LOC101929230	1	#N/A
LOC101929259	1	#N/A
LOC101929307	1	#N/A
LOC101929326	1	#N/A
LOC101929432	1	#N/A
LOC101929563	1	#N/A
LOC102723340	1	#N/A
LOC102723409	1	#N/A
LOC102723517	1	#N/A
LOC102723529	2	#N/A
LOC102723675	1	#N/A
LOC102723752	1	#N/A
LOC102723791	1	#N/A
LOC102723985	1	#N/A
LOC102724068	1	#N/A
LOC102724419	1	#N/A
LOC102724562	1	#N/A
LOC102724572	1	#N/A
LOC102724638	1	#N/A
LOC102724653	1	#N/A
LOC102724818	1	#N/A
LOC102725258	1	#N/A
LOC105369147	1	#N/A
LOC105369209	1	#N/A
LOC105369309	1	#N/A
LOC105369382	1	#N/A
LOC105369391	2	#N/A
LOC105369483	1	#N/A
LOC105369559	1	#N/A
LOC105369611	1	#N/A
LOC105369617	1	#N/A
LOC105369716	2	#N/A
LOC105369763	1	#N/A
LOC105369828	1	#N/A
LOC105370031	1	#N/A
LOC105370082	1	#N/A
LOC105370330	1	#N/A
LOC105370447	1	#N/A
LOC105370453	1	#N/A
LOC105370462	1	#N/A
LOC105370504	1	#N/A
LOC105370528	1	#N/A
LOC105370549	1	#N/A
LOC105370575	1	#N/A
LOC105370590	1	#N/A
LOC105370714_1	2	#N/A
LOC105370763	2	#N/A
LOC105370791	1	#N/A
LOC105370846	1	#N/A
LOC105371017	1	#N/A
LOC105371026	1	#N/A
LOC105371067	1	#N/A
LOC105371106	1	#N/A
LOC105371197	1	#N/A
LOC105371201	1	#N/A
LOC105371299	1	#N/A
LOC105371341	1	#N/A
LOC105371381	1	#N/A
LOC105371382	1	#N/A
LOC105371460	1	#N/A
LOC105371475	1	#N/A
LOC105371554	1	#N/A
LOC105371632	1	#N/A
LOC105371688	2	#N/A
LOC105371711	1	#N/A
LOC105371818	1	#N/A
LOC105371855	1	#N/A
LOC105371856	1	#N/A
LOC105371952	2	#N/A
LOC105371953	1	#N/A
LOC105371975	1	#N/A
LOC105372005	2	#N/A
LOC105372019	2	#N/A
LOC105372058	1	#N/A
LOC105372063	1	#N/A
LOC105372390	2	#N/A
LOC105372503	1	#N/A
LOC105372524	1	#N/A
LOC105372592	1	#N/A
LOC105372618	1	#N/A
LOC105372639	1	#N/A
LOC105372641	1	#N/A
LOC105372668	1	#N/A
LOC105372669	1	#N/A
LOC105372692	1	#N/A
LOC105372706	1	#N/A
LOC105372716	1	#N/A
LOC105372719	1	#N/A
LOC105372749	1	#N/A
LOC105372842	1	#N/A
LOC105372892	1	#N/A
LOC105372969	1	#N/A
LOC105373014	1	#N/A
LOC105373064	1	#N/A
LOC105373066	1	#N/A
LOC105373069	1	#N/A
LOC105373075	1	#N/A
LOC105373081	1	#N/A
LOC105373142	1	#N/A
LOC105373208	2	#N/A
LOC105373220	1	#N/A
LOC105373234	1	#N/A
LOC105373390	1	#N/A
LOC105373426	1	#N/A
LOC105373429	1	#N/A
LOC105373454	2	#N/A
LOC105373459	1	#N/A
LOC105373529	1	#N/A
LOC105373570	1	#N/A
LOC105373575	1	#N/A
LOC105373585	1	#N/A
LOC105373592	5	#N/A
LOC105373609	2	#N/A
LOC105373611	1	#N/A
LOC105373727	1	#N/A
LOC105373836	1	#N/A
LOC105373951	1	#N/A
LOC105374027	1	#N/A
LOC105374121	1	#N/A
LOC105374140	1	#N/A
LOC105374325	1	#N/A
LOC105374334	1	#N/A
LOC105374352	2	#N/A
LOC105374358	1	#N/A
LOC105374381	1	#N/A
LOC105374382	1	#N/A
LOC105374399	1	#N/A
LOC105374498_1	1	#N/A
LOC105374506	1	#N/A
LOC105374510	2	#N/A
LOC105374524	1	#N/A
LOC105374528	1	#N/A
LOC105374534	1	#N/A
LOC105374591	1	#N/A
LOC105374593	1	#N/A
LOC105374626	1	#N/A
LOC105374775	1	#N/A
LOC105374786	2	#N/A
LOC105374815	1	#N/A
LOC105374906	1	#N/A
LOC105374925	1	#N/A
LOC105375026	2	#N/A
LOC105375091	1	#N/A
LOC105375127	1	#N/A
LOC105375138	1	#N/A
LOC105375142	1	#N/A
LOC105375161	1	#N/A
LOC105375221	1	#N/A
LOC105375247	1	#N/A
LOC105375278	1	#N/A
LOC105375322	3	#N/A
LOC105375347	1	#N/A
LOC105375358	2	#N/A
LOC105375446	1	#N/A
LOC105375468	1	#N/A
LOC105375643	1	#N/A
LOC105375648	1	#N/A
LOC105375655	2	#N/A
LOC105375716	2	#N/A
LOC105375721	2	#N/A
LOC105375724	1	#N/A
LOC105375731	1	#N/A
LOC105375751	3	#N/A
LOC105375754	1	#N/A
LOC105375759	1	#N/A
LOC105375785	1	#N/A
LOC105375922	1	#N/A
LOC105375945	2	#N/A
LOC105375999	1	#N/A
LOC105376000	1	#N/A
LOC105376050	1	#N/A
LOC105376192	2	#N/A
LOC105376193	1	#N/A
LOC105376207	1	#N/A
LOC105376219	1	#N/A
LOC105376240	1	#N/A
LOC105376244	1	#N/A
LOC105376275	1	#N/A
LOC105376328	1	#N/A
LOC105376346	1	#N/A
LOC105376387	1	#N/A
LOC105376477	2	#N/A
LOC105376483	1	#N/A
LOC105376535	1	#N/A
LOC105376600	1	#N/A
LOC105376639	1	#N/A
LOC105376712	1	#N/A
LOC105377008	1	#N/A
LOC105377045	1	#N/A
LOC105377046	2	#N/A
LOC105377062	1	#N/A
LOC105377085	1	#N/A
LOC105377104	1	#N/A
LOC105377253	1	#N/A
LOC105377410	1	#N/A
LOC105377576	1	#N/A
LOC105377599	1	#N/A
LOC105377666	1	#N/A
LOC105377721	1	#N/A
LOC105377730	1	#N/A
LOC105377861	1	#N/A
LOC105377989	1	#N/A
LOC105377998	1	#N/A
LOC105378025	2	#N/A
LOC105378310	1	#N/A
LOC105378383	1	#N/A
LOC105378556	1	#N/A
LOC105378620	1	#N/A
LOC105378726	1	#N/A
LOC105378748	1	#N/A
LOC105378915	1	#N/A
LOC105378927	1	#N/A
LOC105379034	1	#N/A
LOC105379157	1	#N/A
LOC105379162	1	#N/A
LOC105379169	1	#N/A
LOC105379309	1	#N/A
LOC105379329	1	#N/A
LOC105379336	1	#N/A
LOC105379381	1	#N/A
LOC105379549	2	#N/A
LOC105379561	1	#N/A
LOC105379841	1	#N/A
LOC107983966	1	#N/A
LOC107984010	1	#N/A
LOC107984098	2	#N/A
LOC107984112	1	#N/A
LOC107984182	1	#N/A
LOC107984211	1	#N/A
LOC107984214	1	#N/A
LOC107984254	1	#N/A
LOC107984260	1	#N/A
LOC107984301	1	#N/A
LOC107984315	1	#N/A
LOC107984352	1	#N/A
LOC107984372	1	#N/A
LOC107984398	1	#N/A
LOC107984421	1	#N/A
LOC107984499	1	#N/A
LOC107984507	1	#N/A
LOC107984613	1	#N/A
LOC107984618	1	#N/A
LOC107984654	1	#N/A
LOC107984791	1	#N/A
LOC107984793	1	#N/A
LOC107984805	3	#N/A
LOC107984877	1	#N/A
LOC107984909	1	#N/A
LOC107984950	1	#N/A
LOC107984960	1	#N/A
LOC107984993	2	#N/A
LOC107985020	1	#N/A
LOC107985079	1	#N/A
LOC107985162	1	#N/A
LOC107985176	1	#N/A
LOC107985219	1	#N/A
LOC107985220	2	#N/A
LOC107985223	1	#N/A
LOC107985242	1	#N/A
LOC107985260	1	#N/A
LOC107985271	1	#N/A
LOC107985327	1	#N/A
LOC107985365	1	#N/A
LOC107985400	1	#N/A
LOC107985404	1	#N/A
LOC107985405	1	#N/A
LOC107985434	1	#N/A
LOC107985500	1	#N/A
LOC107985535	1	#N/A
LOC107985554	1	#N/A
LOC107985561	1	#N/A
LOC107985567	1	#N/A
LOC107985579	1	#N/A
LOC107985588	1	#N/A
LOC107985779	2	#N/A
LOC107985889	1	#N/A
LOC107985927	1	#N/A
LOC107985948	1	#N/A
LOC107985957	2	#N/A
LOC107985960	1	#N/A
LOC107985995	1	#N/A
LOC107986092	1	#N/A
LOC107986103	1	#N/A
LOC107986162	1	#N/A
LOC107986222	1	#N/A
LOC107986249	1	#N/A
LOC107986268	1	#N/A
LOC107986287	1	#N/A
LOC107986297	1	#N/A
LOC107986330	1	#N/A
LOC107986381	1	#N/A
LOC107986396_1	1	#N/A
LOC107986399	1	#N/A
LOC107986433	1	#N/A
LOC107986436	1	#N/A
LOC107986454	1	#N/A
LOC107986548	1	#N/A
LOC107986667	1	#N/A
LOC107986777	1	#N/A
LOC107986849	1	#N/A
LOC107986940	1	#N/A
LOC107986981	2	#N/A
LOC107987007	1	#N/A
LOC107987069	2	#N/A
LOC107987099	2	#N/A
LOC107987119	1	#N/A
LOC107987280	1	#N/A
LOC107987392	1	#N/A
LOC107987413	3	#N/A
LOC107987545	1	#N/A
LOC112267917	2	#N/A
LOC112267992	1	#N/A
LOC112268016	1	#N/A
LOC112268025	1	#N/A
LOC112268061	1	#N/A
LOC112268064	1	#N/A
LOC112268076	1	#N/A
LOC112268133	1	#N/A
LOC112268235	2	#N/A
LOC112268286	1	#N/A
LOC112268317	1	#N/A
LOC112268445	1	#N/A
LOC124900173	1	#N/A
LOC124900191	1	#N/A
LOC124900195	1	#N/A
LOC124900218	3	#N/A
LOC124900232	1	#N/A
LOC124900276	1	#N/A
LOC124900289	1	#N/A
LOC124900414	1	#N/A
LOC124900459	4	#N/A
LOC124900511	3	#N/A
LOC124900515	2	#N/A
LOC124900543	1	#N/A
LOC124900546	1	#N/A
LOC124900647	1	#N/A
LOC124900653	1	#N/A
LOC124900654	1	#N/A
LOC124900691	1	#N/A
LOC124900713	2	#N/A
LOC124900791	1	#N/A
LOC124900944	2	#N/A
LOC124900965	1	#N/A
LOC124900972	1	#N/A
LOC124900988	1	#N/A
LOC124901007	2	#N/A
LOC124901011	1	#N/A
LOC124901038	1	#N/A
LOC124901058	1	#N/A
LOC124901113	1	#N/A
LOC124901131	1	#N/A
LOC124901168	2	#N/A
LOC124901181	1	#N/A
LOC124901232	1	#N/A
LOC124901252	1	#N/A
LOC124901277	1	#N/A
LOC124901279	1	#N/A
LOC124901288	1	#N/A
LOC124901315	1	#N/A
LOC124901322	1	#N/A
LOC124901342	1	#N/A
LOC124901372	2	#N/A
LOC124901441	1	#N/A
LOC124901450	1	#N/A
LOC124901500	1	#N/A
LOC124901570	1	#N/A
LOC124901602	1	#N/A
LOC124901607	1	#N/A
LOC124901609	1	#N/A
LOC124901631	1	#N/A
LOC124901658	1	#N/A
LOC124901664	1	#N/A
LOC124901686	1	#N/A
LOC124901731	1	#N/A
LOC124901750	2	#N/A
LOC124901781	1	#N/A
LOC124901837	1	#N/A
LOC124901920	1	#N/A
LOC124901960	1	#N/A
LOC124901974	1	#N/A
LOC124902011	1	#N/A
LOC124902032	2	#N/A
LOC124902038	1	#N/A
LOC124902071	1	#N/A
LOC124902075	1	#N/A
LOC124902114	1	#N/A
LOC124902143	1	#N/A
LOC124902210	1	#N/A
LOC124902216	1	#N/A
LOC124902267	1	#N/A
LOC124902275	2	#N/A
LOC124902285	1	#N/A
LOC124902329	1	#N/A
LOC124902373	2	#N/A
LOC124902384	1	#N/A
LOC124902418	1	#N/A
LOC124902449	1	#N/A
LOC124902456	2	#N/A
LOC124902487	1	#N/A
LOC124902552	1	#N/A
LOC124902561	2	#N/A
LOC124902665	1	#N/A
LOC124902678	1	#N/A
LOC124902728	1	#N/A
LOC124902782	1	#N/A
LOC124902793	1	#N/A
LOC124902799	1	#N/A
LOC124902813	1	#N/A
LOC124902855	1	#N/A
LOC124902865	1	#N/A
LOC124902879	2	#N/A
LOC124902907	1	#N/A
LOC124902943	1	#N/A
LOC124902955	1	#N/A
LOC124902977	1	#N/A
LOC124902998	1	#N/A
LOC124903033	1	#N/A
LOC124903055	1	#N/A
LOC124903114	1	#N/A
LOC124903129	1	#N/A
LOC124903131	1	#N/A
LOC124903299	1	#N/A
LOC124903317	1	#N/A
LOC124903322	1	#N/A
LOC124903332	1	#N/A
LOC124903448	1	#N/A
LOC124903521	1	#N/A
LOC124903534	1	#N/A
LOC124903550	1	#N/A
LOC124903561	1	#N/A
LOC124903565	1	#N/A
LOC124903566	3	#N/A
LOC124903629	1	#N/A
LOC124903689	1	#N/A
LOC124903700	1	#N/A
LOC124903706	1	#N/A
LOC124903727	1	#N/A
LOC124903734	1	#N/A
LOC124903745	1	#N/A
LOC124903747	1	#N/A
LOC124903832	1	#N/A
LOC124903847	1	#N/A
LOC124903855	1	#N/A
LOC124903923	2	#N/A
LOC124903928	1	#N/A
LOC124903933	1	#N/A
LOC124903973	1	#N/A
LOC124903985	1	#N/A
LOC124904034	1	#N/A
LOC124904043	1	#N/A
LOC124904048	1	#N/A
LOC124904063	3	#N/A
LOC124904077	1	#N/A
LOC124904079	1	#N/A
LOC124904094	1	#N/A
LOC124904182	2	#N/A
LOC124904185	1	#N/A
LOC124904212	1	#N/A
LOC124904225	1	#N/A
LOC124904231	1	#N/A
LOC124904238	1	#N/A
LOC124904239	1	#N/A
LOC124904241	1	#N/A
LOC124904304	1	#N/A
LOC124904314	1	#N/A
LOC124904334	1	#N/A
LOC124904337	1	#N/A
LOC124904347	1	#N/A
LOC124904387	1	#N/A
LOC124904396	1	#N/A
LOC124904415	1	#N/A
LOC124904482	1	#N/A
LOC124904495	1	#N/A
LOC124904498	1	#N/A
LOC124904603	1	#N/A
LOC124904611	1	#N/A
LOC124904654	1	#N/A
LOC124904782	1	#N/A
LOC124904857	1	#N/A
LOC124904879	1	#N/A
LOC124904950	1	#N/A
LOC124904967	1	#N/A
LOC124905087	1	#N/A
LOC124905115	1	#N/A
LOC124905145	1	#N/A
LOC124905146	6	#N/A
LOC124905156	1	#N/A
LOC124905197	1	#N/A
LOC124905223	1	#N/A
LOC124905956	1	#N/A
LOC124906066	1	#N/A
LOC124906092	1	#N/A
LOC124906112	3	#N/A
LOC124906120	1	#N/A
LOC124906270	2	#N/A
LOC124906278	1	#N/A
LOC124906314	2	#N/A
LOC124906320	2	#N/A
LOC124906330	1	#N/A
LOC124907745	1	#N/A
LOC124907754	1	#N/A
LOC124907850	1	#N/A
LOC124907859	2	#N/A
LOC124907880	1	#N/A
LOC124907890	1	#N/A
LOC124907999	2	#N/A
LOC124908002	1	#N/A
LOC124908050	1	#N/A
LOC124909388	1	#N/A
LOC124909415	1	#N/A
LOC124909426	1	#N/A
LOC124909468	1	#N/A
LOC124909488	1	#N/A
LOC124909494	1	#N/A
LOC124909498	1	#N/A
LOC127898564	1	#N/A
LOC128966564	1	#N/A
LOC284412	1	#N/A
LOC400499	1	#N/A
LOC400627	1	#N/A
LOC440311	1	#N/A
LOC440570	1	#N/A
LOC441179	1	#N/A
LOC646652	2	#N/A
LOC646762	1	#N/A
LOC730668	1	#N/A
LONP2	2	protein_coding
LOX	1	protein_coding
LOXL3	4	protein_coding
LPIN2	1	protein_coding
LPIN3	1	protein_coding
LPO	1	protein_coding
LRG1	1	protein_coding
LRP1	1	protein_coding
LRP2	1	protein_coding
LRP5	1	protein_coding
LRP5L	1	transcribed_unprocessed_pseudogene
LRRC15	1	protein_coding
LRRC30	1	protein_coding
LRRC51	1	protein_coding
LRRC70	1	protein_coding
LRRC71	1	protein_coding
LRRK1	1	protein_coding
LSAMP	1	protein_coding
LTA4H	1	protein_coding
LTBP4	3	protein_coding
LTV1	2	protein_coding
LURAP1L	1	protein_coding
LY75	1	protein_coding
LYG2	1	protein_coding
LYPD2	1	protein_coding
LYPD6	1	protein_coding
LYPD8	2	protein_coding
LYPLAL1	2	protein_coding
LYRM7	1	protein_coding
LZTS3	1	protein_coding
MAB21L3	1	protein_coding
MACF1	1	protein_coding
MACROD2-IT1	1	lncRNA
MAEA	1	protein_coding
MAFG	1	protein_coding
MAGI1	2	protein_coding
MALRD1	1	protein_coding
MAML2	2	protein_coding
MAP2K1	1	protein_coding
MAP3K11	1	protein_coding
MAP3K2	1	protein_coding
MAP3K3	1	protein_coding
MAP3K9	1	protein_coding
MAP4K4	2	protein_coding
MAP7D2	1	protein_coding
MAPK10	1	protein_coding
MAPK1IP1L	1	protein_coding
MAPK8IP3	1	protein_coding
MAPK9	1	protein_coding
MAPKAPK5	1	protein_coding
MARCO	1	protein_coding
MAST4	1	protein_coding
MB21D2	1	protein_coding
MBD3L5	1	protein_coding
MBD5	1	protein_coding
MBOAT2	1	protein_coding
MCF2L2	1	protein_coding
MCIDAS	1	protein_coding
MCM10	1	protein_coding
MCM6	2	protein_coding
MCTP2	1	protein_coding
MED1	1	protein_coding
MELTF	1	protein_coding
METTL17	2	protein_coding
METTL21A	1	protein_coding
MFAP3L	1	protein_coding
MFSD6	1	protein_coding
MGAT5B	1	protein_coding
MGLL	1	protein_coding
MICAL2	1	protein_coding
MICU1	1	protein_coding
MIDEAS-AS1	2	lncRNA
MIER1	2	protein_coding
MIER3	2	protein_coding
MIGA2	2	protein_coding
MINDY2	2	protein_coding
MIP	1	protein_coding
MIR147A	1	miRNA
MIR3202-2	1	miRNA
MIR3667HG	1	lncRNA
MIR3921	2	miRNA
MIR433	1	miRNA
MIR4435-2HG	1	lncRNA
MIR4450	1	miRNA
MIR4453HG	1	lncRNA
MIR548AN	1	miRNA
MIR5689HG	1	lncRNA
MIR572	1	miRNA
MIR885	1	miRNA
MKNK1-AS1	1	lncRNA
MKNK2	1	protein_coding
MLH3	1	protein_coding
MMACHC	1	protein_coding
MMADHC	1	protein_coding
MMP16	2	protein_coding
MMUT	1	protein_coding
MNDA	1	protein_coding
MORC2	1	protein_coding
MOV10	1	protein_coding
MOV10L1	1	protein_coding
MOXD1	1	protein_coding
MPHOSPH10P1	1	transcribed_unprocessed_pseudogene
MPHOSPH6	2	protein_coding
MPL	1	protein_coding
MPPED1	1	protein_coding
MPRIP	1	protein_coding
MPV17	1	protein_coding
MRPL19	1	protein_coding
MRPL42	1	protein_coding
MRPL52	1	protein_coding
MRPS10	1	protein_coding
MRPS5	2	protein_coding
MS4A12	1	protein_coding
MSANTD1	1	protein_coding
MSANTD7	1	protein_coding
MSC-AS1	1	lncRNA
MSH2-OT1	1	lncRNA
MSI2	2	protein_coding
MT1E	2	protein_coding
MTA2	1	protein_coding
MTBP	1	protein_coding
MTCL1	1	protein_coding
MTCP1	1	protein_coding
MTFMT	1	protein_coding
MTHFR	1	protein_coding
MTR	1	protein_coding
MTRR	2	protein_coding
MTSS1	1	protein_coding
MTUS1	2	protein_coding
MTX2	2	protein_coding
MUC12	1	protein_coding
MUC3A	1	protein_coding
MUS81	1	protein_coding
MYADM	2	protein_coding
MYH4	3	protein_coding
MYH7B	2	protein_coding
MYL6B	1	protein_coding
MYO15B	1	protein_coding
MYO18A	1	protein_coding
MYO18B	1	protein_coding
MYO3A	2	protein_coding
MYO5B	1	protein_coding
MYO6	4	protein_coding
MYO9B	1	protein_coding
MYRF	2	protein_coding
N4BP2L2	2	protein_coding
NAA30	1	protein_coding
NAA60	1	protein_coding
NAAA	1	protein_coding
NABP1	1	protein_coding
NAGS	1	protein_coding
NANOG	1	protein_coding
NANOS1	1	protein_coding
NARF-AS2	1	lncRNA
NAT10	1	protein_coding
NAV1	1	protein_coding
NAV2	1	protein_coding
NBAS	1	protein_coding
NBPF9	3	protein_coding
NBR1	2	protein_coding
NCAM2	1	protein_coding
NCAPG2	1	protein_coding
NCBP1	2	protein_coding
NCBP3	1	protein_coding
NCKAP1	2	protein_coding
NCKAP5L	1	protein_coding
ND2	3	#N/A
ND4	2	#N/A
ND5	10	#N/A
ND6	5	#N/A
NDNF	1	protein_coding
NDRG3	1	protein_coding
NDST3	1	protein_coding
NDUFA9	1	protein_coding
NDUFB10_1	1	#N/A
NDUFS8	1	protein_coding
NEB	1	protein_coding
NEBL	2	protein_coding
NEIL1	1	protein_coding
NEK5	1	protein_coding
NEK6	2	protein_coding
NEK9	1	protein_coding
NEMF	1	protein_coding
NES	1	protein_coding
NEU3	1	protein_coding
NF2	1	protein_coding
NFATC1	1	protein_coding
NFATC2	1	protein_coding
NFE2L2	1	protein_coding
NFIL3	1	protein_coding
NFS1	1	protein_coding
NFYA	1	protein_coding
NGRN	1	protein_coding
NHERF2	1	protein_coding
NHSL1	1	protein_coding
NHSL2	2	protein_coding
NID1	1	protein_coding
NIPAL3	1	protein_coding
NISCH	1	protein_coding
NKAIN4	1	protein_coding
NKX2-1-AS1	1	lncRNA
NLGN1	2	protein_coding
NLRC5	2	protein_coding
NLRP5	1	protein_coding
NLRP6	1	protein_coding
NME7	2	protein_coding
NMUR2	1	protein_coding
NOL11	1	protein_coding
NOMO1_1	1	#N/A
NONO	1	protein_coding
NOP53	1	protein_coding
NOP53-AS1	1	lncRNA
NORAD	1	lncRNA
NOS1	1	protein_coding
NOS1AP	1	protein_coding
NOTCH1	3	protein_coding
NOTO	1	protein_coding
NOTUM	1	protein_coding
NPAP1	1	protein_coding
NPAS1	1	protein_coding
NPAS2	1	protein_coding
NPHP1	1	protein_coding
NPIPB11	2	protein_coding
NPIPB2	1	protein_coding
NPLOC4	1	protein_coding
NPNT	1	protein_coding
NPR2	1	protein_coding
NR2C2	1	protein_coding
NR2F1-AS1	2	lncRNA
NRDC	1	protein_coding
NREP	1	protein_coding
NRK	1	protein_coding
NRP2	1	protein_coding
NRTN	2	protein_coding
NSD1	1	protein_coding
NSFL1C	1	protein_coding
NT5C1A	1	protein_coding
NTAQ1	2	protein_coding
NUAK2	1	protein_coding
NUDC	1	protein_coding
NUDT1	1	protein_coding
NUDT21	1	protein_coding
NUMA1	2	protein_coding
NUMB	1	protein_coding
NUP133	2	protein_coding
NUP188	1	protein_coding
NUP214	2	protein_coding
NUP43	2	protein_coding
NUP85	2	protein_coding
NUTF2P4	1	processed_pseudogene
NXPH1	1	protein_coding
OAS1	1	protein_coding
OAS3	1	protein_coding
OBSCN	4	protein_coding
OBSL1	2	protein_coding
OGFRL1	1	protein_coding
OLAH	2	protein_coding
OLIG2	1	protein_coding
OLR1	1	protein_coding
ONECUT2	1	protein_coding
OPA1	1	protein_coding
OPALIN	1	protein_coding
OPRM1	1	protein_coding
OR4Q2	2	protein_coding
OR56A1	1	protein_coding
OR5A1	1	protein_coding
OR5A2	1	protein_coding
OR5AS1	1	protein_coding
OR5D3P	1	protein_coding
OR7A5	1	protein_coding
OR7G2	2	protein_coding
OS9	1	protein_coding
OSBPL10	3	protein_coding
OSBPL1A	2	protein_coding
OSBPL2	1	protein_coding
OSTF1	1	protein_coding
OTOF	2	protein_coding
OTULINL	1	protein_coding
OXCT1	1	protein_coding
OXR1-AS1	3	lncRNA
OXTR	1	protein_coding
P2RY1	2	protein_coding
P2RY13	1	protein_coding
PA2G4P4	1	processed_pseudogene
PACSIN2	3	protein_coding
PACSIN3	1	protein_coding
PAFAH1B1	1	protein_coding
PAG1	1	protein_coding
PAICS	1	protein_coding
PAK1	1	protein_coding
PALLD	1	protein_coding
PALM2AKAP2	2	protein_coding
PALS1	1	protein_coding
PAMR1	1	protein_coding
PAPLN	2	protein_coding
PAQR9	2	protein_coding
PARD3	2	protein_coding
PARP1	1	protein_coding
PARP15	2	protein_coding
PASD1	2	protein_coding
PBRM1	1	protein_coding
PBXIP1	1	protein_coding
PCBP1	1	protein_coding
PCDH1	1	protein_coding
PCDH7	1	protein_coding
PCDH9	2	protein_coding
PCDHGB2	1	protein_coding
PCDHGB7	1	protein_coding
PCED1B	1	protein_coding
PCF11	1	protein_coding
PCGF5	1	protein_coding
PCK1	1	protein_coding
PCMTD1	1	protein_coding
PCNX3	1	protein_coding
PCSK5	1	protein_coding
PCYT2	1	protein_coding
PDE1C	2	protein_coding
PDE4B	1	protein_coding
PDE4DIP	1	protein_coding
PDE4DIPP2_1	1	#N/A
PDE6A	1	protein_coding
PDE6B-AS1	1	lncRNA
PDE7B-AS1	2	lncRNA
PDE8A	1	protein_coding
PDPR	1	protein_coding
PELI1	1	protein_coding
PELI2	3	protein_coding
PEX5L	1	protein_coding
PFAS	1	protein_coding
PGAP2	1	protein_coding
PGM2	1	protein_coding
PHC2	1	protein_coding
PHF20	1	protein_coding
PHF20L1	4	protein_coding
PHF21B	1	protein_coding
PHF24	1	protein_coding
PHF3	2	protein_coding
PHLDB2	2	protein_coding
PHLPP2	1	protein_coding
PHOSPHO1	1	protein_coding
PHYHIPL	1	protein_coding
PI4K2B	2	protein_coding
PI4KA	2	protein_coding
PIAS1	1	protein_coding
PIGL	1	protein_coding
PIGU	1	protein_coding
PIH1D1	1	protein_coding
PIK3CD-AS1	1	lncRNA
PIK3CG	1	protein_coding
PIK3R5	1	protein_coding
PIP4K2A	1	protein_coding
PIRT	1	protein_coding
[truncated: 796 more rows]

## Sheet: MG63_sen
Gene	S_P27	type
A1BG	1	protein_coding		protein_codeing	10110
A1CF	6	protein_coding		lncRNA	1449
A2M-AS1	2	lncRNA		miRNA	56
A2ML1	3	protein_coding		snoRNA	10
A4GALT	1	protein_coding		snRNA	3
AACS	1	protein_coding		pseudogene	299
AAK1	3	protein_coding
AAMDC	3	protein_coding
AAR2	1	protein_coding
AARD	3	protein_coding
AARS2	5	protein_coding
AASDH	2	protein_coding
AATBC	2	lncRNA
AATK	1	protein_coding
ABALON	1	lncRNA
ABAT	3	protein_coding
ABCA1	4	protein_coding
ABCA10	1	protein_coding
ABCA12	1	protein_coding
ABCA13	10	protein_coding
ABCA17P	1	transcribed_unitary_pseudogene
ABCA2	7	protein_coding
ABCA3	4	protein_coding
ABCA4	2	protein_coding
ABCA5	3	protein_coding
ABCA6	2	protein_coding
ABCA7	1	protein_coding
ABCA8	3	protein_coding
ABCA9	2	protein_coding
ABCB1	2	protein_coding
ABCB10	1	protein_coding
ABCB11	2	protein_coding
ABCB5	1	protein_coding
ABCB6	1	protein_coding
ABCB7	1	protein_coding
ABCB9	3	protein_coding
ABCC1	1	protein_coding
ABCC10	1	protein_coding
ABCC11	2	protein_coding
ABCC13	2	transcribed_unprocessed_pseudogene
ABCC2	1	protein_coding
ABCC3	2	protein_coding
ABCC4	4	protein_coding
ABCC5	2	protein_coding
ABCC6P1	1	lncRNA
ABCC8	3	protein_coding
ABCC9	4	protein_coding
ABCD2	3	protein_coding
ABCD3	2	protein_coding
ABCE1	1	protein_coding
ABCF3	3	protein_coding
ABCG1	1	protein_coding
ABCG2	3	protein_coding
ABCG5	1	protein_coding
ABCG8	4	protein_coding
ABHD10	1	protein_coding
ABHD12	1	protein_coding
ABHD13	1	protein_coding
ABHD15	1	protein_coding
ABHD16B	1	protein_coding
ABHD17B	1	protein_coding
ABHD17C	1	protein_coding
ABHD2	3	protein_coding
ABHD8	1	protein_coding
ABI1	4	protein_coding
ABI2	3	protein_coding
ABI3	1	protein_coding
ABI3BP	2	protein_coding
ABITRAM	1	protein_coding
ABL1	2	protein_coding
ABL2	6	protein_coding
ABLIM1	1	protein_coding
ABLIM2	1	protein_coding
ABLIM3	2	protein_coding
ABR	1	protein_coding
ABRAXAS1	1	protein_coding
ABRAXAS2	1	protein_coding
ABTB1	1	protein_coding
ABTB2	2	protein_coding
ABTB3	2	protein_coding
ACAA1	2	protein_coding
ACAA2	2	protein_coding
ACACA	1	protein_coding
ACACB	5	protein_coding
ACAD10	2	protein_coding
ACAD8	2	protein_coding
ACAD9-DT	4	lncRNA
ACADM	2	protein_coding
ACADSB	1	protein_coding
ACADVL	2	protein_coding
ACAP2	1	protein_coding
ACAT1	2	protein_coding
ACBD3	1	protein_coding
ACBD4	2	protein_coding
ACBD6	4	protein_coding
ACBD7	1	protein_coding
ACCS	1	protein_coding
ACCSL	1	protein_coding
ACD	1	protein_coding
ACE	3	protein_coding
ACE2	3	protein_coding
ACER2	1	protein_coding
ACER3	4	protein_coding
ACHE	1	protein_coding
ACKR1	1	protein_coding
ACKR2	2	protein_coding
ACLY	4	protein_coding
ACMSD	1	protein_coding
ACO1	2	protein_coding
ACO2	2	protein_coding
ACOD1	2	protein_coding
ACOT11	1	protein_coding
ACOT2	1	protein_coding
ACOT9	2	protein_coding
ACOX3	9	protein_coding
ACOXL	7	protein_coding
ACP2	2	protein_coding
ACP3	1	protein_coding
ACP6	6	protein_coding
ACP7	1	protein_coding
ACRBP	2	protein_coding
ACRV1	1	protein_coding
ACSBG1	4	protein_coding
ACSBG2	1	protein_coding
ACSF3	1	protein_coding
ACSL5	1	protein_coding
ACSL6	4	protein_coding
ACSM2A	2	protein_coding
ACSM2B	1	protein_coding
ACSM3	1	protein_coding
ACSM4	2	protein_coding
ACSM5	1	protein_coding
ACSM6	1	protein_coding
ACSS1	1	protein_coding
ACSS2	2	protein_coding
ACSS3	6	protein_coding
ACTG1P17	1	transcribed_processed_pseudogene
ACTG1P25	2	transcribed_processed_pseudogene
ACTL6A	1	protein_coding
ACTMAP	1	protein_coding
ACTN1	1	protein_coding
ACTN2	1	protein_coding
ACTN3	2	protein_coding
ACTR10	1	protein_coding
ACTR3	1	protein_coding
ACTR3C	2	protein_coding
ACTR5	1	protein_coding
ACTR6	1	protein_coding
ACTR8	2	protein_coding
ACTRT3	2	protein_coding
ACVR1	1	protein_coding
ACVR1B	6	protein_coding
ACVR1C	4	protein_coding
ACVR2A	2	protein_coding
ACVR2B	4	protein_coding
ACVRL1	1	protein_coding
ACYP1	1	protein_coding
ADA	1	protein_coding
ADA2	3	protein_coding
ADAL	2	protein_coding
ADAM10	2	protein_coding
ADAM11	3	protein_coding
ADAM12	5	protein_coding
ADAM15	1	protein_coding
ADAM18	1	protein_coding
ADAM19	2	protein_coding
ADAM20	5	protein_coding
ADAM22	3	protein_coding
ADAM28	3	protein_coding
ADAM30	1	protein_coding
ADAM32	1	protein_coding
ADAM3A	3	transcribed_unitary_pseudogene
ADAM7-AS1	3	lncRNA
ADAM8	1	protein_coding
ADAM9	1	protein_coding
ADAMTS1	2	protein_coding
ADAMTS10	3	protein_coding
ADAMTS12	1	protein_coding
ADAMTS14	3	protein_coding
ADAMTS16	1	protein_coding
ADAMTS17	4	protein_coding
ADAMTS19	4	protein_coding
ADAMTS2	3	protein_coding
ADAMTS20	4	protein_coding
ADAMTS4	3	protein_coding
ADAMTS5	3	protein_coding
ADAMTS6	2	protein_coding
ADAMTS7	2	protein_coding
ADAMTS9	2	protein_coding
ADAMTS9-AS1	1	lncRNA
ADAMTSL1	4	protein_coding
ADAMTSL2	2	protein_coding
ADAMTSL4	3	protein_coding
ADAP1	1	protein_coding
ADARB1	7	protein_coding
ADAT2	4	protein_coding
ADCK1	1	protein_coding
ADCY1	1	protein_coding
ADCY10	2	protein_coding
ADCY10P1	4	transcribed_unprocessed_pseudogene
ADCY2	2	protein_coding
ADCY3	3	protein_coding
ADCY5	1	protein_coding
ADCY6	4	protein_coding
ADCY7	2	protein_coding
ADCY8	10	protein_coding
ADCY9	2	protein_coding
ADCYAP1	2	protein_coding
ADCYAP1R1	4	protein_coding
ADD1	1	protein_coding
ADD2	4	protein_coding
ADD3	2	protein_coding
ADD3-AS1	1	lncRNA
ADGB	5	protein_coding
ADGB-DT	1	lncRNA
ADGRA1	3	protein_coding
ADGRA2	2	protein_coding
ADGRA3	2	protein_coding
ADGRB1	8	protein_coding
ADGRB2	1	protein_coding
ADGRB3	1	protein_coding
ADGRD1	2	protein_coding
ADGRE1	1	protein_coding
ADGRE2	2	protein_coding
ADGRE3	1	protein_coding
ADGRE4P	6	transcribed_unprocessed_pseudogene
ADGRE5	2	protein_coding
ADGRF1	1	protein_coding
ADGRF2	2	transcribed_unitary_pseudogene
ADGRF4	2	protein_coding
ADGRF5	2	protein_coding
ADGRG1	1	protein_coding
ADGRG2	1	protein_coding
ADGRG3	2	protein_coding
ADGRG4	1	protein_coding
ADGRG5	2	protein_coding
ADGRG6	2	protein_coding
ADGRG7	2	protein_coding
ADGRL2	1	protein_coding
ADGRL3	5	protein_coding
ADGRL4	1	protein_coding
ADGRV1	8	protein_coding
ADH1C	1	protein_coding
ADH4	2	protein_coding
ADH5	1	protein_coding
ADHFE1	2	protein_coding
ADI1	1	protein_coding
ADIPOQ	1	protein_coding
ADIPOQ-AS1	2	lncRNA
ADIPOR1	1	protein_coding
ADIRF-AS1	1	lncRNA
ADISSP	1	protein_coding
ADK	2	protein_coding
ADNP	5	protein_coding
ADNP-AS1	1	lncRNA
ADORA1	1	protein_coding
ADORA2B	1	protein_coding
ADPRH	2	protein_coding
ADPRHL1	4	protein_coding
ADPRM	1	protein_coding
ADRA1A	2	protein_coding
ADRA1B	5	protein_coding
ADRA2A	1	protein_coding
ADRA2B	2	protein_coding
ADRA2C	1	protein_coding
ADRB1	5	protein_coding
ADRM1	1	protein_coding
ADSL	1	protein_coding
ADSS2	3	protein_coding
AEBP1	2	protein_coding
AFAP1	5	protein_coding
AFAP1L1	4	protein_coding
AFDN	1	protein_coding
AFF1	1	protein_coding
AFF2	1	protein_coding
AFF3	9	protein_coding
AFF4	3	protein_coding
AFG1L	8	protein_coding
AFG3L1P	1	transcribed_unitary_pseudogene
AFG3L2	1	protein_coding
AFP	1	protein_coding
AFTPH	2	protein_coding
AGA-DT	1	lncRNA
AGAP1	3	protein_coding
AGAP1-IT1	1	lncRNA
AGAP10P	1	unprocessed_pseudogene
AGAP2	3	protein_coding
AGAP2-AS1	1	lncRNA
AGAP3	3	protein_coding
AGAP7P	1	unprocessed_pseudogene
AGAP9	1	protein_coding
AGBL1	2	protein_coding
AGBL3	1	protein_coding
AGBL4	1	protein_coding
AGBL5-AS1	1	lncRNA
AGFG1	2	protein_coding
AGGF1	1	protein_coding
AGMAT	2	protein_coding
AGMO	4	protein_coding
AGO1	6	protein_coding
AGO2	4	protein_coding
AGO3	7	protein_coding
AGO4	3	protein_coding
AGPAT3	3	protein_coding
AGPAT4	1	protein_coding
AGPAT4-IT1	1	#N/A
AGPS	4	protein_coding
AGR2	1	protein_coding
AGRN	1	protein_coding
AGT	1	protein_coding
AGTPBP1	2	protein_coding
AGXT2	2	protein_coding
AHCTF1	7	protein_coding
AHCY	3	protein_coding
AHDC1	2	protein_coding
AHI1	1	protein_coding
AHI1-DT	1	lncRNA
AHNAK2	3	protein_coding
AHR	3	protein_coding
AHSA1	1	protein_coding
AHSA2P	3	transcribed_unitary_pseudogene
AICDA	1	protein_coding
AIF1L	1	protein_coding
AIFM2	1	protein_coding
AIFM3	1	protein_coding
AIG1	1	protein_coding
AIM2	2	protein_coding
AIMP1	1	protein_coding
AIMP2	1	protein_coding
AIRE	1	protein_coding
AJAP1	4	protein_coding
AK3	1	protein_coding
AK5	2	protein_coding
AK8	3	protein_coding
AK9	1	protein_coding
AKAP1	1	protein_coding
AKAP11	1	protein_coding
AKAP12	1	protein_coding
AKAP13	3	protein_coding
AKAP4	1	protein_coding
AKAP5	1	protein_coding
AKAP6	3	protein_coding
AKAP7	1	protein_coding
AKAP8	1	protein_coding
AKAP8L	3	protein_coding
AKAP9	3	protein_coding
AKIRIN1	2	protein_coding
AKNA	3	protein_coding
AKNAD1	2	protein_coding
AKR1C3	1	protein_coding
AKR1C4	1	protein_coding
AKR1C8	1	protein_coding
AKR1E2	3	protein_coding
AKT1	1	protein_coding
AKT1S1	1	protein_coding
AKT2	2	protein_coding
AKT3	1	protein_coding
AKTIP	1	protein_coding
ALAD	1	protein_coding
ALDH18A1	4	protein_coding
ALDH1A3	1	protein_coding
ALDH1A3-AS1	4	lncRNA
ALDH1B1	1	protein_coding
ALDH1L1	4	protein_coding
ALDH2	2	protein_coding
ALDH3A2	1	protein_coding
ALDH3B1	1	protein_coding
ALDH3B2	1	protein_coding
ALDH4A1	1	protein_coding
ALDH7A1	3	protein_coding
ALDH9A1	1	protein_coding
ALDOA	1	protein_coding
ALG1	3	protein_coding
ALG10	1	protein_coding
ALG10B	2	protein_coding
ALG12	1	protein_coding
ALG14-AS1	1	lncRNA
ALG1L1P	1	transcribed_unprocessed_pseudogene
ALG1L2	1	protein_coding
ALG1L9P	2	transcribed_unprocessed_pseudogene
ALG2	2	protein_coding
ALG6	3	protein_coding
ALG8	1	protein_coding
ALG9	1	protein_coding
ALK	2	protein_coding
ALKBH4	1	protein_coding
ALKBH7	1	protein_coding
ALKBH8	1	protein_coding
ALLC	2	protein_coding
ALOX15B	1	protein_coding
ALOX15P1	1	transcribed_unprocessed_pseudogene
ALOX5	1	protein_coding
ALPG	1	protein_coding
ALPI	1	protein_coding
ALPK2	3	protein_coding
ALPK3	3	protein_coding
ALPL	1	protein_coding
ALPP	1	protein_coding
ALS2	4	protein_coding
ALS2CL	3	protein_coding
ALX1	2	protein_coding
ALX3	2	protein_coding
ALX4	4	protein_coding
ALYREF	1	protein_coding
AMBP	1	protein_coding
AMD1	1	protein_coding
AMDHD1	1	protein_coding
AMDHD2	1	protein_coding
AMER1	1	protein_coding
AMER2	3	protein_coding
AMH	1	protein_coding
AMIGO1	4	protein_coding
AMMECR1L	4	protein_coding
AMN	2	protein_coding
AMN1	1	protein_coding
AMOT	2	protein_coding
AMOTL1	2	protein_coding
AMOTL2	1	protein_coding
AMPD2	3	protein_coding
AMPD3	1	protein_coding
AMY1B	1	protein_coding
AMY2A	1	protein_coding
AMY2B	1	protein_coding
AMZ1	3	protein_coding
AMZ2	1	protein_coding
ANAPC1	2	protein_coding
ANAPC10	2	protein_coding
ANAPC16	1	protein_coding
ANAPC1P4	1	transcribed_unprocessed_pseudogene
ANAPC2	1	protein_coding
ANAPC4	1	protein_coding
ANAPC5	1	protein_coding
ANAPC7	4	protein_coding
ANG	1	protein_coding
ANGEL1	1	protein_coding
ANGPT1	3	protein_coding
ANGPT2	2	protein_coding
ANGPT4	1	protein_coding
ANGPTL1	3	protein_coding
ANGPTL2	1	protein_coding
ANGPTL3	2	protein_coding
ANGPTL4	1	protein_coding
ANGPTL8	1	protein_coding
ANK1	5	protein_coding
ANK2	3	protein_coding
ANK2-AS1	1	lncRNA
ANK3	2	protein_coding
ANK3-DT	1	lncRNA
ANKAR	3	protein_coding
ANKDD1B	2	protein_coding
ANKEF1	1	protein_coding
ANKFN1	5	protein_coding
ANKFY1	3	protein_coding
ANKH	2	protein_coding
ANKIB1	1	protein_coding
ANKK1	1	protein_coding
ANKLE2	3	protein_coding
ANKMY1	3	protein_coding
ANKRA2	2	protein_coding
ANKRD10	2	protein_coding
ANKRD11	4	protein_coding
ANKRD12	1	protein_coding
ANKRD13A	1	protein_coding
ANKRD13B	2	protein_coding
ANKRD13C	4	protein_coding
ANKRD13D	1	protein_coding
ANKRD17	5	protein_coding
ANKRD17-DT	2	lncRNA
ANKRD18A	4	protein_coding
ANKRD18CP	1	unprocessed_pseudogene
ANKRD2	2	protein_coding
ANKRD20A19P	3	transcribed_unprocessed_pseudogene
ANKRD20A21P	3	transcribed_unprocessed_pseudogene
ANKRD20A2P	2	transcribed_unprocessed_pseudogene
ANKRD20A5P	1	transcribed_unprocessed_pseudogene
ANKRD22	2	protein_coding
ANKRD23	2	protein_coding
ANKRD24	1	protein_coding
ANKRD26	8	protein_coding
ANKRD26P1	1	transcribed_unprocessed_pseudogene
ANKRD26P3	1	unprocessed_pseudogene
ANKRD27	1	protein_coding
ANKRD28	4	protein_coding
ANKRD30A	9	protein_coding
ANKRD30B	2	protein_coding
ANKRD30BL	2	protein_coding
ANKRD30BP2	1	transcribed_unprocessed_pseudogene
ANKRD31	1	protein_coding
ANKRD33B	2	protein_coding
ANKRD34B	1	protein_coding
ANKRD34C	1	protein_coding
ANKRD35	3	protein_coding
ANKRD36C	1	protein_coding
ANKRD40	1	protein_coding
ANKRD42	4	protein_coding
ANKRD44	7	protein_coding
ANKRD44-IT1	1	lncRNA
ANKRD46	1	protein_coding
ANKRD50	1	protein_coding
ANKRD52	1	protein_coding
ANKRD54	2	protein_coding
ANKRD55	2	protein_coding
ANKRD6	2	protein_coding
ANKRD62	4	protein_coding
ANKRD66	1	protein_coding
ANKRD7	1	protein_coding
ANKRD9	1	protein_coding
ANKS1A	10	protein_coding
ANKS1B	1	protein_coding
ANKS3	4	protein_coding
ANKS6	1	protein_coding
ANKZF1	1	protein_coding
ANLN	1	protein_coding
ANO1	1	protein_coding
ANO10	3	protein_coding
ANO2	1	protein_coding
ANO3	2	protein_coding
ANO4	3	protein_coding
ANO5	1	protein_coding
ANO6	5	protein_coding
ANO7	2	protein_coding
ANO7L1	1	transcribed_unprocessed_pseudogene
ANO8	1	protein_coding
ANOS1	2	protein_coding
ANP32A	1	protein_coding
ANP32D	1	protein_coding
ANPEP	1	protein_coding
ANTXR1	1	protein_coding
ANTXR2	2	protein_coding
ANXA10	1	protein_coding
ANXA11	2	protein_coding
ANXA13	3	protein_coding
ANXA2	2	protein_coding
ANXA2P3	1	processed_pseudogene
ANXA4	4	protein_coding
ANXA5	2	protein_coding
ANXA7	1	protein_coding
ANXA9	1	protein_coding
AOAH	1	protein_coding
AOC2	1	protein_coding
AOPEP	6	protein_coding
AOX1	6	protein_coding
AOX3P-AOX2P	3	lncRNA
AP1B1	3	protein_coding
AP1G1	1	protein_coding
AP1G2	3	protein_coding
AP1G2-AS1	1	lncRNA
AP1M1	2	protein_coding
AP1M2	1	protein_coding
AP1S1	1	protein_coding
AP2A1	2	protein_coding
AP2B1	2	protein_coding
AP2M1	1	protein_coding
AP3B1	1	protein_coding
AP3B2	2	protein_coding
AP3D1	1	protein_coding
AP3M1	2	protein_coding
AP3M2	4	protein_coding
AP3S1	1	protein_coding
AP4B1	1	protein_coding
AP4B1-AS1	1	lncRNA
AP4M1	2	protein_coding
AP5B1	1	protein_coding
AP5Z1	1	protein_coding
APAF1	1	protein_coding
APBA3	2	protein_coding
APBB1	2	protein_coding
APBB1IP	1	protein_coding
APBB2	2	protein_coding
APBB3	1	protein_coding
APC	3	protein_coding
APC2	1	protein_coding
APCDD1L	2	protein_coding
APCDD1L-DT	1	lncRNA
APEH	2	protein_coding
APH1B	1	protein_coding
API5	2	protein_coding
APIP	1	protein_coding
APLP1	1	protein_coding
APLP2	3	protein_coding
APOA2	1	protein_coding
APOA4	1	protein_coding
APOA5	1	protein_coding
APOBEC3B	1	protein_coding
APOBEC3D	2	protein_coding
APOBEC3F	2	protein_coding
APOBEC3G	2	protein_coding
APOBEC3H	1	protein_coding
APOBR	2	protein_coding
APOE	2	protein_coding
APOF	2	protein_coding
APOH	1	protein_coding
APOL1	1	protein_coding
APOL2	1	protein_coding
APOL3	4	protein_coding
APOL4	1	protein_coding
APOO	1	protein_coding
APOOP5	2	transcribed_processed_pseudogene
APPAT	1	lncRNA
APPBP2	1	protein_coding
APPL1	2	protein_coding
APPL2	2	protein_coding
APRG1	1	lncRNA
APRT	2	protein_coding
APTX	2	protein_coding
AQP10	2	protein_coding
AQP2	1	protein_coding
AQP5-AS1	1	lncRNA
AQP6	2	protein_coding
AQP7B	1	protein_coding
AQR	1	protein_coding
AR	1	protein_coding
ARAP1	1	protein_coding
ARAP2	3	protein_coding
ARAP3	4	protein_coding
ARC	4	protein_coding
ARCN1	3	protein_coding
ARF1	3	protein_coding
ARF6	1	protein_coding
ARFGAP1	2	protein_coding
ARFGEF1	3	protein_coding
ARFGEF1-DT	2	lncRNA
ARFGEF2	4	protein_coding
ARFGEF3	2	protein_coding
ARG1	1	protein_coding
ARGFX	1	protein_coding
ARGLU1	3	protein_coding
ARHGAP10	1	protein_coding
ARHGAP11B-DT	1	lncRNA
ARHGAP12	3	protein_coding
ARHGAP15-AS1	4	lncRNA
ARHGAP18	1	protein_coding
ARHGAP19	1	protein_coding
ARHGAP20	1	protein_coding
ARHGAP21	2	protein_coding
ARHGAP22	5	protein_coding
ARHGAP23	1	protein_coding
ARHGAP24	5	protein_coding
ARHGAP25	2	protein_coding
ARHGAP26	9	protein_coding
ARHGAP27P1-BPTFP1-KPNA2P3	1	lncRNA
ARHGAP28	1	protein_coding
ARHGAP29	1	protein_coding
ARHGAP31	2	protein_coding
ARHGAP33	3	protein_coding
ARHGAP35	3	protein_coding
ARHGAP39	3	protein_coding
ARHGAP4	1	protein_coding
ARHGAP42	3	protein_coding
ARHGAP42-AS1	1	lncRNA
ARHGAP44	2	protein_coding
ARHGAP44-AS1	2	lncRNA
ARHGAP5	1	protein_coding
ARHGAP6	1	protein_coding
ARHGAP9	2	protein_coding
ARHGDIA	1	protein_coding
ARHGDIB	2	protein_coding
ARHGDIG	2	protein_coding
ARHGEF10L	3	protein_coding
ARHGEF11	3	protein_coding
ARHGEF12	2	protein_coding
ARHGEF15	3	protein_coding
ARHGEF16	1	protein_coding
ARHGEF17	1	protein_coding
ARHGEF18	7	protein_coding
ARHGEF2	4	protein_coding
ARHGEF2-AS2	1	lncRNA
ARHGEF28	3	protein_coding
ARHGEF3-AS1	1	lncRNA
ARHGEF33	2	protein_coding
ARHGEF37	1	protein_coding
ARHGEF38	1	protein_coding
ARHGEF39	2	protein_coding
ARHGEF4	3	protein_coding
ARHGEF40	1	protein_coding
ARHGEF7	9	protein_coding
ARID1A	3	protein_coding
ARID1B	3	protein_coding
ARID2	1	protein_coding
ARID3A	2	protein_coding
ARID3B	2	protein_coding
ARID4A	6	protein_coding
ARID4B	5	protein_coding
ARID5A	2	protein_coding
ARID5B	5	protein_coding
ARIH1	5	protein_coding
ARL10	5	protein_coding
ARL11	1	protein_coding
ARL14	1	protein_coding
ARL15	2	protein_coding
ARL2BP	3	protein_coding
ARL5B	2	protein_coding
ARL5C	1	protein_coding
ARL6	1	protein_coding
ARL8B	1	protein_coding
ARMC10	2	protein_coding
ARMC2	2	protein_coding
ARMC3	1	protein_coding
ARMC5	1	protein_coding
ARMC6	1	protein_coding
ARMC7	1	protein_coding
ARMC8	5	protein_coding
ARMC9	3	protein_coding
ARMCX4	1	protein_coding
ARMH1	2	protein_coding
ARMH4	2	protein_coding
ARMT1	1	protein_coding
ARNT	5	protein_coding
ARNT2	1	protein_coding
ARPC3	1	protein_coding
ARPC5	2	protein_coding
ARPP21	1	protein_coding
ARRB1	1	protein_coding
ARRDC1	1	protein_coding
ARRDC2	1	protein_coding
ARRDC3	2	protein_coding
ARRDC3-AS1	2	lncRNA
ARSA	1	protein_coding
ARSD	3	protein_coding
ARSF	1	protein_coding
ARSG	4	protein_coding
ARSI	1	protein_coding
ARSK	2	protein_coding
ART3	2	protein_coding
ART4	1	protein_coding
ART5	1	protein_coding
ARTN	2	protein_coding
ARVCF	3	protein_coding
ASAH1-AS1	1	lncRNA
ASAH2	2	protein_coding
ASAH2B	1	protein_coding
ASAP1	9	protein_coding
ASAP1-IT1	1	#N/A
ASAP1-IT2	1	lncRNA
ASAP2	5	protein_coding
ASB1	1	protein_coding
ASB11	1	protein_coding
ASB13	1	protein_coding
ASB15	1	protein_coding
ASB16-AS1	1	lncRNA
ASB18	1	protein_coding
ASB4	2	protein_coding
ASB5	2	protein_coding
ASB6	1	protein_coding
ASB7	1	protein_coding
ASB9P1	1	processed_pseudogene
ASCC2	2	protein_coding
ASCC3	3	protein_coding
ASH1L	9	protein_coding
ASH1L-AS1	1	lncRNA
ASIC1	3	protein_coding
ASIC2	1	protein_coding
ASIC3	1	protein_coding
ASIC4	1	protein_coding
ASIC4-AS1	1	lncRNA
ASIP	1	protein_coding
ASMER1	1	#N/A
ASNSP1	1	transcribed_unprocessed_pseudogene
ASPA	2	protein_coding
ASPDH	2	protein_coding
ASPH	6	protein_coding
ASPHD1	3	protein_coding
ASPHD2	1	protein_coding
ASPRV1	1	protein_coding
ASPSCR1	1	protein_coding
ASRGL1	1	protein_coding
ASTN1	1	protein_coding
ASTN2	2	protein_coding
ASTN2-AS1	1	lncRNA
ASXL2	1	protein_coding
ASXL3	2	protein_coding
ATAD1	3	protein_coding
ATAD2	2	protein_coding
ATAD2B	5	protein_coding
ATAD3A	3	protein_coding
ATAD3B	2	protein_coding
ATAD5	1	protein_coding
ATCAY	2	protein_coding
ATE1	1	protein_coding
ATF1	5	protein_coding
ATF2	2	protein_coding
ATF3	1	protein_coding
ATF6	8	protein_coding
ATF7	3	protein_coding
ATF7IP	1	protein_coding
ATF7IP2	6	protein_coding
ATG10	4	protein_coding
ATG13	1	protein_coding
ATG14	3	protein_coding
ATG2A	3	protein_coding
ATG2B	2	protein_coding
ATG3	1	protein_coding
ATG4B	1	protein_coding
ATG4D	1	protein_coding
ATG5	1	protein_coding
ATG7	8	protein_coding
ATG9A	4	protein_coding
ATG9B	1	protein_coding
ATIC	3	protein_coding
ATL1	1	protein_coding
ATL2	1	protein_coding
ATM	4	protein_coding
ATN1	1	protein_coding
ATOH7	1	protein_coding
ATOH8	2	protein_coding
ATOSB	1	protein_coding
ATP10B	2	protein_coding
ATP10D	1	protein_coding
ATP11A	3	protein_coding
ATP11A-AS1	3	lncRNA
ATP11B	7	protein_coding
ATP11B-DT	1	lncRNA
ATP12A	1	protein_coding
ATP13A1	5	protein_coding
ATP13A3	4	protein_coding
ATP13A4	7	protein_coding
ATP13A4-AS1	1	lncRNA
ATP13A5	3	protein_coding
ATP1A1	1	protein_coding
ATP1A1-AS1	1	lncRNA
ATP1A2	1	protein_coding
ATP1A3	1	protein_coding
ATP1A4	1	protein_coding
ATP1B1	1	protein_coding
ATP1B2	1	protein_coding
ATP1B3	1	protein_coding
ATP2A1	1	protein_coding
ATP2A2	1	protein_coding
ATP2B1-AS1	2	lncRNA
ATP2B2	2	protein_coding
ATP2B3	2	protein_coding
ATP2B4	4	protein_coding
ATP2C1	2	protein_coding
ATP2C2	1	protein_coding
ATP2C2-AS1	1	lncRNA
ATP4A	2	protein_coding
ATP5F1C	2	protein_coding
ATP5F1E	1	protein_coding
ATP5MC2	1	protein_coding
ATP5MC3	1	protein_coding
ATP5MF	1	protein_coding
ATP5PB	1	protein_coding
ATP6	2	#N/A
ATP6AP1L	1	transcribed_unitary_pseudogene
ATP6AP2	1	protein_coding
ATP6V0A1	1	protein_coding
ATP6V0A2	3	protein_coding
ATP6V0A4	3	protein_coding
ATP6V0D1-DT	1	lncRNA
ATP6V1B1	1	protein_coding
ATP6V1B2	1	protein_coding
ATP6V1C1	1	protein_coding
ATP6V1FNB	1	protein_coding
ATP7B	1	protein_coding
ATP8A1	3	protein_coding
ATP8A2	3	protein_coding
ATP8B1	4	protein_coding
ATP8B1-AS1	1	lncRNA
ATP8B2	2	protein_coding
ATP8B5P	2	transcribed_unprocessed_pseudogene
ATP9A	3	protein_coding
ATP9B	6	protein_coding
ATRAID	1	protein_coding
ATRIP	1	protein_coding
ATRN	1	protein_coding
ATXN1	3	protein_coding
ATXN1-AS1	1	lncRNA
ATXN1L	1	protein_coding
ATXN2	1	protein_coding
ATXN2L	1	protein_coding
ATXN3	3	protein_coding
ATXN3L	1	protein_coding
ATXN7L1	3	protein_coding
ATXN7L2	5	protein_coding
ATXN7L3	1	protein_coding
ATXN7L3B	4	protein_coding
AUH	2	protein_coding
AURKA	2	protein_coding
AURKAIP1	1	protein_coding
AURKB	2	protein_coding
AUTS2	1	protein_coding
AVEN	3	protein_coding
AVL9	3	protein_coding
AXDND1	1	protein_coding
AXIN1	2	protein_coding
AXIN2	1	protein_coding
AXL	1	protein_coding
AZIN1	4	protein_coding
AZIN2	5	protein_coding
B2M	1	protein_coding
B3GALNT1	1	protein_coding
B3GALT1	5	protein_coding
B3GALT5	1	protein_coding
B3GALT9	1	protein_coding
B3GAT1	1	protein_coding
B3GAT2	1	protein_coding
B3GAT3	1	protein_coding
B3GLCT	2	protein_coding
B3GNT4	1	protein_coding
B3GNT5	2	protein_coding
B3GNT6	1	protein_coding
B3GNT7	1	protein_coding
B3GNTL1	1	protein_coding
B4GALNT1	3	protein_coding
B4GALNT2	1	protein_coding
B4GALNT3	2	protein_coding
B4GALT1	1	protein_coding
B4GALT3	2	protein_coding
B4GALT4	1	protein_coding
B4GALT5	1	protein_coding
B4GALT7	1	protein_coding
B4GAT1-DT	2	lncRNA
BAALC-AS1	1	lncRNA
BAAT	1	protein_coding
BABAM2	1	protein_coding
BACE2	1	protein_coding
BACH1	2	protein_coding
BAD	1	protein_coding
BAG1	1	protein_coding
BAG2	1	protein_coding
BAG4	1	protein_coding
BAG5	1	protein_coding
BAGE2	5	transcribed_unprocessed_pseudogene
BAHCC1	1	protein_coding
BAIAP2	1	protein_coding
BAIAP2-DT	1	lncRNA
BAIAP3	4	protein_coding
BANK1	1	protein_coding
BARD1	1	protein_coding
BARX2	1	protein_coding
BASP1	1	protein_coding
BASP1-AS1	2	lncRNA
BAX	2	protein_coding
BAZ1A	1	protein_coding
BAZ2A	4	protein_coding
BBOF1	1	protein_coding
BBOX1	2	protein_coding
BBS12	1	protein_coding
BBS2	4	protein_coding
BBS4	1	protein_coding
BBS5	1	protein_coding
BBS9	2	protein_coding
BBX	2	protein_coding
BCAR3	8	protein_coding
BCAS1	1	protein_coding
BCAS2	1	protein_coding
BCAS3	3	protein_coding
BCAS4	4	protein_coding
BCAT1	1	protein_coding
BCCIP	1	protein_coding
BCDIN3D	2	protein_coding
BCDIN3D-AS1	1	lncRNA
BCHE	2	protein_coding
BCKDHB	14	protein_coding
BCKDK	1	protein_coding
BCL11A	1	protein_coding
BCL11B	4	protein_coding
BCL2A1	1	protein_coding
BCL2L1	1	protein_coding
BCL2L1-AS1	1	lncRNA
BCL2L10	1	protein_coding
BCL2L11	2	protein_coding
BCL2L13	1	protein_coding
BCL2L15	1	protein_coding
BCL6B	1	protein_coding
BCL7A	1	protein_coding
BCL7C	1	protein_coding
BCL9	3	protein_coding
BCL9L	1	protein_coding
BCLAF1	2	protein_coding
BCLAF3	1	protein_coding
BCORP1	1	transcribed_unprocessed_pseudogene
BCR	5	protein_coding
BDNF	4	protein_coding
BEND2	3	protein_coding
BEND3P3	1	processed_pseudogene
BEND4	1	protein_coding
BEND5	1	protein_coding
BEND6	1	protein_coding
BEND7	2	protein_coding
BEST1	3	protein_coding
BEST3	1	protein_coding
BET1	1	protein_coding
BETALINC1	1	lncRNA
BEX3	1	protein_coding
BFSP2-AS1	2	lncRNA
BHLHE22-AS1	1	lncRNA
BHLHE40-AS1	1	lncRNA
BHLHE41	1	protein_coding
BHMT	1	protein_coding
BHMT2	1	protein_coding
BICC1	2	protein_coding
BICD1	7	protein_coding
BICD2	2	protein_coding
BICDL2	1	protein_coding
BICRA	2	protein_coding
BICRAL	3	protein_coding
BIK	1	protein_coding
BIN1	1	protein_coding
BIN2	1	protein_coding
BIRC2	1	protein_coding
BIRC3	1	protein_coding
BIRC5	1	protein_coding
BIRC6	9	protein_coding
BIRC7	1	protein_coding
BIRC8	1	transcribed_processed_pseudogene
BLACAT1	2	protein_coding
BLCAP	1	protein_coding
BLID	1	protein_coding
BLMH	1	protein_coding
BLNK	1	protein_coding
BLOC1S2	1	protein_coding
BLOC1S3	1	protein_coding
BLTP1	6	protein_coding
BLTP2	3	protein_coding
BLTP3A	13	protein_coding
BLTP3B	1	protein_coding
BLZF1	1	protein_coding
BMAL2	2	protein_coding
BMERB1	1	protein_coding
BMP1	2	protein_coding
BMP10	1	protein_coding
BMP2K	2	protein_coding
BMP5	6	protein_coding
BMP7-AS1	1	lncRNA
BMP8A	1	protein_coding
BMPR1A	5	protein_coding
BMPR2	1	protein_coding
BMS1	3	protein_coding
BMS1P1	1	transcribed_unprocessed_pseudogene
BMS1P14	1	lncRNA
BMS1P20	1	transcribed_unprocessed_pseudogene
BMS1P23	1	transcribed_unprocessed_pseudogene
BMT2	1	protein_coding
BNC1	2	protein_coding
BNC2	31	protein_coding
BNIP1	1	protein_coding
BNIP2	3	protein_coding
BNIP3L	1	protein_coding
BNIP5	2	protein_coding
BNIPL	1	protein_coding
BOC	3	protein_coding
BOD1L1	1	protein_coding
BOK-AS1	1	lncRNA
BOLA3-DT	1	lncRNA
BPESC1	1	lncRNA
BPGM	2	protein_coding
BPHL	1	protein_coding
BPIFA2	1	protein_coding
BPIFA4P	1	transcribed_unprocessed_pseudogene
BPIFB1	1	protein_coding
BPIFB4	2	protein_coding
BPIFB6	2	protein_coding
BPIFC	3	protein_coding
BPNT1	2	protein_coding
BPNT2	1	protein_coding
BPTF	3	protein_coding
BRAF	4	protein_coding
BRAT1	1	protein_coding
BRCA1	1	protein_coding
BRCA2	3	protein_coding
BRD1	1	protein_coding
BRD2	1	protein_coding
BRD3OS	2	protein_coding
BRD4	5	protein_coding
BRD8	3	protein_coding
BRD9	2	protein_coding
BRDT	1	protein_coding
BRF1	2	protein_coding
BRINP1	1	protein_coding
BRINP2	5	protein_coding
BRINP3	1	protein_coding
BRIP1	3	protein_coding
BROX	2	protein_coding
BRPF1	1	protein_coding
BRSK1	2	protein_coding
BRWD1	7	protein_coding
BSN	3	protein_coding
BSND	2	protein_coding
BST1	2	protein_coding
BTBD1	2	protein_coding
BTBD18	1	protein_coding
BTBD3	6	protein_coding
BTBD8	1	protein_coding
BTBD9	3	protein_coding
BTC	1	protein_coding
BTD	1	protein_coding
BTF3	1	protein_coding
BTG1	1	protein_coding
BTG2-DT	2	lncRNA
BTG4	3	protein_coding
BTLA	1	protein_coding
BTN2A2	1	protein_coding
BTN3A3	1	protein_coding
BTNL9	1	protein_coding
BTRC	4	protein_coding
BUB1B	3	protein_coding
BUB3	2	protein_coding
BUD13	1	protein_coding
BUD23	1	protein_coding
BVES	1	protein_coding
BVES-AS1	1	lncRNA
BZW1	1	protein_coding
C10orf105	1	protein_coding
C10orf143	2	protein_coding
C10orf53	2	protein_coding
C10orf67	1	protein_coding
C10orf71	1	protein_coding
C10orf71-AS1	1	lncRNA
C10orf88	3	protein_coding
C10orf90	2	protein_coding
C11orf24	1	protein_coding
C11orf54	2	protein_coding
C11orf58	1	protein_coding
C12orf4	2	protein_coding
C12orf40	1	protein_coding
C12orf42	1	protein_coding
C12orf50	2	protein_coding
C12orf54	1	protein_coding
C12orf56	2	protein_coding
C12orf57	1	protein_coding
C12orf60	2	protein_coding
C12orf75	2	protein_coding
C13orf46	2	protein_coding
C14orf132	1	protein_coding
C14orf178	1	lncRNA
C14orf28	1	protein_coding
C14orf39	4	protein_coding
C14orf93	2	protein_coding
C15orf39	1	protein_coding
C15orf40	3	protein_coding
C15orf62	1	protein_coding
C16orf82	1	protein_coding
C16orf86	1	protein_coding
C16orf87	2	protein_coding
C16orf92	1	protein_coding
C16orf96	2	protein_coding
C17orf107	3	protein_coding
C17orf113	1	protein_coding
C17orf58	1	protein_coding
C17orf78	1	protein_coding
C18orf54	1	protein_coding
C18orf63	1	protein_coding
C19orf12	1	protein_coding
C19orf18	1	protein_coding
C19orf38	2	protein_coding
C19orf44	2	protein_coding
C19orf47	3	protein_coding
C19orf48P	1	transcribed_unitary_pseudogene
C1QBP	1	protein_coding
C1QTNF1	1	protein_coding
C1QTNF1-AS1	1	lncRNA
C1QTNF2	2	protein_coding
C1QTNF3	3	protein_coding
C1QTNF7	1	protein_coding
C1QTNF8	1	protein_coding
C1QTNF9	1	protein_coding
C1RL-AS1	1	lncRNA
C1S	1	protein_coding
C1orf105	1	protein_coding
C1orf115	1	protein_coding
C1orf116	1	protein_coding
C1orf127	1	protein_coding
C1orf131	1	protein_coding
C1orf141	2	protein_coding
C1orf146	1	protein_coding
C1orf167-AS1	1	lncRNA
C1orf185	2	protein_coding
C1orf21	1	protein_coding
C1orf210	1	protein_coding
C1orf226	3	protein_coding
C1orf50	1	protein_coding
C1orf87	1	protein_coding
C20orf203	1	protein_coding
C20orf204	1	protein_coding
C22orf31	2	protein_coding
C22orf46P	1	transcribed_unitary_pseudogene
C2CD2	2	protein_coding
C2CD2L	2	protein_coding
C2CD3	3	protein_coding
C2CD4A	1	protein_coding
C2CD4B	1	protein_coding
C2CD4D-AS1	1	lncRNA
C2CD5	3	protein_coding
C2CD6	5	protein_coding
C2orf16	3	protein_coding
C2orf42	3	protein_coding
C2orf49	2	protein_coding
C2orf50	1	protein_coding
C2orf66	8	protein_coding
C2orf68	3	protein_coding
C2orf69	1	protein_coding
C2orf73	2	protein_coding
C2orf74-AS1	2	lncRNA
C2orf74-DT	1	lncRNA
C2orf80	1	protein_coding
C2orf83	1	transcribed_unprocessed_pseudogene
C2orf88	2	protein_coding
C3	1	protein_coding
C3P1	3	transcribed_unprocessed_pseudogene
C3orf14	1	protein_coding
C3orf20	2	protein_coding
C3orf22	1	protein_coding
C3orf33	2	protein_coding
C3orf36	1	lncRNA
C3orf38	1	protein_coding
C3orf70	2	protein_coding
C3orf80	1	protein_coding
C3orf84	1	protein_coding
C4BPA	4	protein_coding
C4BPB	1	protein_coding
C4orf19	2	protein_coding
C4orf46	1	protein_coding
C4orf50	1	protein_coding
C4orf51	1	protein_coding
C4orf54	1	protein_coding
C5	3	protein_coding
C5AR1	2	protein_coding
C5AR2	2	protein_coding
C5orf15	2	protein_coding
C5orf24	3	protein_coding
C5orf46	1	protein_coding
C5orf47	1	protein_coding
C5orf52	1	protein_coding
C5orf63	1	protein_coding
C5orf64	2	lncRNA
C6	2	protein_coding
C6orf118	1	protein_coding
C6orf132	1	protein_coding
C6orf141	1	protein_coding
C6orf62	1	protein_coding
C6orf89	1	protein_coding
C7	1	protein_coding
C7orf25	1	protein_coding
C7orf50	1	protein_coding
C8A	1	protein_coding
C8orf17	1	TEC
C8orf34	4	protein_coding
C8orf34-AS1	1	lncRNA
C8orf82	1	protein_coding
C8orf88	1	protein_coding
C9	1	protein_coding
C9orf131	3	protein_coding
C9orf24	1	protein_coding
C9orf43	2	protein_coding
C9orf78	1	protein_coding
C9orf85	1	protein_coding
CA1	1	protein_coding
CA11	1	protein_coding
CA12	1	protein_coding
CA13	1	protein_coding
CA14	2	protein_coding
CA2	1	protein_coding
CA4	2	protein_coding
CA8	3	protein_coding
CA9	3	protein_coding
CAB39	1	protein_coding
CAB39L	1	protein_coding
CABIN1	1	protein_coding
CABLES1	2	protein_coding
CABLES2	1	protein_coding
CABP1	1	protein_coding
CABP4	1	protein_coding
CABP5	1	protein_coding
CABS1	1	protein_coding
CACHD1	2	protein_coding
CACNA1A	10	protein_coding
CACNA1B	4	protein_coding
CACNA1D	3	protein_coding
CACNA1E	6	protein_coding
CACNA1F	1	protein_coding
CACNA1G	3	protein_coding
CACNA1H	3	protein_coding
CACNA1I	5	protein_coding
CACNA1S	4	protein_coding
CACNA2D1	1	protein_coding
CACNA2D1-AS1	1	lncRNA
CACNA2D2	1	protein_coding
CACNA2D3	1	protein_coding
CACNB1	1	protein_coding
CACNB2	1	protein_coding
CACNB3	2	protein_coding
CACNB4	3	protein_coding
CACNG1	2	protein_coding
CACNG3	1	protein_coding
CACNG4	1	protein_coding
CACNG5	2	protein_coding
CACNG6	1	protein_coding
CACNG7	1	protein_coding
CACNG8	1	protein_coding
CACUL1	8	protein_coding
CACYBP	1	protein_coding
CAD	2	protein_coding
CADM1	1	protein_coding
CADM2	1	protein_coding
CADM3-AS1	1	lncRNA
CADM4	1	protein_coding
CADPS	1	protein_coding
CALCOCO2	2	protein_coding
CALCRL	2	protein_coding
CALD1	1	protein_coding
CALHM2	1	protein_coding
CALHM4	1	protein_coding
CALHM5	3	protein_coding
CALHM6	3	protein_coding
CALHM6-AS1	2	lncRNA
CALM1	1	protein_coding
CALM3	2	protein_coding
CALN1	3	protein_coding
CALR3	2	protein_coding
CALU	1	protein_coding
CALY	2	protein_coding
CAMK1D	3	protein_coding
CAMK2A	3	protein_coding
CAMK2B	1	protein_coding
CAMK2D	3	protein_coding
CAMK2G	2	protein_coding
CAMK2N1	1	protein_coding
CAMK4	4	protein_coding
CAMKK1	2	protein_coding
CAMKK2	1	protein_coding
CAMKV	1	protein_coding
CAMSAP1	3	protein_coding
CAMSAP2	3	protein_coding
CAMTA1	8	protein_coding
CAMTA2-AS1	2	lncRNA
CAND1	5	protein_coding
CAPG	3	protein_coding
CAPN1-AS1	1	lncRNA
CAPN10	2	protein_coding
CAPN10-DT	1	lncRNA
CAPN11	1	protein_coding
CAPN13	1	protein_coding
CAPN14	2	protein_coding
CAPN15	4	lncRNA
CAPN3	1	protein_coding
CAPN6	1	protein_coding
CAPN8	2	protein_coding
CAPNS1	1	protein_coding
CAPRIN1	4	protein_coding
CAPRIN2	2	protein_coding
CAPS2	6	protein_coding
CAPZA2	1	protein_coding
CAPZB	2	protein_coding
CARD10	3	protein_coding
CARD11	2	protein_coding
CARD11-AS1	1	lncRNA
CARD14	1	protein_coding
CARD6	1	protein_coding
CARD8	7	protein_coding
CARD8-AS1	2	lncRNA
CARD9	1	protein_coding
CARF	1	protein_coding
CARHSP1	1	protein_coding
CARM1	1	protein_coding
CARMAL	1	lncRNA
CARNMT1	1	protein_coding
CARNS1	2	protein_coding
CARS2	2	protein_coding
CASC11	7	lncRNA
CASC15	1	lncRNA
CASC17	1	lncRNA
CASC18	1	lncRNA
CASC19	1	lncRNA
CASC21	2	#N/A
CASC8	4	lncRNA
CASK	1	protein_coding
CASKIN1	2	protein_coding
CASKIN2	1	protein_coding
CASP10	2	protein_coding
CASP14	3	protein_coding
CASP16P	2	transcribed_unitary_pseudogene
CASP2	1	protein_coding
CASP6	2	protein_coding
CASP8	2	protein_coding
CASQ2	1	protein_coding
CASR	4	protein_coding
CASS4	1	protein_coding
CAST	3	protein_coding
CASTOR2	2	protein_coding
CASZ1	3	protein_coding
CAT	1	protein_coding
CATIP-AS2	1	lncRNA
CATSPER1	5	protein_coding
CATSPER2	1	protein_coding
CATSPER4	1	protein_coding
CATSPERB	2	protein_coding
CATSPERD	1	protein_coding
CATSPERE	3	protein_coding
CATSPERG	1	protein_coding
CAV2	1	protein_coding
CAVIN1	3	protein_coding
CAVIN2-AS1	2	lncRNA
CAVIN3	1	protein_coding
CBARP	1	protein_coding
CBFA2T2	2	protein_coding
CBFA2T3	1	protein_coding
CBL	3	protein_coding
CBLB	3	protein_coding
CBLC	2	protein_coding
CBLL1	1	protein_coding
CBLN3	1	protein_coding
CBR1-AS1	1	lncRNA
CBR3	1	protein_coding
CBR3-AS1	1	lncRNA
CBR4	1	protein_coding
CBSLR	1	#N/A
CBX1	2	protein_coding
CBX2	1	protein_coding
CBX3P2	1	transcribed_processed_pseudogene
CBX5	2	protein_coding
CBX7	1	protein_coding
CBX8	1	protein_coding
CBY1	1	protein_coding
CC2D1B	2	protein_coding
CCAR1	1	protein_coding
CCAR2	2	protein_coding
CCAT1	7	#N/A
CCAT2	2	lncRNA
CCBE1	2	protein_coding
CCDC113	1	protein_coding
CCDC115	2	protein_coding
CCDC117	1	protein_coding
CCDC12	2	protein_coding
CCDC122	1	protein_coding
CCDC124	1	protein_coding
CCDC125	1	protein_coding
CCDC127	1	protein_coding
CCDC13	3	protein_coding
CCDC134	2	protein_coding
CCDC136	1	protein_coding
CCDC138	1	protein_coding
CCDC14	6	protein_coding
CCDC141	1	protein_coding
CCDC142	3	protein_coding
CCDC144A	1	protein_coding
CCDC144CP	1	transcribed_processed_pseudogene
CCDC144NL	1	transcribed_unprocessed_pseudogene
CCDC146	1	protein_coding
CCDC148-AS1	1	lncRNA
CCDC149	1	protein_coding
CCDC15	3	protein_coding
CCDC15-DT	1	lncRNA
CCDC150	4	protein_coding
CCDC154	1	protein_coding
CCDC158	1	protein_coding
CCDC159	1	protein_coding
CCDC162P	2	transcribed_unitary_pseudogene
CCDC163	1	protein_coding
CCDC167	1	protein_coding
CCDC168	1	protein_coding
CCDC171	64	protein_coding
CCDC177	1	protein_coding
CCDC178	2	protein_coding
CCDC18	4	protein_coding
CCDC18-AS1	2	lncRNA
CCDC181	2	protein_coding
CCDC185	1	protein_coding
CCDC186	2	protein_coding
CCDC187	4	protein_coding
CCDC190	2	protein_coding
CCDC191	2	protein_coding
CCDC194	4	protein_coding
CCDC195	2	protein_coding
CCDC26	3	lncRNA
CCDC28A-AS1	1	lncRNA
CCDC28B	2	protein_coding
CCDC3	1	protein_coding
CCDC30	3	protein_coding
CCDC32	1	protein_coding
CCDC33	1	protein_coding
CCDC34	1	protein_coding
CCDC38	1	protein_coding
CCDC39	1	protein_coding
CCDC42	1	protein_coding
CCDC50	2	protein_coding
CCDC51	1	protein_coding
CCDC57	5	protein_coding
CCDC59	1	protein_coding
CCDC6	1	protein_coding
CCDC60	1	protein_coding
CCDC61	1	protein_coding
CCDC66	1	protein_coding
CCDC7	3	protein_coding
CCDC77	1	protein_coding
CCDC78	5	protein_coding
CCDC80	6	protein_coding
CCDC83	1	protein_coding
CCDC85C	2	protein_coding
CCDC88A	3	protein_coding
CCDC88C	1	protein_coding
CCDC9	3	protein_coding
CCDC90B	1	protein_coding
CCDC90B-AS1	4	lncRNA
CCDC91	5	protein_coding
CCDC92	2	protein_coding
CCDC93	1	protein_coding
CCKAR	1	protein_coding
CCL17	1	protein_coding
CCL22	3	protein_coding
CCL23	1	protein_coding
CCL28	2	protein_coding
CCL3L1	1	protein_coding
CCM2	1	protein_coding
CCN2	2	protein_coding
CCN4	15	protein_coding
CCN6	2	protein_coding
CCNA2	1	protein_coding
CCNB1	1	protein_coding
CCNC	1	protein_coding
CCND1	1	protein_coding
CCND2-AS1	1	lncRNA
CCNF	1	protein_coding
CCNH	2	protein_coding
CCNI2	1	protein_coding
CCNJ	2	protein_coding
CCNJL	5	protein_coding
CCNK	1	protein_coding
CCNL1	4	protein_coding
CCNL2	2	protein_coding
CCNT2	2	protein_coding
CCNT2-AS1	1	lncRNA
CCNY	2	protein_coding
CCNYL1	1	protein_coding
CCNYL2	1	transcribed_unprocessed_pseudogene
CCP110	1	protein_coding
CCR4	1	protein_coding
CCR5	1	protein_coding
CCR6	1	protein_coding
CCSAP	2	protein_coding
CCSER1	6	protein_coding
CCSER2	3	protein_coding
CCT4	2	protein_coding
CCT5	3	protein_coding
CCT6A	1	protein_coding
CCT6B	1	protein_coding
CCZ1	1	protein_coding
CCZ1B	2	protein_coding
CD101	1	protein_coding
CD14	1	protein_coding
CD160	2	protein_coding
CD163L1	3	protein_coding
CD164	1	protein_coding
CD180	2	protein_coding
CD1A	1	protein_coding
CD1B	2	protein_coding
CD1E	1	protein_coding
CD200R1	1	protein_coding
CD200R1L-AS1	2	lncRNA
CD209	1	protein_coding
CD22	1	protein_coding
CD226	2	protein_coding
CD247	2	protein_coding
CD248	1	protein_coding
CD274	1	protein_coding
CD276	1	protein_coding
CD28	1	protein_coding
CD2AP	1	protein_coding
CD2BP2-DT	1	lncRNA
CD300LG	1	protein_coding
CD320	1	protein_coding
CD33	3	protein_coding
CD34	1	protein_coding
CD36	2	protein_coding
CD37	1	protein_coding
CD3E	1	protein_coding
CD4	1	protein_coding
CD40	1	protein_coding
CD40LG	1	protein_coding
CD46	2	protein_coding
CD47	4	protein_coding
CD48	1	protein_coding
CD5	2	protein_coding
CD53	1	protein_coding
CD55	4	protein_coding
CD58	2	protein_coding
CD5L	2	protein_coding
CD6	3	protein_coding
CD63-AS1	1	lncRNA
CD72	3	protein_coding
CD74	3	protein_coding
CD79B	1	protein_coding
CD80	1	protein_coding
CD81	1	protein_coding
CD82	1	protein_coding
CD83	1	protein_coding
CD84	2	protein_coding
CD8A	2	protein_coding
CD8B	1	protein_coding
CD8B2	1	protein_coding
CD9	1	protein_coding
CD96	3	protein_coding
CDC123	1	protein_coding
CDC14A	3	protein_coding
CDC14B	2	protein_coding
CDC14C	1	protein_coding
CDC16	1	protein_coding
CDC23	2	protein_coding
CDC25C	3	protein_coding
CDC27	1	protein_coding
CDC27P9	2	#N/A
CDC37L1	3	protein_coding
CDC40	2	protein_coding
CDC42	3	protein_coding
CDC42BPA	4	protein_coding
CDC42BPB	2	protein_coding
CDC42BPG	2	protein_coding
CDC42EP1	1	protein_coding
CDC42EP2	1	protein_coding
CDC42EP3	2	protein_coding
CDC42SE1	1	protein_coding
CDC42SE2	2	protein_coding
CDC45	2	protein_coding
CDC5L	4	protein_coding
CDC6	1	protein_coding
CDC73	1	protein_coding
CDCA4	1	protein_coding
CDCA7	1	protein_coding
CDCA7L	1	protein_coding
CDCA8	1	protein_coding
CDCP1	1	protein_coding
CDH12	1	protein_coding
CDH13	2	protein_coding
CDH17	1	protein_coding
CDH19	3	protein_coding
CDH20	1	protein_coding
CDH23	2	protein_coding
CDH24	1	protein_coding
CDH26	2	protein_coding
CDH3	2	protein_coding
CDH4	1	protein_coding
CDH5	1	protein_coding
CDH6	2	protein_coding
CDH7	1	protein_coding
CDHR1	3	protein_coding
CDHR18P	1	transcribed_unitary_pseudogene
CDHR2	3	protein_coding
CDIN1	1	protein_coding
CDIPTOSP	1	transcribed_unitary_pseudogene
CDK12	2	protein_coding
CDK13	5	protein_coding
CDK13-DT	2	lncRNA
CDK14	1	protein_coding
CDK15	1	protein_coding
CDK16	1	protein_coding
CDK17	1	protein_coding
CDK18	1	protein_coding
CDK19	4	protein_coding
CDK20	1	protein_coding
CDK2AP2	1	protein_coding
CDK4	1	protein_coding
CDK5R2	1	protein_coding
CDK5RAP1	1	protein_coding
CDK5RAP2	2	protein_coding
CDK6	1	protein_coding
CDKAL1	3	protein_coding
CDKL1	3	protein_coding
CDKL2	1	protein_coding
CDKL3	2	protein_coding
CDKL4	1	protein_coding
CDKN1B	1	protein_coding
CDKN2AIP	1	protein_coding
CDKN2AIPNL	1	protein_coding
CDKN3	1	protein_coding
CDO1	1	protein_coding
CDON	2	protein_coding
CDRT15P2	1	unprocessed_pseudogene
CDS1	1	protein_coding
CDS2	2	protein_coding
CDYL	1	protein_coding
CDYL2	1	protein_coding
CEACAM16	1	protein_coding
CEACAM19	2	protein_coding
CEACAM20	1	protein_coding
CEACAM3	3	protein_coding
CEACAM5	1	protein_coding
CEACAM6	1	protein_coding
CEACAM8	2	protein_coding
CEBPA	2	protein_coding
CEBPB-AS1	1	lncRNA
CEBPZOS	3	protein_coding
CECR2	6	protein_coding
CELA3B	1	protein_coding
CELF1	5	protein_coding
CELF2	4	protein_coding
CELF2-AS1	1	lncRNA
CELF4	1	protein_coding
CELF5	1	protein_coding
CELP	1	transcribed_unprocessed_pseudogene
CELSR1	7	protein_coding
CELSR2	4	protein_coding
CELSR3	1	protein_coding
CEMIP	3	protein_coding
CEMIP2	3	protein_coding
CEMP1	1	protein_coding
CENPA	1	protein_coding
CENPBD1P	2	transcribed_unitary_pseudogene
CENPBD2P	1	transcribed_processed_pseudogene
CENPC	1	protein_coding
CENPE	3	protein_coding
CENPI	1	protein_coding
CENPJ	2	protein_coding
CENPL	2	protein_coding
CENPU	1	protein_coding
CEP104	3	protein_coding
CEP112	4	protein_coding
CEP126	3	protein_coding
CEP128	3	protein_coding
CEP131	1	protein_coding
CEP152	4	protein_coding
CEP162	2	protein_coding
CEP164	1	protein_coding
CEP170P1	1	transcribed_unprocessed_pseudogene
CEP19	3	protein_coding
CEP192	2	protein_coding
CEP20	1	protein_coding
CEP250	5	protein_coding
CEP250-AS1	1	lncRNA
CEP290	2	protein_coding
CEP295	1	protein_coding
CEP350	4	protein_coding
CEP41	1	protein_coding
CEP43	2	protein_coding
CEP44	3	protein_coding
CEP57	1	protein_coding
CEP57L1	2	protein_coding
CEP63	3	protein_coding
CEP68	1	protein_coding
CEP70	2	protein_coding
CEP72	1	protein_coding
CEP76	2	protein_coding
CEP78	1	protein_coding
CEP83	1	protein_coding
CEP85	3	protein_coding
CEP85L	6	protein_coding
CEP89	3	protein_coding
CERCAM	1	protein_coding
CERKL	1	protein_coding
CEROX1	1	lncRNA
CERS2	2	protein_coding
CERS3	2	protein_coding
CERS6	1	protein_coding
CERS6-AS1	1	lncRNA
CERT1	2	protein_coding
CES1P1	3	unprocessed_pseudogene
CES1P2	1	unprocessed_pseudogene
CES4A	2	protein_coding
CETP	2	protein_coding
CFAP100	1	protein_coding
CFAP107	1	protein_coding
CFAP119	1	protein_coding
CFAP126	1	protein_coding
CFAP157	3	protein_coding
CFAP161	2	protein_coding
CFAP20DC	4	protein_coding
CFAP20DC-DT	1	lncRNA
CFAP210	1	protein_coding
CFAP221	1	protein_coding
CFAP298	1	protein_coding
CFAP298-TCP10L	1	protein_coding
CFAP36	1	protein_coding
CFAP410	2	protein_coding
CFAP418	2	protein_coding
CFAP418-AS1	1	lncRNA
CFAP43	3	protein_coding
CFAP45	1	protein_coding
CFAP46	4	protein_coding
CFAP47	1	protein_coding
CFAP52	2	protein_coding
CFAP53	1	protein_coding
CFAP54	3	protein_coding
CFAP57	1	protein_coding
CFAP58	3	protein_coding
CFAP61-AS1	1	lncRNA
CFAP65	2	protein_coding
CFAP69	6	protein_coding
CFAP70	2	protein_coding
CFAP73	1	protein_coding
CFAP74	1	protein_coding
CFAP77	1	protein_coding
CFAP91	2	protein_coding
CFAP92	4	protein_coding
CFAP95	2	protein_coding
CFAP97	3	protein_coding
CFAP97D1	2	protein_coding
CFAP97D2	1	protein_coding
CFDP1	3	protein_coding
CFL2	1	protein_coding
CFLAR	3	protein_coding
CFLAR-AS1	2	lncRNA
CFTR	4	protein_coding
CGA	1	protein_coding
CGAS	1	protein_coding
CGB2	1	protein_coding
CGB8	1	protein_coding
CGN	3	protein_coding
CGNL1	1	protein_coding
CGRRF1	1	protein_coding
CHADL	1	protein_coding
CHAF1A	2	protein_coding
CHAT	10	protein_coding
CHCHD5	1	protein_coding
CHCHD6	2	protein_coding
CHD1	5	protein_coding
CHD1L	1	protein_coding
CHD2	1	protein_coding
CHD3	4	protein_coding
CHD4	2	protein_coding
CHD5	3	protein_coding
CHD6	15	protein_coding
CHD7	1	protein_coding
CHD8	1	protein_coding
CHD9	9	protein_coding
CHEK1	2	protein_coding
CHEK2	3	protein_coding
CHERP	1	protein_coding
CHFR	3	protein_coding
CHFR-DT	1	lncRNA
CHI3L1	1	protein_coding
CHI3L2	1	protein_coding
CHIA	2	protein_coding
CHIC1	1	protein_coding
CHIC2	1	protein_coding
CHIT1	1	protein_coding
CHKA	1	protein_coding
CHKB-DT	1	lncRNA
CHL1	2	protein_coding
CHL1-AS2	1	lncRNA
CHMP1A	1	protein_coding
CHMP2A	2	protein_coding
CHMP4B	1	protein_coding
CHMP4C	1	protein_coding
CHMP7	2	protein_coding
CHN2	5	protein_coding
CHODL	1	protein_coding
CHP1	2	protein_coding
CHPF2	3	protein_coding
CHPT1	2	protein_coding
CHRD	4	protein_coding
CHRDL2	1	protein_coding
CHRM3	9	protein_coding
CHRM5	1	protein_coding
CHRNA3	1	protein_coding
CHRNA4	1	protein_coding
CHRNB2	1	protein_coding
CHRND	1	protein_coding
CHRNE	1	protein_coding
CHST10	1	protein_coding
CHST11	5	protein_coding
CHST12	2	protein_coding
CHST13	1	protein_coding
CHST14	1	protein_coding
CHST15	7	protein_coding
CHST2	1	protein_coding
CHST3	1	protein_coding
CHST5	1	protein_coding
CHST8	2	protein_coding
CHSY1	5	protein_coding
CHSY3	4	protein_coding
CHTF18	1	protein_coding
CHUK	3	protein_coding
CIAO3	2	protein_coding
CIART	1	protein_coding
CIB1	1	protein_coding
CIBAR1	1	protein_coding
CIBAR2	1	protein_coding
CIC	2	protein_coding
CIDEA	3	protein_coding
CIITA	5	protein_coding
CILK1	2	protein_coding
CILP2	1	protein_coding
CIP2A	4	protein_coding
CIPC	1	protein_coding
CIRBP	1	protein_coding
CISD1	2	protein_coding
CISH	1	protein_coding
CIT	3	protein_coding
CIZ1	3	protein_coding
CKAP2	1	protein_coding
CKAP5	4	protein_coding
CKMT2	1	protein_coding
CKS1B	1	protein_coding
CLASP1	6	protein_coding
CLASP2	2	protein_coding
CLASRP	2	protein_coding
CLBA1	3	protein_coding
CLCA1	1	protein_coding
CLCA2	1	protein_coding
CLCA3P	3	transcribed_unprocessed_pseudogene
CLCA4	2	protein_coding
CLCC1	4	protein_coding
CLCF1	3	protein_coding
CLCN1	1	protein_coding
CLCN2	3	protein_coding
CLCN3	1	protein_coding
CLCN4	2	protein_coding
CLCN5	1	protein_coding
CLCN7	4	protein_coding
CLCNKB	3	protein_coding
CLDN1	4	protein_coding
CLDN11	3	protein_coding
CLDN12	1	protein_coding
CLDN14-AS1	1	lncRNA
CLDN16	1	protein_coding
CLDN2	2	protein_coding
CLDN6	1	protein_coding
CLDN8	1	protein_coding
CLDND1	2	protein_coding
CLDND2	1	protein_coding
CLEC12A	1	protein_coding
CLEC12A-AS1	2	lncRNA
CLEC12B	3	protein_coding
CLEC16A	3	protein_coding
CLEC17A	4	protein_coding
CLEC18B	2	protein_coding
CLEC19A	1	protein_coding
CLEC1A	2	protein_coding
CLEC20A	2	protein_coding
CLEC2A	1	protein_coding
CLEC2D	1	protein_coding
CLEC4A	1	protein_coding
CLEC4G	1	protein_coding
CLEC4GP1	1	unprocessed_pseudogene
CLEC4M	3	protein_coding
CLEC5A	1	protein_coding
CLEC6A	2	protein_coding
CLEC7A	1	protein_coding
CLECL1P	2	transcribed_unitary_pseudogene
CLHC1	2	protein_coding
CLIC3	1	protein_coding
CLIC4	1	protein_coding
CLIC5	1	protein_coding
CLIC6	3	protein_coding
CLINT1	1	protein_coding
CLIP1	6	protein_coding
CLIP2	2	protein_coding
CLIP3	1	protein_coding
CLIP4	5	protein_coding
CLK1	2	protein_coding
CLK2P1	2	processed_pseudogene
CLK4	2	protein_coding
CLLU1-AS1	1	lncRNA
CLMN	3	protein_coding
CLN3	3	protein_coding
CLN5	1	protein_coding
CLN6	2	protein_coding
CLNK	1	protein_coding
CLOCK	2	protein_coding
CLPB	1	protein_coding
CLPP	1	protein_coding
CLPS	1	protein_coding
CLPSL1	1	protein_coding
CLPTM1	1	protein_coding
CLPX	3	protein_coding
CLRN1	1	protein_coding
CLSPN	2	protein_coding
CLSTN1	1	protein_coding
CLSTN2	4	protein_coding
CLSTN2-AS1	1	lncRNA
CLTC	5	protein_coding
CLTCL1	7	protein_coding
CLU	1	protein_coding
CLUAP1	2	protein_coding
CLUHP3	2	transcribed_unprocessed_pseudogene
CLUL1	2	protein_coding
CLVS1	3	protein_coding
CLVS2	1	protein_coding
CLXN	1	protein_coding
CLYBL	2	protein_coding
CLYBL-AS1	1	lncRNA
CMAS	1	protein_coding
CMC1	2	protein_coding
CMIP	3	protein_coding
CMPK2	1	protein_coding
CMSS1	3	protein_coding
CMTM2	2	protein_coding
CMTR1	2	protein_coding
CMYA5	1	protein_coding
CNBD1	2	protein_coding
CNBD2	1	protein_coding
CNBP	1	protein_coding
CNDP2	1	protein_coding
CNGA3	1	protein_coding
CNGA4	2	protein_coding
CNGB1	2	protein_coding
CNGB3	1	protein_coding
CNIH2	1	protein_coding
CNIH3	1	protein_coding
CNIH3-AS2	2	lncRNA
CNIH4	2	protein_coding
CNKSR2	1	protein_coding
CNKSR3	5	protein_coding
CNN1	1	protein_coding
CNN2	1	protein_coding
CNN3	2	protein_coding
CNN3-DT	2	lncRNA
CNNM1	2	protein_coding
CNNM2	3	protein_coding
CNNM3	2	protein_coding
[truncated: 14,058 more rows]

## Sheet: 143B_sen
Gene	S_S2	type
A2M	1	protein_coding		protein_codeing	8200
A4GNT	2	protein_coding		lncRNA	981
AACS	1	protein_coding		miRNA	38
AACSP1	1	transcribed_unprocessed_pseudogene		snoRNA	9
AADACL4	1	protein_coding		snRNA	0
AAGAB	4	protein_coding		pseudogene	555
AAK1	2	protein_coding
AAMDC	1	protein_coding
AAR2	1	protein_coding
AASDH	1	protein_coding
AASS	3	protein_coding
AATBC	1	lncRNA
AATK	2	protein_coding
ABAT	1	protein_coding
ABCA1	1	protein_coding
ABCA10	3	protein_coding
ABCA12	1	protein_coding
ABCA13	5	protein_coding
ABCA2	1	protein_coding
ABCA3	4	protein_coding
ABCA4	2	protein_coding
ABCA5	2	protein_coding
ABCA9	2	protein_coding
ABCB1	2	protein_coding
ABCB11	1	protein_coding
ABCB6	1	protein_coding
ABCB9	2	protein_coding
ABCC1	1	protein_coding
ABCC10	2	protein_coding
ABCC11	3	protein_coding
ABCC12	2	protein_coding
ABCC13	1	transcribed_unprocessed_pseudogene
ABCC1_1	1	#N/A
ABCC2	1	protein_coding
ABCC3	5	protein_coding
ABCC4	2	protein_coding
ABCC8	1	protein_coding
ABCD2	1	protein_coding
ABCF3	2	protein_coding
ABCG1	4	protein_coding
ABCG5	2	protein_coding
ABCG8	1	protein_coding
ABHD16B	4	protein_coding
ABHD17B	1	protein_coding
ABHD18	2	protein_coding
ABHD2	3	protein_coding
ABHD3	3	protein_coding
ABHD5	2	protein_coding
ABI1	2	protein_coding
ABI2	1	protein_coding
ABL1	1	protein_coding
ABL2	1	protein_coding
ABLIM1	1	protein_coding
ABLIM2	1	protein_coding
ABO	1	protein_coding
ABO_1	1	#N/A
ABR	1	protein_coding
ABTB1	2	protein_coding
ABTB2	2	protein_coding
ACACB	2	protein_coding
ACAD10	2	protein_coding
ACAD9-DT	1	lncRNA
ACAN	2	protein_coding
ACAP2	7	protein_coding
ACAP3	1	protein_coding
ACBD3	2	protein_coding
ACBD5	1	protein_coding
ACBD6	2	protein_coding
ACCS	4	protein_coding
ACCSL	1	protein_coding
ACE	5	protein_coding
ACER2	1	protein_coding
ACHE	2	protein_coding
ACIN1	3	protein_coding
ACO1	3	protein_coding
ACO2	2	protein_coding
ACOT12	2	protein_coding
ACOT4	1	protein_coding
ACOT6	1	protein_coding
ACOT7	1	protein_coding
ACOX1	2	protein_coding
ACOX2	2	protein_coding
ACOX3	4	protein_coding
ACOXL	1	protein_coding
ACP2	1	protein_coding
ACP3	1	protein_coding
ACP4	1	protein_coding
ACP6	6	protein_coding
ACSBG1	2	protein_coding
ACSF3	1	protein_coding
ACSL1	2	protein_coding
ACSL3	1	protein_coding
ACSL4	3	protein_coding
ACSL5	2	protein_coding
ACSM1	1	protein_coding
ACSM2A	1	protein_coding
ACSM2B	4	protein_coding
ACSM4	3	protein_coding
ACSM6	1	protein_coding
ACSS1	2	protein_coding
ACSS2	1	protein_coding
ACSS3	2	protein_coding
ACTA1	1	protein_coding
ACTA2	2	protein_coding
ACTC1	1	protein_coding
ACTE1P	1	transcribed_unitary_pseudogene
ACTG1P4	1	processed_pseudogene
ACTL10	1	protein_coding
ACTL9	1	protein_coding
ACTN1	2	protein_coding
ACTN2	1	protein_coding
ACTN3	1	protein_coding
ACTR10	3	protein_coding
ACTR1A	1	protein_coding
ACTR3C	2	protein_coding
ACTR6	1	protein_coding
ACTR8	1	protein_coding
ACTRT3	1	protein_coding
ACVR1B	3	protein_coding
ACVR2A	1	protein_coding
ACVR2B	1	protein_coding
ACVR2B-AS1	1	lncRNA
ACVRL1	1	protein_coding
ACY3	2	protein_coding
ADAL	1	protein_coding
ADAM10	1	protein_coding
ADAM12	5	protein_coding
ADAM17	242	protein_coding
ADAM19	1	protein_coding
ADAM20	3	protein_coding
ADAM20P1	1	transcribed_unprocessed_pseudogene
ADAM21	2	protein_coding
ADAM22	1	protein_coding
ADAM28	1	protein_coding
ADAM33	2	protein_coding
ADAM3A	1	transcribed_unitary_pseudogene
ADAM3B	1	processed_pseudogene
ADAM7	1	protein_coding
ADAM8	2	protein_coding
ADAMTS1	3	protein_coding
ADAMTS14	3	protein_coding
ADAMTS16	1	protein_coding
ADAMTS17	6	protein_coding
ADAMTS19	2	protein_coding
ADAMTS2	1	protein_coding
ADAMTS20	2	protein_coding
ADAMTS4	4	protein_coding
ADAMTS6	2	protein_coding
ADAMTS7	2	protein_coding
ADAMTS7P1_1	2	#N/A
ADAMTS9	2	protein_coding
ADAMTS9-AS1	1	lncRNA
ADAMTSL1	4	protein_coding
ADAMTSL2	1	protein_coding
ADAMTSL4	4	protein_coding
ADAP1	1	protein_coding
ADARB1	4	protein_coding
ADARB2	1	protein_coding
ADAT1	2	protein_coding
ADAT2	1	protein_coding
ADCY1	1	protein_coding
ADCY10	2	protein_coding
ADCY10P1	1	transcribed_unprocessed_pseudogene
ADCY2	1	protein_coding
ADCY3	2	protein_coding
ADCY5	2	protein_coding
ADCY6	6	protein_coding
ADCY8	2	protein_coding
ADCY9	1	protein_coding
ADCYAP1	1	protein_coding
ADCYAP1R1	2	protein_coding
ADD3-AS1	1	lncRNA
ADGB	1	protein_coding
ADGRA1	1	protein_coding
ADGRA2	6	protein_coding
ADGRA3	1	protein_coding
ADGRB1	4	protein_coding
ADGRB2	4	protein_coding
ADGRB3	1	protein_coding
ADGRB3-DT	1	lncRNA
ADGRD1	3	protein_coding
ADGRD2	1	protein_coding
ADGRE2	1	protein_coding
ADGRE5	1	protein_coding
ADGRF3	1	protein_coding
ADGRF5-AS1	1	lncRNA
ADGRG1	1	protein_coding
ADGRG4	1	protein_coding
ADGRG6	1	protein_coding
ADGRL1	1	protein_coding
ADGRL2	1	protein_coding
ADGRV1	3	protein_coding
ADH5	1	protein_coding
ADH6	2	protein_coding
ADI1	1	protein_coding
ADIG	1	protein_coding
ADIPOQ	1	protein_coding
ADIPOQ-AS1	1	lncRNA
ADIPOR1	1	protein_coding
ADK	5	protein_coding
ADNP	2	protein_coding
ADNP2	2	protein_coding
ADO	2	protein_coding
ADORA1	1	protein_coding
ADORA2A-AS1	1	lncRNA
ADORA2B	2	protein_coding
ADPGK	1	protein_coding
ADPRH	3	protein_coding
ADPRHL1	2	protein_coding
ADRA1A	1	protein_coding
ADRA1B	2	protein_coding
ADRA2A	4	protein_coding
ADRA2B	1	protein_coding
ADRA2C	2	protein_coding
ADRB1	1	protein_coding
ADRM1	3	protein_coding
ADSS1	1	protein_coding
ADSS2	1	protein_coding
AEBP1	2	protein_coding
AEN	1	protein_coding
AFAP1	3	protein_coding
AFAP1-AS1	2	lncRNA
AFAP1L1	2	protein_coding
AFAP1L2	1	protein_coding
AFDN	2	protein_coding
AFF1	1	protein_coding
AFF2	2	protein_coding
AFF3	1	protein_coding
AFG1L	2	protein_coding
AFG3L2	1	protein_coding
AFP	1	protein_coding
AFTPH	2	protein_coding
AGAP1	6	protein_coding
AGAP14P	2	unprocessed_pseudogene
AGAP2	2	protein_coding
AGAP2-AS1	1	lncRNA
AGAP3	3	protein_coding
AGAP7P	1	unprocessed_pseudogene
AGBL1-AS1	1	lncRNA
AGBL4	1	protein_coding
AGFG1	1	protein_coding
AGFG2	2	protein_coding
AGGF1	1	protein_coding
AGK	1	protein_coding
AGL	2	protein_coding
AGMO	1	protein_coding
AGO2	4	protein_coding
AGO3	4	protein_coding
AGO4	1	protein_coding
AGPAT3	5	protein_coding
AGPAT4	1	protein_coding
AGPS	1	protein_coding
AGRN	3	protein_coding
AGTPBP1	1	protein_coding
AGTR1	1	protein_coding
AGXT	1	protein_coding
AHCYL1	1	protein_coding
AHCYL2	2	protein_coding
AHDC1	4	protein_coding
AHI1	1	protein_coding
AHNAK2	7	protein_coding
AHSA2P	1	transcribed_unitary_pseudogene
AIF1L	2	protein_coding
AIFM1	1	protein_coding
AIFM3	1	protein_coding
AIM2	1	protein_coding
AIMP1	1	protein_coding
AIMP2	1	protein_coding
AIP	1	protein_coding
AIRN	3	lncRNA
AJAP1	2	protein_coding
AK2	1	protein_coding
AK7	3	protein_coding
AK8	2	protein_coding
AK9	7	protein_coding
AKAIN1	1	protein_coding
AKAP1	1	protein_coding
AKAP10	1	protein_coding
AKAP11	2	protein_coding
AKAP12	1	protein_coding
AKAP13	3	protein_coding
AKAP6	1	protein_coding
AKAP7	1	protein_coding
AKAP9	1	protein_coding
AKIP1	1	protein_coding
AKIRIN1	1	protein_coding
AKNA	3	protein_coding
AKNAD1	2	protein_coding
AKR1A1	1	protein_coding
AKR1B15	1	protein_coding
AKR1C6P	1	unprocessed_pseudogene
AKT1	4	protein_coding
ALAD	2	protein_coding
ALB	2	protein_coding
ALDH1A1	1	protein_coding
ALDH1A2	1	protein_coding
ALDH1A3-AS1	1	lncRNA
ALDH1B1	1	protein_coding
ALDH1L1	2	protein_coding
ALDH1L1-AS2	1	lncRNA
ALDH1L2	1	protein_coding
ALDH2	3	protein_coding
ALDH3A1	2	protein_coding
ALDH3B2	3	protein_coding
ALDH6A1	2	protein_coding
ALDH7A1	3	protein_coding
ALG12	1	protein_coding
ALG14	70	protein_coding
ALG14-AS1	1	lncRNA
ALG3	2	protein_coding
ALG8	1	protein_coding
ALK	2	protein_coding
ALKBH3	1	protein_coding
ALLC	1	protein_coding
ALOX12-AS1	1	lncRNA
ALOX12B	2	protein_coding
ALOX12P2	1	transcribed_unprocessed_pseudogene
ALOX15	1	protein_coding
ALPG	2	protein_coding
ALPK1	1	protein_coding
ALPK3	1	protein_coding
ALPP	4	protein_coding
ALS2	2	protein_coding
ALS2CL	1	protein_coding
ALX3	1	protein_coding
AMBN	1	protein_coding
AMBP	1	protein_coding
AMBRA1	1	protein_coding
AMDHD1	1	protein_coding
AMER1	3	protein_coding
AMH	2	protein_coding
AMHR2	1	protein_coding
AMIGO1	2	protein_coding
AMIGO2	1	protein_coding
AMMECR1	1	protein_coding
AMMECR1L	1	protein_coding
AMN1	4	protein_coding
AMOTL1	2	protein_coding
AMPD1	1	protein_coding
AMPD2	3	protein_coding
AMPD3	1	protein_coding
AMPH	1	protein_coding
AMT	1	protein_coding
AMZ1	2	protein_coding
ANAPC1	1	protein_coding
ANAPC2	1	protein_coding
ANGEL1	1	protein_coding
ANGEL2	1	protein_coding
ANGPT1	2	protein_coding
ANGPT4	1	protein_coding
ANHX	4	protein_coding
ANK1	3	protein_coding
ANK2	1	protein_coding
ANK3	5	protein_coding
ANKFY1	1	protein_coding
ANKH	2	protein_coding
ANKLE1	3	protein_coding
ANKLE2	2	protein_coding
ANKMY1	2	protein_coding
ANKRA2	1	protein_coding
ANKRD1	2	protein_coding
ANKRD10	2	protein_coding
ANKRD11	2	protein_coding
ANKRD12	1	protein_coding
ANKRD13D	1	protein_coding
ANKRD17	2	protein_coding
ANKRD18A	1	protein_coding
ANKRD2	2	protein_coding
ANKRD20A2P	1	transcribed_unprocessed_pseudogene
ANKRD20A5P	1	transcribed_unprocessed_pseudogene
ANKRD24	1	protein_coding
ANKRD26	2	protein_coding
ANKRD26P1	2	transcribed_unprocessed_pseudogene
ANKRD27	1	protein_coding
ANKRD28	4	protein_coding
ANKRD29	3	protein_coding
ANKRD30BL	1	protein_coding
ANKRD31	1	protein_coding
ANKRD33	1	protein_coding
ANKRD33B	2	protein_coding
ANKRD34B	1	protein_coding
ANKRD35	2	protein_coding
ANKRD36BP2	1	transcribed_unprocessed_pseudogene
ANKRD36C	4	protein_coding
ANKRD39	1	protein_coding
ANKRD40	1	protein_coding
ANKRD44	1	protein_coding
ANKRD44-DT	1	lncRNA
ANKRD50	1	protein_coding
ANKRD52	2	protein_coding
ANKRD53	3	protein_coding
ANKRD55	1	protein_coding
ANKRD60	1	protein_coding
ANKRD63	1	protein_coding
ANKRD66	2	protein_coding
ANKS1A	4	protein_coding
ANKS1B	1	protein_coding
ANKS3	1	protein_coding
ANKS6	1	protein_coding
ANKUB1	1	protein_coding
ANKZF1	1	protein_coding
ANLN	2	protein_coding
ANO1	2	protein_coding
ANO10	1	protein_coding
ANO6	2	protein_coding
ANO7	2	protein_coding
ANO8	2	protein_coding
ANO9	2	protein_coding
ANP32A	1	protein_coding
ANP32E	3	protein_coding
ANTXR1	3	protein_coding
ANTXRL	3	protein_coding
ANXA1	1	protein_coding
ANXA10	1	protein_coding
ANXA11	2	protein_coding
ANXA2	1	protein_coding
ANXA3	2	protein_coding
ANXA4	1	protein_coding
ANXA8L1	2	protein_coding
AOAH	3	protein_coding
AOC4P	1	transcribed_unprocessed_pseudogene
AOPEP	12	protein_coding
AOX3P-AOX2P	5	lncRNA
AP1B1	4	protein_coding
AP1B1P1	1	lncRNA
AP1G2	2	protein_coding
AP1M1	1	protein_coding
AP1M2	1	protein_coding
AP1S3	1	protein_coding
AP2A1	1	protein_coding
AP2A2_1	1	#N/A
AP2M1	1	protein_coding
AP2S1	3	protein_coding
AP3B1	2	protein_coding
AP3B2	2	protein_coding
AP3D1	2	protein_coding
AP3S1	3	protein_coding
AP4B1	2	protein_coding
AP4E1	1	protein_coding
AP4S1	4	protein_coding
AP5B1	1	protein_coding
AP5M1	1	protein_coding
AP5S1	1	protein_coding
APAF1	2	protein_coding
APBA1	1	protein_coding
APBA2	2	protein_coding
APBB2	3	protein_coding
APBB3	1	protein_coding
APC	3	protein_coding
APC2	2	protein_coding
APCDD1	1	protein_coding
APCDD1L-DT	1	lncRNA
APH1A	2	protein_coding
API5	1	protein_coding
APLN	1	protein_coding
APLNR	2	protein_coding
APLP1	3	protein_coding
APLP2	1	protein_coding
APOA5	2	protein_coding
APOBEC1	1	protein_coding
APOBEC3A_B	1	#N/A
APOBEC3C	1	protein_coding
APOBEC3F	1	protein_coding
APOBEC3G	1	protein_coding
APOC1P1	1	transcribed_unprocessed_pseudogene
APOE	2	protein_coding
APOL2	1	protein_coding
APOL6	2	protein_coding
APOLD1	1	protein_coding
APP	2	protein_coding
APPBP2	2	protein_coding
APPL1	1	protein_coding
APPL2	2	protein_coding
APRG1	1	lncRNA
APRT	2	protein_coding
APTR	1	lncRNA
AQP12B	2	protein_coding
AQP7B	2	protein_coding
AQP7P1	1	unprocessed_pseudogene
AQP9	1	protein_coding
AQR	3	protein_coding
ARAF	1	protein_coding
ARAP1	1	protein_coding
ARAP2	3	protein_coding
ARAP3	2	protein_coding
ARCN1	1	protein_coding
ARF3	1	protein_coding
ARF4	1	protein_coding
ARF6	2	protein_coding
ARFGAP3	1	protein_coding
ARFGEF1	3	protein_coding
ARFGEF2	5	protein_coding
ARFGEF3	4	protein_coding
ARFIP1	2	protein_coding
ARFIP2	2	protein_coding
ARHGAP1	1	protein_coding
ARHGAP10	1	protein_coding
ARHGAP12	1	protein_coding
ARHGAP15	2	protein_coding
ARHGAP20	1	protein_coding
ARHGAP22	4	protein_coding
ARHGAP24	2	protein_coding
ARHGAP25	1	protein_coding
ARHGAP26	2	protein_coding
ARHGAP27P2	2	processed_pseudogene
ARHGAP28	2	protein_coding
ARHGAP29	1	protein_coding
ARHGAP32	3	protein_coding
ARHGAP35	3	protein_coding
ARHGAP36	1	protein_coding
ARHGAP39	2	protein_coding
ARHGAP40	1	protein_coding
ARHGAP42	1	protein_coding
ARHGAP42-AS1	1	lncRNA
ARHGAP44	1	protein_coding
ARHGAP5	1	protein_coding
ARHGAP9	2	protein_coding
ARHGDIA	1	protein_coding
ARHGEF1	2	protein_coding
ARHGEF10L	2	protein_coding
ARHGEF11	1	protein_coding
ARHGEF12	11	protein_coding
ARHGEF16	1	protein_coding
ARHGEF17	1	protein_coding
ARHGEF18	2	protein_coding
ARHGEF28	1	protein_coding
ARHGEF3	4	protein_coding
ARHGEF33	1	protein_coding
ARHGEF37	1	protein_coding
ARHGEF38	3	protein_coding
ARHGEF38-IT1	1	lncRNA
ARHGEF4	1	protein_coding
ARHGEF6	1	protein_coding
ARHGEF7	5	protein_coding
ARID1A	1	protein_coding
ARID1B	3	protein_coding
ARID2	1	protein_coding
ARID3A	1	protein_coding
ARID3B	4	protein_coding
ARID4A	2	protein_coding
ARID5A	1	protein_coding
ARID5B	3	protein_coding
ARIH2	3	protein_coding
ARK2C	1	#N/A
ARL15	2	protein_coding
ARL16	1	protein_coding
ARL17A_1	1	#N/A
ARL4D	1	protein_coding
ARL5C	1	protein_coding
ARL6IP4	1	protein_coding
ARL6IP6	1	protein_coding
ARLNC1	2	lncRNA
ARMC1	1	protein_coding
ARMC12	1	protein_coding
ARMC2	1	protein_coding
ARMC5	1	protein_coding
ARMC8	1	protein_coding
ARMC9	2	protein_coding
ARNT	2	protein_coding
ARNT2	2	protein_coding
ARPC1B	2	protein_coding
ARPC4	1	protein_coding
ARPC5	1	protein_coding
ARPC5L	1	protein_coding
ARPP21	2	protein_coding
ARRB1	1	protein_coding
ARRB2	2	protein_coding
ARRDC1	1	protein_coding
ARRDC3-AS1	1	lncRNA
ARRDC5	1	protein_coding
ARSB	1	protein_coding
ART1	1	protein_coding
ART5	1	protein_coding
ARTN	3	protein_coding
ARVCF	3	protein_coding
ARX	1	protein_coding
ASAH1	1	protein_coding
ASAH1-AS1	1	lncRNA
ASAP1	1	protein_coding
ASAP2	1	protein_coding
ASB1	2	protein_coding
ASB12	2	protein_coding
ASB14	1	protein_coding
ASB15	1	protein_coding
ASB15-AS1	1	lncRNA
ASB16	2	protein_coding
ASB3	1	protein_coding
ASB5	2	protein_coding
ASB7	2	protein_coding
ASCC1	2	protein_coding
ASCC2	2	protein_coding
ASCL4	1	protein_coding
ASGR2	1	protein_coding
ASH1L	1	protein_coding
ASIC1	1	protein_coding
ASIC2	1	protein_coding
ASIC3	1	protein_coding
ASIC4	1	protein_coding
ASIC4-AS1	1	lncRNA
ASL	1	protein_coding
ASMTL-AS1_1	1	#N/A
ASPA	2	protein_coding
ASPG	4	protein_coding
ASPH	1	protein_coding
ASPHD2	1	protein_coding
ASTL	1	protein_coding
ASTN1	1	protein_coding
ASTN2	3	protein_coding
ASXL1	2	protein_coding
ASXL2	2	protein_coding
ASXL3	2	protein_coding
ATAD2B	5	protein_coding
ATAD3A	1	protein_coding
ATAD3B	2	protein_coding
ATAD5	1	protein_coding
ATCAY	3	protein_coding
ATE1	1	protein_coding
ATF1	1	protein_coding
ATF6	1	protein_coding
ATF7IP	4	protein_coding
ATG10	1	protein_coding
ATG13	2	protein_coding
ATG14	1	protein_coding
ATG16L2	2	protein_coding
ATG2A	2	protein_coding
ATG2B	2	protein_coding
ATG3	3	protein_coding
ATG4A	1	protein_coding
ATG4B	1	protein_coding
ATG7	4	protein_coding
ATG9A	2	protein_coding
ATL1	1	protein_coding
ATL2	3	protein_coding
ATM	3	protein_coding
ATOH1	1	protein_coding
ATOH7	1	protein_coding
ATOH8	2	protein_coding
ATOSA	2	protein_coding
ATOSB	3	protein_coding
ATP10A	4	protein_coding
ATP10B	3	protein_coding
ATP11A	4	protein_coding
ATP11A-AS1	1	lncRNA
ATP11C	1	protein_coding
ATP13A1	1	protein_coding
ATP13A3	1	protein_coding
ATP13A4	2	protein_coding
ATP13A5	2	protein_coding
ATP1A1	5	protein_coding
ATP1A1-AS1	1	lncRNA
ATP1B2	2	protein_coding
ATP1B4	1	protein_coding
ATP2A1	1	protein_coding
ATP2A2	3	protein_coding
ATP2A3	1	protein_coding
ATP2B1	1	protein_coding
ATP2B1-AS1	1	lncRNA
ATP2B2	1	protein_coding
ATP2B3	1	protein_coding
ATP2B4	2	protein_coding
ATP4A	1	protein_coding
ATP5F1A	2	protein_coding
ATP5F1D	1	protein_coding
ATP5MC3	1	protein_coding
ATP5MK	1	protein_coding
ATP5PB	1	protein_coding
ATP5PD	1	protein_coding
ATP6AP1L	1	transcribed_unitary_pseudogene
ATP6V0E2	1	protein_coding
ATP6V0E2-AS1	1	lncRNA
ATP6V1B1	1	protein_coding
ATP6V1B1-AS1	1	lncRNA
ATP6V1B2	1	protein_coding
ATP6V1C1	1	protein_coding
ATP6V1C2	2	protein_coding
ATP6V1E2	1	protein_coding
ATP6V1FNB	3	protein_coding
ATP7B	4	protein_coding
ATP8A2	6	protein_coding
ATP8B2	2	protein_coding
ATP8B3	1	protein_coding
ATP8B4	3	protein_coding
ATP8B5P	2	transcribed_unprocessed_pseudogene
ATP9A	3	protein_coding
ATP9B	4	protein_coding
ATPAF2	1	protein_coding
ATPSCKMT	1	protein_coding
ATR	6	protein_coding
ATRN	1	protein_coding
ATRNL1	2	protein_coding
ATRX	1	protein_coding
ATXN2	1	protein_coding
ATXN2L	1	protein_coding
ATXN3	1	protein_coding
ATXN7	1	protein_coding
ATXN7L1	1	protein_coding
ATXN7L2	1	protein_coding
ATXN7L3-AS1	63	lncRNA
AUH	2	protein_coding
AUTS2	5	protein_coding
AVEN	3	protein_coding
AVIL	1	protein_coding
AVL9	2	protein_coding
AVPR2	1	protein_coding
AXDND1	3	protein_coding
AXIN1	3	protein_coding
AXL	1	protein_coding
AZI2	1	protein_coding
AZIN1	2	protein_coding
AZIN2	1	protein_coding
B3GALNT1	2	protein_coding
B3GALT1	1	protein_coding
B3GALT1-AS1	1	lncRNA
B3GALT5	3	protein_coding
B3GAT1-DT	1	lncRNA
B3GAT2	1	protein_coding
B3GAT3	1	protein_coding
B3GLCT	1	protein_coding
B3GNT4	1	protein_coding
B3GNT5	4	protein_coding
B3GNT6	1	protein_coding
B3GNTL1_1	1	#N/A
B4GALNT1	3	protein_coding
B4GALNT2	1	protein_coding
B4GALNT3	3	protein_coding
B4GALNT4	1	protein_coding
B4GALT1	2	protein_coding
B4GALT5	3	protein_coding
B4GAT1	1	protein_coding
B9D1	1	protein_coding
BABAM1	1	protein_coding
BABAM2	2	protein_coding
BACE1	1	protein_coding
BACE2	2	protein_coding
BACH1	1	protein_coding
BAG5	1	protein_coding
BAGE2	1	transcribed_unprocessed_pseudogene
BAGE5	1	#N/A
BAHD1	5	protein_coding
BAIAP2	3	protein_coding
BAIAP2L2	1	protein_coding
BAIAP3	2	protein_coding
BAK1	2	protein_coding
BALR6	2	lncRNA
BANF1	2	protein_coding
BANK1	1	protein_coding
BANP	3	protein_coding
BAP1	1	protein_coding
BARD1	3	protein_coding
BARHL1	1	protein_coding
BARX1-DT	1	lncRNA
BATF	3	protein_coding
BAZ2B	1	protein_coding
BBC3	2	protein_coding
BBOF1	1	protein_coding
BBS1	2	protein_coding
BBS12	1	protein_coding
BBS2	2	protein_coding
BBS4	1	protein_coding
BBS9	3	protein_coding
BCAM	1	protein_coding
BCAN	2	protein_coding
BCAP31	1	protein_coding
BCAR1	1	protein_coding
BCAR3	5	protein_coding
BCAS1	1	protein_coding
BCAS4	3	protein_coding
BCAT1	1	protein_coding
BCAT2	2	protein_coding
BCDIN3D	2	protein_coding
BCKDHA	1	protein_coding
BCKDHB	3	protein_coding
BCKDK	1	protein_coding
BCL10-AS1	2	lncRNA
BCL11A	1	protein_coding
BCL11B	1	protein_coding
BCL2	1	protein_coding
BCL2L1	1	protein_coding
BCL2L1-AS1	3	lncRNA
BCL2L10	1	protein_coding
BCL2L11	1	protein_coding
BCL2L15	1	protein_coding
BCL6	2	protein_coding
BCL9	1	protein_coding
BCL9L	3	protein_coding
BCLAF1P2	1	processed_pseudogene
BCORL1	2	protein_coding
BCS1L	1	protein_coding
BDH2	2	protein_coding
BDNF	2	protein_coding
BDNF-AS	2	lncRNA
BEAN1	1	protein_coding
BEND3	2	protein_coding
BEND4	1	protein_coding
BEND6	1	protein_coding
BEST4	2	protein_coding
BET1	2	protein_coding
BET1L	1	protein_coding
BEX1	1	protein_coding
BEX4	1	protein_coding
BFSP1	2	protein_coding
BFSP2-AS1	5	lncRNA
BGN	1	protein_coding
BHLHE23	1	protein_coding
BHLHE40	1	protein_coding
BHMT	2	protein_coding
BICC1	3	protein_coding
BICD1	2	protein_coding
BICD2	1	protein_coding
BICDL1	1	protein_coding
BICRA	1	protein_coding
BICRAL	2	protein_coding
BID	1	protein_coding
BIN1	1	protein_coding
BIN3	1	protein_coding
BIRC3	1	protein_coding
BIRC6	4	protein_coding
BIRC6-AS2	1	transcribed_unprocessed_pseudogene
BLACAT1	1	protein_coding
BLACE	1	lncRNA
BLCAP	4	protein_coding
BLM	1	protein_coding
BLOC1S3	2	protein_coding
BLTP1	1	protein_coding
BLTP3A	1	protein_coding
BLTP3B	3	protein_coding
BLVRA	1	protein_coding
BMP1	1	protein_coding
BMP3	2	protein_coding
BMP7	2	protein_coding
BMP8A	1	protein_coding
BMPER	1	protein_coding
BMPR1A	10	protein_coding
BMPR2	1	protein_coding
BMS1	3	protein_coding
BMS1P1	3	transcribed_unprocessed_pseudogene
BMS1P14	1	lncRNA
BMS1P23	2	transcribed_unprocessed_pseudogene
BNC2	3	protein_coding
BNIP5	2	protein_coding
BNIPL	2	protein_coding
BOC	1	protein_coding
BOD1L1	1	protein_coding
BOD1L2	1	protein_coding
BOK	2	protein_coding
BOLL	3	protein_coding
BORA	1	protein_coding
BPESC1	3	lncRNA
BPHL	1	protein_coding
BPI	1	protein_coding
BPIFA1	1	protein_coding
BPIFA4P	2	transcribed_unprocessed_pseudogene
BPIFB1	1	protein_coding
BPIFB2	2	protein_coding
BPIFB3	2	protein_coding
BPIFB4	1	protein_coding
BPTF	2	protein_coding
BRAF	3	protein_coding
BRAT1	1	protein_coding
BRCA1	2	protein_coding
BRCA2	2	protein_coding
BRCC3	1	protein_coding
BRD1	2	protein_coding
BRD3	1	protein_coding
BRD3OS	1	protein_coding
BRD4	2	protein_coding
BRD7	4	protein_coding
BRD9	1	protein_coding
BRF1	2	protein_coding
BRF2	1	protein_coding
BRI3	1	protein_coding
BRI3BP	2	protein_coding
BRICD5	2	protein_coding
BRIP1	1	protein_coding
BRMS1	1	protein_coding
BRPF1	1	protein_coding
BRPF3	1	protein_coding
BRPF3-AS1	1	lncRNA
BRSK2	1	protein_coding
BRWD1	1	protein_coding
BSDC1	1	protein_coding
BSN	3	protein_coding
BSPRY	1	protein_coding
BST2	1	protein_coding
BSX	1	protein_coding
BTAF1	1	protein_coding
BTBD10	2	protein_coding
BTBD17	1	protein_coding
BTBD2	1	protein_coding
BTBD3	1	protein_coding
BTBD6	2	protein_coding
BTBD9	4	protein_coding
BTBD9-AS1	1	lncRNA
BTC	1	protein_coding
BTF3P11	1	processed_pseudogene
BTG2-DT	1	lncRNA
BTLA	2	protein_coding
BTN2A2	1	protein_coding
BTN3A2	1	protein_coding
BTRC	1	protein_coding
BUB1	1	protein_coding
BZW1	1	protein_coding
BZW2	1	protein_coding
C10orf105	1	protein_coding
C10orf71-AS1	1	lncRNA
C10orf88	1	protein_coding
C10orf88B	1	transcribed_processed_pseudogene
C10orf90	2	protein_coding
C11orf21	1	protein_coding
C11orf54	2	protein_coding
C11orf58	2	protein_coding
C11orf65	1	protein_coding
C11orf68	3	protein_coding
C11orf71	2	protein_coding
C11orf80	1	protein_coding
C11orf87	2	protein_coding
C12orf4	1	protein_coding
C12orf40	1	protein_coding
C12orf42	2	protein_coding
C12orf43	1	protein_coding
C12orf57	1	protein_coding
C13orf46	1	protein_coding
C14orf119	2	protein_coding
C14orf132	4	protein_coding
C14orf28	1	protein_coding
C14orf39	4	protein_coding
C15orf40	2	protein_coding
C15orf62	2	protein_coding
C16orf78	4	protein_coding
C16orf82	1	protein_coding
C16orf87	1	protein_coding
C16orf89	1	protein_coding
C16orf95	2	protein_coding
C16orf96	1	protein_coding
C17orf113	3	protein_coding
C18orf32	3	protein_coding
C19orf44	1	protein_coding
C19orf47	1	protein_coding
C19orf81	1	protein_coding
C1GALT1	6	protein_coding
C1QBP	1	protein_coding
C1QTNF12	1	protein_coding
C1QTNF2	1	protein_coding
C1QTNF3	3	protein_coding
C1QTNF6	3	protein_coding
C1QTNF8	1	protein_coding
C1S	4	protein_coding
C1orf100	2	protein_coding
C1orf127	1	protein_coding
C1orf146	1	protein_coding
C1orf159	1	protein_coding
C1orf162	2	protein_coding
C1orf167	1	protein_coding
C1orf167-AS1	2	lncRNA
C1orf21	2	protein_coding
C1orf226	2	protein_coding
C1orf43	1	protein_coding
C1orf50	2	protein_coding
C1orf87	2	protein_coding
C20orf173	1	protein_coding
C20orf181	2	TEC
C20orf203	3	protein_coding
C20orf204	1	protein_coding
C20orf96	1	protein_coding
C22orf31	2	protein_coding
C22orf39	2	protein_coding
C2CD2	3	protein_coding
C2CD3	2	protein_coding
C2CD4A	2	protein_coding
C2CD4D-AS1	2	lncRNA
C2CD5	2	protein_coding
C2CD6	3	protein_coding
C2orf15	1	protein_coding
C2orf42	1	protein_coding
C2orf49	1	protein_coding
C2orf66	1	protein_coding
C2orf73	1	protein_coding
C2orf74	1	protein_coding
C2orf74-DT	1	lncRNA
C2orf81	2	protein_coding
C3	4	protein_coding
C3orf18	1	protein_coding
C3orf20	2	protein_coding
C3orf33	1	protein_coding
C3orf36	1	lncRNA
C3orf38	1	protein_coding
C4BPA	1	protein_coding
C4orf36	1	protein_coding
C4orf48	1	protein_coding
C4orf50	6	protein_coding
C4orf54	1	protein_coding
C5AR2	1	protein_coding
C5orf22	2	protein_coding
C5orf47	1	protein_coding
C5orf63	1	protein_coding
C5orf64	1	lncRNA
C6orf132	4	protein_coding
C6orf62	2	protein_coding
C6orf89	1	protein_coding
C7	3	protein_coding
C7orf50	3	protein_coding
C8A	3	protein_coding
C8orf34	1	protein_coding
C8orf88	1	protein_coding
C8orf89	3	protein_coding
C9orf43	2	protein_coding
CA1	1	protein_coding
CA11	1	protein_coding
CA12	1	protein_coding
CA14	1	protein_coding
CA2	1	protein_coding
CA4	1	protein_coding
CA9	1	protein_coding
CAB39	1	protein_coding
CABIN1	1	protein_coding
CABLES1	2	protein_coding
CABLES2	4	protein_coding
CABP2	1	protein_coding
CABP4	1	protein_coding
CACHD1	1	protein_coding
CACNA1A	3	protein_coding
CACNA1B	4	protein_coding
CACNA1E	3	protein_coding
CACNA1F	1	protein_coding
CACNA1G	1	protein_coding
CACNA1H	3	protein_coding
CACNA1I	3	protein_coding
CACNA1S	3	protein_coding
CACNA2D2	4	protein_coding
CACNA2D3	2	protein_coding
CACNB1	2	protein_coding
CACNB3	1	protein_coding
CACNB4	1	protein_coding
CACNG2	1	protein_coding
CACNG2-DT	1	lncRNA
CACNG5	2	protein_coding
CACNG7	1	protein_coding
CACNG8	1	protein_coding
CACTIN-AS1	1	lncRNA
CACUL1	2	protein_coding
CAD	1	protein_coding
CADM1	1	protein_coding
CADM2	1	protein_coding
CADM2-AS2	1	lncRNA
CADM3	1	protein_coding
CADPS	2	protein_coding
CADPS2	2	protein_coding
CALB1	1	protein_coding
CALCB	1	protein_coding
CALCOCO2	2	protein_coding
CALCR	2	protein_coding
CALCRL	1	protein_coding
CALCRL-AS1	1	lncRNA
CALHM1	2	protein_coding
CALHM2	2	protein_coding
CALM1	4	protein_coding
CALM2	1	protein_coding
CALML3	1	protein_coding
CALML4	1	protein_coding
CALN1	3	protein_coding
CALR3	1	protein_coding
CALY	2	protein_coding
CAMK1D	1	protein_coding
CAMK1G	1	protein_coding
CAMK2A	1	protein_coding
CAMK2B	2	protein_coding
CAMK2D	3	protein_coding
CAMK2G	1	protein_coding
CAMKK1	1	protein_coding
CAMKK2	1	protein_coding
CAMKMT	1	protein_coding
CAMSAP1	4	protein_coding
CAMSAP2	1	protein_coding
CAMTA1	3	protein_coding
CAMTA2	1	protein_coding
CAMTA2-AS1	1	lncRNA
CAND1.11	1	#N/A
CAND2	1	protein_coding
CAPN1	2	protein_coding
CAPN13	1	protein_coding
CAPN14	2	protein_coding
CAPN15	2	lncRNA
CAPN2	1	protein_coding
CAPN3	1	protein_coding
CAPN5	2	protein_coding
CAPN8	4	protein_coding
CAPN9	3	protein_coding
CAPRIN1	3	protein_coding
CAPRIN2	1	protein_coding
CAPS2	1	protein_coding
CAPSL	1	protein_coding
CAPZA1	1	protein_coding
CAPZA2	1	protein_coding
CARD11	1	protein_coding
CARD18	1	protein_coding
CARD8	3	protein_coding
CARD9	2	protein_coding
CARF	1	protein_coding
CARHSP1	1	protein_coding
CARM1	1	protein_coding
CARMAL	1	lncRNA
CARMIL2	2	protein_coding
CARMN	5	lncRNA
CARNMT1-AS1	2	lncRNA
CASC11	2	lncRNA
CASC22	1	lncRNA
CASC9	2	lncRNA
CASD1	2	protein_coding
CASKIN1	2	protein_coding
CASP10	4	protein_coding
CASP3	1	protein_coding
CASP6	3	protein_coding
CASP7	1	protein_coding
CASP8	1	protein_coding
CASQ2	3	protein_coding
CASR	2	protein_coding
CAST	2	protein_coding
CASZ1	2	protein_coding
CATIP	3	protein_coding
CATSPER1	3	protein_coding
CATSPERB	1	protein_coding
CATSPERG	3	protein_coding
CAV1	1	protein_coding
CAVIN2-AS1	2	lncRNA
CBFA2T2	3	protein_coding
CBFA2T3	1	protein_coding
CBL	1	protein_coding
CBLB	2	protein_coding
CBLC	1	protein_coding
CBLL1	1	protein_coding
CBLN1	1	protein_coding
CBLN3	1	protein_coding
CBR1	1	protein_coding
CBR1-AS1	1	lncRNA
CBSLR	1	#N/A
CBX1	1	protein_coding
CBX7	2	protein_coding
CBX8	1	protein_coding
CC2D1B	3	protein_coding
CC2D2A	2	protein_coding
CC2D2B	1	protein_coding
CCAR2	1	protein_coding
CCBE1	1	protein_coding
CCDC102A	1	protein_coding
CCDC106	2	protein_coding
CCDC107	1	protein_coding
CCDC113	2	protein_coding
CCDC127	4	protein_coding
CCDC13	1	protein_coding
CCDC134	1	protein_coding
CCDC136	1	protein_coding
CCDC14	3	protein_coding
CCDC141	2	protein_coding
CCDC142	1	protein_coding
CCDC144A	5	protein_coding
CCDC144NL	1	transcribed_unprocessed_pseudogene
CCDC144NL-AS1	1	lncRNA
CCDC146	2	protein_coding
CCDC148	1	protein_coding
CCDC15	5	protein_coding
CCDC15-DT	6	lncRNA
CCDC158	1	protein_coding
CCDC159	1	protein_coding
CCDC162P	4	transcribed_unitary_pseudogene
CCDC163	1	protein_coding
CCDC166	1	protein_coding
CCDC167	1	protein_coding
CCDC168	3	protein_coding
CCDC170	2	protein_coding
CCDC171	4	protein_coding
CCDC172	1	protein_coding
CCDC174	2	protein_coding
CCDC175	2	protein_coding
CCDC178	3	protein_coding
CCDC18	1	protein_coding
CCDC18-AS1	1	lncRNA
CCDC186	4	protein_coding
CCDC187	4	protein_coding
CCDC188	1	protein_coding
CCDC191	1	protein_coding
CCDC192	2	protein_coding
CCDC198	1	protein_coding
CCDC201	1	protein_coding
CCDC25	1	protein_coding
CCDC26	2	lncRNA
CCDC27	1	protein_coding
CCDC28B	1	protein_coding
CCDC30	2	protein_coding
CCDC39	1	protein_coding
CCDC42	1	protein_coding
CCDC50	2	protein_coding
CCDC51	1	protein_coding
CCDC57	1	protein_coding
CCDC61	1	protein_coding
CCDC62	3	protein_coding
CCDC66	3	protein_coding
CCDC68	1	protein_coding
CCDC69	1	protein_coding
CCDC7	2	protein_coding
CCDC71	1	protein_coding
CCDC71L	1	protein_coding
CCDC78	2	protein_coding
CCDC80	1	protein_coding
CCDC82	1	protein_coding
CCDC85A	1	protein_coding
CCDC85C	1	protein_coding
CCDC87	1	protein_coding
CCDC88B	2	protein_coding
CCDC88C	6	protein_coding
CCDC89	1	protein_coding
CCDC9	2	protein_coding
CCDC90B-AS1	1	lncRNA
CCDC91	1	protein_coding
CCDC92	1	protein_coding
CCDC93	1	protein_coding
CCDC9B	1	protein_coding
CCEPR	2	#N/A
CCER1	1	protein_coding
CCHCR1_5	1	#N/A
CCIN	1	protein_coding
CCK	1	protein_coding
CCL22	2	protein_coding
CCL24	2	protein_coding
CCL25	3	protein_coding
CCL28	1	protein_coding
CCNB1	1	protein_coding
CCNB2	1	protein_coding
CCND1	1	protein_coding
CCND2	2	protein_coding
CCND3	3	protein_coding
CCNG1	2	protein_coding
CCNI2	1	protein_coding
CCNK	2	protein_coding
CCNL1	2	protein_coding
CCNL2	1	protein_coding
CCNO	1	protein_coding
CCNT2	1	protein_coding
CCNT2-AS1	2	lncRNA
CCP110	1	protein_coding
CCR2	2	protein_coding
CCR5AS	1	lncRNA
CCR7	1	protein_coding
CCSER2	1	protein_coding
CCT4	1	protein_coding
CCT5	3	protein_coding
CCT6P1	1	transcribed_unprocessed_pseudogene
CCT7	3	protein_coding
CCZ1	1	protein_coding
CD101	1	protein_coding
CD101-AS1	1	lncRNA
CD109	1	protein_coding
CD160	1	protein_coding
CD163L1	1	protein_coding
CD164	1	protein_coding
CD177	1	protein_coding
CD1E	1	protein_coding
CD207	1	protein_coding
CD209	1	protein_coding
CD248	3	protein_coding
CD27	1	protein_coding
CD276	2	protein_coding
CD28	1	protein_coding
CD2AP	1	protein_coding
CD300E	1	protein_coding
CD300LF	2	protein_coding
CD320	1	protein_coding
CD36	1	protein_coding
CD37	1	protein_coding
CD3E	2	protein_coding
CD3G	1	protein_coding
CD4	2	protein_coding
CD40	1	protein_coding
CD46	1	protein_coding
CD48	1	protein_coding
CD53	1	protein_coding
CD58	1	protein_coding
CD59	3	protein_coding
CD6	2	protein_coding
CD68	1	protein_coding
CD81	3	protein_coding
CD81-AS1	1	lncRNA
CD83	1	protein_coding
CD8B2	2	protein_coding
CD9	1	protein_coding
CD96	3	protein_coding
CDADC1	2	protein_coding
CDC123	4	protein_coding
CDC14B	2	protein_coding
CDC20B	1	protein_coding
CDC25B	5	protein_coding
CDC25C	1	protein_coding
CDC27	2	protein_coding
CDC27P10	2	#N/A
CDC34	1	protein_coding
CDC37L1	2	protein_coding
CDC40	1	protein_coding
CDC42BPA	3	protein_coding
CDC42BPB	3	protein_coding
CDC42BPG	1	protein_coding
CDC42EP1	1	protein_coding
CDC42EP3	3	protein_coding
CDC42EP4	1	protein_coding
CDC42SE1	1	protein_coding
CDC42SE2	2	protein_coding
CDC45	1	protein_coding
CDC73	4	protein_coding
CDCA2	2	protein_coding
CDCA5	1	protein_coding
CDCP1	2	protein_coding
CDH11	1	protein_coding
CDH12	2	protein_coding
CDH13	2	protein_coding
CDH13-AS2	1	lncRNA
CDH15	1	protein_coding
CDH16	2	protein_coding
CDH17	3	protein_coding
CDH19	1	protein_coding
CDH20	1	protein_coding
CDH22	2	protein_coding
CDH23	4	protein_coding
CDH26	1	protein_coding
CDH3	5	protein_coding
CDH4	2	protein_coding
CDH5	1	protein_coding
CDH7	2	protein_coding
CDH8	2	protein_coding
CDHR1	2	protein_coding
CDHR2	2	protein_coding
CDHR3	1	protein_coding
CDHR4	1	protein_coding
CDHR5	1	protein_coding
CDIPT	1	protein_coding
CDK10	1	protein_coding
CDK11A	1	protein_coding
CDK12	2	protein_coding
CDK15	1	protein_coding
CDK19	4	protein_coding
CDK2	1	protein_coding
CDK2AP1	2	protein_coding
CDK5	3	protein_coding
CDK5RAP2	2	protein_coding
CDK6	3	protein_coding
CDK8	2	protein_coding
CDK9	2	protein_coding
CDKAL1	2	protein_coding
CDKL1	2	protein_coding
CDKL2	2	protein_coding
CDKL4	1	protein_coding
CDKN1B	1	protein_coding
CDON	6	protein_coding
CDPF1	1	protein_coding
CDR1	2	lncRNA
CDRT15	1	protein_coding
CDRT15L2	1	protein_coding
CDRT15P2	1	unprocessed_pseudogene
CDRT3	1	#N/A
CDRT4	1	protein_coding
CDS2	1	protein_coding
CDSN_1	1	#N/A
CDT1	1	protein_coding
CDX1	1	protein_coding
CDX2	1	protein_coding
CDYL2	1	protein_coding
CEACAM1	2	protein_coding
CEACAM18	1	protein_coding
CEACAM19	1	protein_coding
CEACAM8	1	protein_coding
CEBPB-AS1	1	lncRNA
CEBPD	1	protein_coding
CEBPZ	1	protein_coding
CEBPZOS	4	protein_coding
CECR2	3	protein_coding
CECR7	1	transcribed_unprocessed_pseudogene
CEL	1	protein_coding
CELA3A	1	protein_coding
CELF1	1	protein_coding
CELF2	1	protein_coding
CELF2-AS1	1	lncRNA
CELF2-AS2	1	lncRNA
CELF3	1	protein_coding
CELF4	1	protein_coding
CELF5	2	protein_coding
CELF6	2	protein_coding
CELSR1	3	protein_coding
CELSR2	11	protein_coding
CELSR3	6	protein_coding
CEMIP	1	protein_coding
CEMIP2	1	protein_coding
CENPJ	2	protein_coding
CENPK	1	protein_coding
CENPN	1	protein_coding
CENPQ	1	protein_coding
CENPT	1	protein_coding
CENPV	1	protein_coding
CENPVL3	1	protein_coding
CENPX	2	protein_coding
CEP104	3	protein_coding
CEP112	1	protein_coding
CEP126	2	protein_coding
CEP135	1	protein_coding
CEP152	2	protein_coding
CEP164	2	protein_coding
CEP170B	4	protein_coding
CEP170P1	1	transcribed_unprocessed_pseudogene
CEP192	3	protein_coding
CEP250	6	protein_coding
CEP250-AS1	2	lncRNA
CEP290	1	protein_coding
CEP295	1	protein_coding
CEP350	3	protein_coding
CEP41	2	protein_coding
CEP43	1	protein_coding
CEP44	1	protein_coding
CEP57	1	protein_coding
CEP57L1	1	protein_coding
CEP63	7	protein_coding
CEP68	1	protein_coding
CEP72	4	protein_coding
CEP76	1	protein_coding
CEP78	4	protein_coding
CEP83	2	protein_coding
CEP85L	1	protein_coding
CEP89	3	protein_coding
CEP95	1	protein_coding
CEPT1	2	protein_coding
CERK	5	protein_coding
CERKL	1	protein_coding
CERS2	2	protein_coding
CERS3	1	protein_coding
CERS3-AS1	1	lncRNA
CERS5	2	protein_coding
CERS6	4	protein_coding
CERT1	1	protein_coding
CES3	1	protein_coding
CES5A_1	2	#N/A
CETN1	2	protein_coding
CETP	1	protein_coding
CFAP100	2	protein_coding
CFAP141	1	protein_coding
CFAP144	1	protein_coding
CFAP161	1	protein_coding
CFAP206	1	protein_coding
CFAP20DC	2	protein_coding
CFAP210	2	protein_coding
CFAP221	1	protein_coding
CFAP251	2	protein_coding
CFAP276	1	protein_coding
CFAP299	1	protein_coding
CFAP300	1	protein_coding
CFAP36	2	protein_coding
CFAP410	1	protein_coding
CFAP418	2	protein_coding
CFAP43	3	protein_coding
CFAP45	3	protein_coding
CFAP46	4	protein_coding
CFAP47	2	protein_coding
CFAP54	3	protein_coding
CFAP57	5	protein_coding
CFAP61-AS1	1	lncRNA
CFAP65	4	protein_coding
CFAP69	4	protein_coding
CFAP70	1	protein_coding
CFAP73	1	protein_coding
CFAP74	2	protein_coding
CFAP91	1	protein_coding
CFAP92	1	protein_coding
CFDP1	2	protein_coding
CFHR1	1	protein_coding
CFL2	1	protein_coding
CFLAR	3	protein_coding
CFTR	1	protein_coding
CGA	1	protein_coding
CGB7	3	protein_coding
CGB8	1	protein_coding
CGN	5	protein_coding
CGNL1	4	protein_coding
CH25H	1	protein_coding
CHAER1	1	#N/A
CHAF1A	1	protein_coding
CHAF1B	1	protein_coding
CHAMP1	1	protein_coding
CHASERR	1	lncRNA
CHAT	2	protein_coding
CHCHD1	1	protein_coding
CHCHD2	1	protein_coding
CHCHD5	1	protein_coding
CHCHD7	1	protein_coding
CHD1	3	protein_coding
CHD3	3	protein_coding
CHD5	1	protein_coding
CHD6	6	protein_coding
CHD7	1	protein_coding
CHD8	1	protein_coding
CHD9	4	protein_coding
CHDH	2	protein_coding
CHEK1	2	protein_coding
CHEK2P2_1	1	#N/A
CHERP	2	protein_coding
CHFR	2	protein_coding
CHGB	2	protein_coding
CHIA	1	protein_coding
CHIAP2	2	transcribed_unprocessed_pseudogene
CHIC1	1	protein_coding
CHIC2	4	protein_coding
CHID1	1	protein_coding
CHKA	3	protein_coding
CHKA-DT	1	lncRNA
CHM	1	protein_coding
CHMP1A	2	protein_coding
CHMP4B	2	protein_coding
CHMP7	2	protein_coding
CHODL	2	protein_coding
CHP1P2	2	transcribed_processed_pseudogene
CHP2	1	protein_coding
CHRDL1	1	protein_coding
CHRM3	3	protein_coding
CHRM3-AS1	1	lncRNA
CHRM4	1	protein_coding
CHRM5	2	protein_coding
CHRNA1	2	protein_coding
CHRNA10	2	protein_coding
CHRNA2	1	protein_coding
CHRNA4	2	protein_coding
CHRNA5	1	protein_coding
CHRNA9	2	protein_coding
CHRNB3	1	protein_coding
CHRNB4	1	protein_coding
CHRNG	1	protein_coding
CHST12	7	protein_coding
CHST15	5	protein_coding
CHST2	2	protein_coding
CHST3	3	protein_coding
CHST5	1	protein_coding
CHST6	4	protein_coding
CHST9	2	protein_coding
CIAO3	1	protein_coding
CIAPIN1	1	protein_coding
CIART	1	protein_coding
CIB4	1	protein_coding
CIDEC	1	protein_coding
CIITA	3	protein_coding
CIPC	1	protein_coding
CIR1	1	protein_coding
CIRBP	1	protein_coding
CIROP	1	protein_coding
CISTR	1	lncRNA
CITED1	1	protein_coding
CKAP2L	1	protein_coding
CKAP4	1	protein_coding
CKAP5	2	protein_coding
CKMT2	1	protein_coding
CLASP1	2	protein_coding
CLASRP	1	protein_coding
CLBA1	2	protein_coding
CLCA3P	2	transcribed_unprocessed_pseudogene
CLCA4-AS1	2	lncRNA
CLCC1	2	protein_coding
CLCF1	2	protein_coding
CLCN1	1	protein_coding
CLCN2	2	protein_coding
CLCN6	1	protein_coding
CLCN7	4	protein_coding
CLCNKB	1	protein_coding
CLDN10	2	protein_coding
CLDN11	1	protein_coding
CLDN14-AS1	5	lncRNA
CLDN16	1	protein_coding
CLDN4	1	protein_coding
CLEC12A	1	protein_coding
CLEC12B	1	protein_coding
CLEC16A	1	protein_coding
CLEC18A	1	protein_coding
CLEC18B	3	protein_coding
CLEC20A	3	protein_coding
CLEC2A	1	protein_coding
CLEC2D	1	protein_coding
CLGN	1	protein_coding
CLHC1	2	protein_coding
CLIC2	1	protein_coding
CLIC4	2	protein_coding
CLIC5	1	protein_coding
CLIC6	1	protein_coding
CLIP1	1	protein_coding
CLIP2	1	protein_coding
CLIP4	1	protein_coding
CLK1	3	protein_coding
CLMAT3	2	lncRNA
CLMN	4	protein_coding
CLN3	1	protein_coding
CLNK	3	protein_coding
CLOCK	3	protein_coding
CLP1	1	protein_coding
CLPB	2	protein_coding
CLPSL2	1	protein_coding
CLPTM1	1	protein_coding
CLPX	4	protein_coding
CLRN1	1	protein_coding
CLRN1-AS1	1	lncRNA
CLSPN	2	protein_coding
CLSTN2	2	protein_coding
CLTA	1	protein_coding
CLTB	1	protein_coding
CLTC	2	protein_coding
CLUAP1	1	protein_coding
CLUH	2	protein_coding
CLVS2	1	protein_coding
CLXN	1	protein_coding
CLYBL	1	protein_coding
CMAHP	3	transcribed_unitary_pseudogene
CMBL	2	protein_coding
CMIP	4	protein_coding
CMPK2	1	protein_coding
CMSS1	1	protein_coding
CMTM1	1	protein_coding
CMTM3	1	protein_coding
CMTM7	1	protein_coding
CMTM8	1	protein_coding
CMTR1	2	protein_coding
CMYA5	3	protein_coding
CNBD2	7	protein_coding
CNDP1	2	protein_coding
CNDP2	2	protein_coding
CNGA1	1	protein_coding
CNGA2	2	protein_coding
CNGA3	1	protein_coding
CNGB1	6	protein_coding
CNIH1	2	protein_coding
CNIH2	1	protein_coding
CNIH3	2	protein_coding
CNIH4	1	protein_coding
CNKSR1	1	protein_coding
CNKSR2	1	protein_coding
CNKSR3	2	protein_coding
CNMD	1	protein_coding
CNN1	2	protein_coding
CNN2	1	protein_coding
CNN3	2	protein_coding
CNNM1	2	protein_coding
CNNM3	1	protein_coding
CNNM4	3	protein_coding
CNOT1	1	protein_coding
CNOT10	1	protein_coding
CNOT2	1	protein_coding
CNOT6L	2	protein_coding
CNOT9	2	protein_coding
CNP	1	protein_coding
CNPY3	1	protein_coding
CNR1	1	protein_coding
CNR2	1	protein_coding
CNST	1	protein_coding
CNTD1	2	protein_coding
CNTLN	5	protein_coding
CNTN1	2	protein_coding
CNTN2	2	protein_coding
CNTN3	2	protein_coding
CNTN4	15	protein_coding
CNTN5	1	protein_coding
CNTN6	2	protein_coding
CNTNAP4	1	protein_coding
CNTROB	1	protein_coding
COA1	2	protein_coding
COA3	1	protein_coding
COA5	1	protein_coding
COA8	1	protein_coding
COASY	3	protein_coding
COBLL1	2	protein_coding
COG1	26	protein_coding
COG2	2	protein_coding
COG3	1	protein_coding
COG4	1	protein_coding
COG6	1	protein_coding
COG7	3	protein_coding
COL11A1	4	protein_coding
COL12A1	3	protein_coding
COL14A1	4	protein_coding
COL15A1	1	protein_coding
COL16A1	3	protein_coding
COL17A1	5	protein_coding
COL19A1	4	protein_coding
COL1A1	2	protein_coding
COL20A1	3	protein_coding
COL22A1	3	protein_coding
COL23A1	1	protein_coding
COL24A1	1	protein_coding
COL25A1	3	protein_coding
COL26A1	3	protein_coding
COL27A1	2	protein_coding
COL28A1	2	protein_coding
COL2A1	3	protein_coding
COL4A1	2	protein_coding
COL4A2	5	protein_coding
COL4A3	4	protein_coding
COL4A4	3	protein_coding
COL4A5	1	protein_coding
COL4A6	2	protein_coding
COL5A1	4	protein_coding
COL5A1-AS1	3	lncRNA
COL6A2	1	protein_coding
COL6A3	4	protein_coding
COL6A5	1	protein_coding
COL7A1	1	protein_coding
COL9A1	3	protein_coding
COL9A3	5	protein_coding
COLCA1	1	lncRNA
COLEC11	2	protein_coding
COLEC12	2	protein_coding
COLQ	1	protein_coding
COMMD1	173	protein_coding
COMMD10	2	protein_coding
COMMD2	1	protein_coding
COMMD4	3	protein_coding
COMMD4P1	1	transcribed_unprocessed_pseudogene
COMMD5	1	protein_coding
COMMD7	1	protein_coding
COMP	1	protein_coding
COPB1	1	protein_coding
COPE	1	protein_coding
COPG1	1	protein_coding
COPG2	2	protein_coding
COPS2	1	protein_coding
COPS3	1	protein_coding
COQ4	1	protein_coding
COQ5	2	protein_coding
COQ8A	1	protein_coding
CORIN	1	protein_coding
CORO1A	1	protein_coding
CORO1B	2	protein_coding
CORO2A	1	protein_coding
CORO2B	1	protein_coding
CORO6	1	protein_coding
COX1	6	#N/A
COX10-DT	1	lncRNA
COX14	1	protein_coding
COX15	2	protein_coding
COX19	3	protein_coding
COX2	2	#N/A
COX3	5	#N/A
COX4I1	1	protein_coding
COX6B2	2	protein_coding
COX7A2L	1	protein_coding
CP	1	protein_coding
CPA2	1	protein_coding
CPA3	2	protein_coding
CPA5	1	protein_coding
CPA6	1	protein_coding
CPAMD8	2	protein_coding
CPB1	2	protein_coding
CPD	1	protein_coding
CPE	1	protein_coding
CPEB2	1	protein_coding
CPEB3	2	protein_coding
CPHXL2	1	protein_coding
CPLANE1	1	protein_coding
CPM	1	protein_coding
CPN2	1	protein_coding
CPNE1	1	protein_coding
CPNE2	2	protein_coding
CPNE3	4	protein_coding
CPNE4	1	protein_coding
CPNE5	2	protein_coding
CPNE7	5	protein_coding
CPNE9	1	protein_coding
CPOX	1	protein_coding
CPS1	3	protein_coding
CPSF2	39	protein_coding
CPSF6	2	protein_coding
CPT1A	22	protein_coding
CPT1B	1	protein_coding
CPT2	1	protein_coding
CPVL-AS2	1	lncRNA
CPXM1	1	protein_coding
CPXM2	3	protein_coding
CPZ	1	protein_coding
CR1	1	protein_coding
CR1L	1	protein_coding
CR2	1	protein_coding
CRACDL	3	protein_coding
CRACR2A	4	protein_coding
CRACR2B	1	protein_coding
CRADD	2	protein_coding
CRAMP1	1	protein_coding
CRAT	2	protein_coding
CRB2	2	protein_coding
CREB1	3	protein_coding
CREB3L1	2	protein_coding
CREB3L3	1	protein_coding
CREB3L4	2	protein_coding
CREB5	1	protein_coding
CREBBP	3	protein_coding
CREBRF	1	protein_coding
CRELD1	3	protein_coding
CREM	1	protein_coding
CRHBP	1	protein_coding
CRHR1_2	1	#N/A
CRHR2	3	protein_coding
CRIM1	2	protein_coding
CRISP3	2	protein_coding
CRISPLD1	1	protein_coding
CRMA	2	lncRNA
CRMP1	1	protein_coding
CRNDE	1	lncRNA
CRNKL1	2	protein_coding
CROCC2	3	protein_coding
CROCCP2	1	transcribed_unprocessed_pseudogene
CROT	1	protein_coding
CRTAM	2	protein_coding
CRTC1	1	protein_coding
CRTC2	2	protein_coding
CRTC3	1	protein_coding
CRX	1	protein_coding
CRY2	1	protein_coding
CRYBB3	1	protein_coding
CRYBG2	1	protein_coding
CRYBG3	1	protein_coding
CRYGN	3	protein_coding
CRYL1	2	protein_coding
CRYZ	1	protein_coding
CRYZL1	10	protein_coding
CRYZL2P	1	transcribed_unitary_pseudogene
CSAG1	1	protein_coding
CSDC2	1	protein_coding
CSDE1	5	protein_coding
CSE1L	4	protein_coding
CSF3R	1	protein_coding
CSGALNACT1	5	protein_coding
CSGALNACT2	1	protein_coding
CSH1	1	protein_coding
CSK	1	protein_coding
CSMD1	1	protein_coding
CSMD2	7	protein_coding
CSMD2-AS1	1	lncRNA
CSNK1D	4	protein_coding
CSNK1G2	1	protein_coding
CSNK1G2-AS1	1	lncRNA
CSNK1G3	2	protein_coding
CSNK2A1	5	protein_coding
CSNK2A2	1	protein_coding
CSPG4	1	protein_coding
CSPP1	1	protein_coding
CSRNP1	2	protein_coding
CSRNP2	1	protein_coding
CSRNP3	2	protein_coding
CSRP3-AS1	1	lncRNA
CSTF1	3	protein_coding
CSTF2T	1	protein_coding
CSTL1	1	protein_coding
CT66	1	lncRNA
CT75	2	transcribed_unprocessed_pseudogene
CTAGE11P	1	processed_pseudogene
CTB-1I21.1	1	#N/A
CTB-49A3.2	1	#N/A
CTBP1	1	protein_coding
CTBP1-AS	1	lncRNA
CTBP2	5	protein_coding
CTC1	2	protein_coding
CTCF	2	protein_coding
CTD-2154B17.1	2	#N/A
CTDP1	1	protein_coding
CTDSP1	1	protein_coding
CTDSP2	1	protein_coding
CTF1	1	protein_coding
CTLA4	2	protein_coding
CTNNA3	1	protein_coding
CTNNB1	4	protein_coding
CTNNBL1	1	protein_coding
CTNND2	2	protein_coding
CTPS1	2	protein_coding
CTR9	2	protein_coding
CTSD	1	protein_coding
CTSF	2	protein_coding
CTSLP2	1	unprocessed_pseudogene
CTSLP8	1	unprocessed_pseudogene
CTSZ	2	protein_coding
CTTNBP2	3	protein_coding
CTU2	2	protein_coding
CTXND2	3	protein_coding
CUBN	1	protein_coding
CUL1	2	protein_coding
CUL2	2	protein_coding
CUL4A	3	protein_coding
CUL5	17	protein_coding
CUL9	2	protein_coding
CUX2	2	protein_coding
CWC15	1	protein_coding
CWF19L1	4	protein_coding
CXADR	2	protein_coding
CXCL17	1	protein_coding
CXCL3	2	protein_coding
CXCL9	2	protein_coding
CXCR1	1	protein_coding
CXCR4	2	protein_coding
CXCR5	2	protein_coding
CXXC4-AS1	1	lncRNA
CXXC5	1	protein_coding
CYB561	2	protein_coding
CYB561D1	4	protein_coding
CYB5B	1	protein_coding
CYB5D2	2	protein_coding
CYFIP2	1	protein_coding
CYLC2	3	protein_coding
CYLD	2	protein_coding
CYLD-AS1	1	lncRNA
CYMP	1	transcribed_unitary_pseudogene
CYP11A1_1	1	#N/A
CYP11B1	2	protein_coding
CYP11B2	2	protein_coding
CYP19A1	1	protein_coding
CYP1A1	1	protein_coding
CYP1B1	2	protein_coding
CYP20A1	1	protein_coding
CYP24A1	6	protein_coding
CYP26A1	1	protein_coding
CYP27A1	2	protein_coding
CYP27B1	2	protein_coding
CYP27C1	2	protein_coding
CYP2A13	2	protein_coding
CYP2A6	3	protein_coding
CYP2B6	1	protein_coding
CYP2C18	1	protein_coding
CYP2C9	1	protein_coding
CYP2D6	1	protein_coding
CYP2E1	2	protein_coding
CYP2J2	2	protein_coding
CYP2R1	1	protein_coding
CYP2W1	1	protein_coding
CYP39A1	1	protein_coding
CYP3A5	1	protein_coding
CYP46A1	3	protein_coding
CYP4A11	3	protein_coding
CYP4F11	1	protein_coding
CYP4F2	1	protein_coding
CYP4F22	1	protein_coding
CYP7A1	1	protein_coding
CYP7B1	2	protein_coding
CYP8B1	1	protein_coding
CYRIA	3	protein_coding
CYSTM1	1	protein_coding
CYTB	4	#N/A
CYTH4	1	protein_coding
CYTOR	1	lncRNA
D2HGDH	4	protein_coding
DAAM1	3	protein_coding
DAAM2	3	protein_coding
DAAM2-AS1	1	lncRNA
DAB1	3	protein_coding
DAB2	2	protein_coding
DAB2IP	2	protein_coding
DACH1	2	protein_coding
DACT1	1	protein_coding
DACT2	1	protein_coding
DACT3	1	protein_coding
DAGLB	2	protein_coding
DALRD3	1	protein_coding
DAND5	9	protein_coding
DAO	1	protein_coding
DAP-DT	2	lncRNA
DAP3	1	protein_coding
DAPK1	3	protein_coding
DAPK2	3	protein_coding
DAPK3	1	protein_coding
DAPL1	1	protein_coding
DAPP1	4	protein_coding
DARS2	1	protein_coding
DBH	2	protein_coding
DBNDD1	2	protein_coding
DBNDD2	1	protein_coding
DBNL	4	protein_coding
DBR1	2	protein_coding
DBT	1	protein_coding
DCAF1	1	protein_coding
DCAF10	4	protein_coding
DCAF12	1	protein_coding
DCAF4	1	protein_coding
DCAF4L2	1	protein_coding
DCAF5	1	protein_coding
DCAF7	2	protein_coding
DCAF8	3	protein_coding
DCBLD2	2	protein_coding
DCDC1	3	protein_coding
DCDC2C	1	protein_coding
DCHS1	1	protein_coding
DCLK2	2	protein_coding
DCLRE1A	1	protein_coding
DCLRE1B	2	protein_coding
DCLRE1C	1	protein_coding
DCP1A	1	protein_coding
DCP2	1	protein_coding
DCSTAMP	2	protein_coding
DCTD	2	protein_coding
DCTN1-AS1	1	lncRNA
DCTN2	2	protein_coding
DCTN3	1	protein_coding
DCTN6	1	protein_coding
DCTPP1	1	protein_coding
DCUN1D1	1	protein_coding
DCUN1D2	3	protein_coding
DCUN1D3	1	protein_coding
DCUN1D4	5	protein_coding
DCXR	1	protein_coding
[truncated: 10,442 more rows]

## Sheet: SaoS_sen
Gene	S_S4	type
A1CF	1	protein_coding		protein_codeing	14103
A2M	7	protein_coding		lncRNA	2509
A2ML1	6	protein_coding		miRNA	141
A3GALT2	1	protein_coding		snoRNA	27
A4GALT	2	protein_coding		snRNA	3
AACS	6	protein_coding		pseudogene	477
AACSP1	2	transcribed_unprocessed_pseudogene
AADACL3	4	protein_coding
AADACL4	2	protein_coding
AADACP1	2	transcribed_unprocessed_pseudogene
AADAT	3	protein_coding
AAGAB	5	protein_coding
AAK1	14	protein_coding
AAMDC	2	protein_coding
AAMP	1	protein_coding
AANAT	6	protein_coding
AARD	2	protein_coding
AARS1	6	protein_coding
AARS2	5	protein_coding
AASDH	4	protein_coding
AASDHPPT	3	protein_coding
AASS	8	protein_coding
AATBC	3	lncRNA
AATK	19	protein_coding
ABALON	1	lncRNA
ABAT	4	protein_coding
ABCA1	10	protein_coding
ABCA10	7	protein_coding
ABCA12	13	protein_coding
ABCA13	24	protein_coding
ABCA17P	2	transcribed_unitary_pseudogene
ABCA2	4	protein_coding
ABCA3	5	protein_coding
ABCA4	19	protein_coding
ABCA5	22	protein_coding
ABCA6	13	protein_coding
ABCA7	5	protein_coding
ABCA8	8	protein_coding
ABCA9	13	protein_coding
ABCB1	3	protein_coding
ABCB10	6	protein_coding
ABCB11	2	protein_coding
ABCB4	7	protein_coding
ABCB5	4	protein_coding
ABCB6	2	protein_coding
ABCB7	1	protein_coding
ABCB8	1	protein_coding
ABCC10	4	protein_coding
ABCC11	5	protein_coding
ABCC12	6	protein_coding
ABCC13	1	transcribed_unprocessed_pseudogene
ABCC2	3	protein_coding
ABCC3	6	protein_coding
ABCC4	10	protein_coding
ABCC5	3	protein_coding
ABCC6_1	1	#N/A
ABCC8	4	protein_coding
ABCC9	11	protein_coding
ABCD1	1	protein_coding
ABCD2	2	protein_coding
ABCD3	23	protein_coding
ABCD4	2	protein_coding
ABCE1	3	protein_coding
ABCF2	1	protein_coding
ABCF3	2	protein_coding
ABCG1	10	protein_coding
ABCG2	4	protein_coding
ABCG4	4	protein_coding
ABCG5	5	protein_coding
ABCG8	4	protein_coding
ABHD1	1	protein_coding
ABHD10	2	protein_coding
ABHD12	5	protein_coding
ABHD12B	6	protein_coding
ABHD13	2	protein_coding
ABHD14B	2	protein_coding
ABHD15	3	protein_coding
ABHD16B	1	protein_coding
ABHD17A	1	protein_coding
ABHD17B	6	protein_coding
ABHD18	4	protein_coding
ABHD2	4	protein_coding
ABHD3	2	protein_coding
ABHD4	7	protein_coding
ABHD5	2	protein_coding
ABHD6	3	protein_coding
ABHD8	5	protein_coding
ABI1	4	protein_coding
ABI2	4	protein_coding
ABI3	1	protein_coding
ABI3BP	1	protein_coding
ABITRAM	2	protein_coding
ABL1	5	protein_coding
ABL2	7	protein_coding
ABLIM1	6	protein_coding
ABLIM2	6	protein_coding
ABLIM3	4	protein_coding
ABR	1	protein_coding
ABRA	4	protein_coding
ABRACL	1	protein_coding
ABRAXAS1	4	protein_coding
ABRAXAS2	1	protein_coding
ABT1	1	protein_coding
ABTB1	2	protein_coding
ABTB2	3	protein_coding
ABTB3	4	protein_coding
ACAA1	3	protein_coding
ACAA2	2	protein_coding
ACACA	2	protein_coding
ACACB	6	protein_coding
ACAD10	3	protein_coding
ACAD9	1	protein_coding
ACAD9-DT	1	lncRNA
ACADL	3	protein_coding
ACADM	2	protein_coding
ACADS	1	protein_coding
ACADSB	4	protein_coding
ACADVL	1	protein_coding
ACAN	8	protein_coding
ACAP2	5	protein_coding
ACAP3	2	protein_coding
ACAT1	1	protein_coding
ACAT2	2	protein_coding
ACBD3	2	protein_coding
ACBD4	3	protein_coding
ACBD5	6	protein_coding
ACBD6	6	protein_coding
ACBD7	1	protein_coding
ACCS	1	protein_coding
ACCSL	1	protein_coding
ACD	1	protein_coding
ACE	10	protein_coding
ACER3	1	protein_coding
ACHE	3	protein_coding
ACIN1	6	protein_coding
ACKR2	1	protein_coding
ACKR3	2	protein_coding
ACKR4	1	protein_coding
ACLY	3	protein_coding
ACMSD	4	protein_coding
ACO1	4	protein_coding
ACO2	3	protein_coding
ACOD1	1	protein_coding
ACOT1	1	protein_coding
ACOT11	9	protein_coding
ACOT12	3	protein_coding
ACOT13	4	protein_coding
ACOT2	1	protein_coding
ACOT7	5	protein_coding
ACOX1	12	protein_coding
ACOX3	17	protein_coding
ACOXL	7	protein_coding
ACOXL-AS1	2	lncRNA
ACP2	1	protein_coding
ACP4	4	protein_coding
ACP5	3	protein_coding
ACP6	15	protein_coding
ACP7	2	protein_coding
ACRBP	2	protein_coding
ACRV1	1	protein_coding
ACSBG1	4	protein_coding
ACSBG2	3	protein_coding
ACSF3	6	protein_coding
ACSL1	4	protein_coding
ACSL3	3	protein_coding
ACSL3-AS1	3	lncRNA
ACSL4	2	protein_coding
ACSL5	2	protein_coding
ACSL6	2	protein_coding
ACSM1	1	protein_coding
ACSM2A	2	protein_coding
ACSM2B	2	protein_coding
ACSM3	2	protein_coding
ACSM4	5	protein_coding
ACSM5	2	protein_coding
ACSM6	1	protein_coding
ACSS1	4	protein_coding
ACSS2	6	protein_coding
ACSS3	10	protein_coding
ACTA2-AS1	2	lncRNA
ACTB	1	protein_coding
ACTBL2	1	protein_coding
ACTC1	3	protein_coding
ACTE1P	1	transcribed_unitary_pseudogene
ACTG1	1	protein_coding
ACTG1P17	1	transcribed_processed_pseudogene
ACTG1P20	1	processed_pseudogene
ACTG1P25	1	transcribed_processed_pseudogene
ACTG1P4	3	processed_pseudogene
ACTG2	1	protein_coding
ACTL6A	2	protein_coding
ACTL6B	3	protein_coding
ACTL7A	3	protein_coding
ACTL8	1	protein_coding
ACTL9	1	protein_coding
ACTN2	1	protein_coding
ACTN3	2	protein_coding
ACTR10	1	protein_coding
ACTR1A	4	protein_coding
ACTR2	2	protein_coding
ACTR3	1	protein_coding
ACTR3-AS1	1	lncRNA
ACTR3B	4	protein_coding
ACTR3C	10	protein_coding
ACTR5	1	protein_coding
ACTR8	6	protein_coding
ACTRT1	1	protein_coding
ACTRT3	1	protein_coding
ACVR1	2	protein_coding
ACVR1B	1	protein_coding
ACVR1C	2	protein_coding
ACVR2B	8	protein_coding
ACVRL1	4	protein_coding
ACY1	1	protein_coding
ACYP1	4	protein_coding
ACYP2	4	protein_coding
ADA	3	protein_coding
ADA2	1	protein_coding
ADAD1	2	protein_coding
ADAD2	1	protein_coding
ADAL	1	protein_coding
ADAM10	5	protein_coding
ADAM11	4	protein_coding
ADAM12	7	protein_coding
ADAM15	2	protein_coding
ADAM17	2	protein_coding
ADAM18_1	1	#N/A
ADAM19	7	protein_coding
ADAM20	7	protein_coding
ADAM21	1	protein_coding
ADAM22	4	protein_coding
ADAM23	5	protein_coding
ADAM28	3	protein_coding
ADAM29	3	protein_coding
ADAM30	4	protein_coding
ADAM33	6	protein_coding
ADAM3A	1	transcribed_unitary_pseudogene
ADAM3B	1	processed_pseudogene
ADAM7	3	protein_coding
ADAM7-AS2	1	lncRNA
ADAM8	5	protein_coding
ADAM9	1	protein_coding
ADAMTS1	1	protein_coding
ADAMTS10	1	protein_coding
ADAMTS12	7	protein_coding
ADAMTS14	11	protein_coding
ADAMTS15	4	protein_coding
ADAMTS16	3	protein_coding
ADAMTS17	25	protein_coding
ADAMTS18	1	protein_coding
ADAMTS19	3	protein_coding
ADAMTS2	6	protein_coding
ADAMTS20	5	protein_coding
ADAMTS3	6	protein_coding
ADAMTS4	1	protein_coding
ADAMTS6	8	protein_coding
ADAMTS7	6	protein_coding
ADAMTS7P1	2	transcribed_unprocessed_pseudogene
ADAMTS7P1_1	1	#N/A
ADAMTS8	1	protein_coding
ADAMTSL1	12	protein_coding
ADAMTSL2	12	protein_coding
ADAMTSL4	6	protein_coding
ADAMTSL4-AS2	1	lncRNA
ADAMTSL5	1	protein_coding
ADAP1	5	protein_coding
ADAR	3	protein_coding
ADARB1	13	protein_coding
ADARB2	1	protein_coding
ADAT1	3	protein_coding
ADAT2	5	protein_coding
ADCK1	7	protein_coding
ADCK2	3	protein_coding
ADCY1	6	protein_coding
ADCY10	2	protein_coding
ADCY10P1	3	transcribed_unprocessed_pseudogene
ADCY2	4	protein_coding
ADCY3	7	protein_coding
ADCY5	8	protein_coding
ADCY6	9	protein_coding
ADCY7	6	protein_coding
ADCY8	9	protein_coding
ADCY9	8	protein_coding
ADCYAP1R1	3	protein_coding
ADD1	5	protein_coding
ADD2	6	protein_coding
ADD3	3	protein_coding
ADGB	10	protein_coding
ADGRA1	3	protein_coding
ADGRA2	5	protein_coding
ADGRA3	12	protein_coding
ADGRB1	7	protein_coding
ADGRB2	11	protein_coding
ADGRB3	3	protein_coding
ADGRD1	6	protein_coding
ADGRD1-AS1	1	lncRNA
ADGRD2	6	protein_coding
ADGRE1	2	protein_coding
ADGRE2	2	protein_coding
ADGRE3	1	protein_coding
ADGRE4P	6	transcribed_unprocessed_pseudogene
ADGRF1	6	protein_coding
ADGRF3	5	protein_coding
ADGRF4	3	protein_coding
ADGRF5	5	protein_coding
ADGRG1	3	protein_coding
ADGRG2	5	protein_coding
ADGRG3	1	protein_coding
ADGRG4	7	protein_coding
ADGRG5	2	protein_coding
ADGRG6	2	protein_coding
ADGRG7	1	protein_coding
ADGRL2	9	protein_coding
ADGRL3	9	protein_coding
ADGRL4	7	protein_coding
ADGRV1	8	protein_coding
ADH4	3	protein_coding
ADH5	1	protein_coding
ADH7	2	protein_coding
ADIPOQ-AS1	3	lncRNA
ADIPOR1	1	protein_coding
ADIRF-AS1	1	lncRNA
ADK	4	protein_coding
ADM	1	protein_coding
ADM2	3	protein_coding
ADNP-AS1	3	lncRNA
ADNP2	1	protein_coding
ADO	1	protein_coding
ADORA2A	1	protein_coding
ADORA2A-AS1	4	lncRNA
ADORA2B	1	protein_coding
ADORA3	3	protein_coding
ADPGK	1	protein_coding
ADPRHL1	14	protein_coding
ADPRS	3	protein_coding
ADRA1A	2	protein_coding
ADRA1B	3	protein_coding
ADRA1D	1	protein_coding
ADRA2A	2	protein_coding
ADRA2B	1	protein_coding
ADRB1	1	protein_coding
ADRM1	4	protein_coding
ADSL	1	protein_coding
ADSS1	4	protein_coding
ADSS2	2	protein_coding
ADTRP	4	protein_coding
AEBP1	3	protein_coding
AEBP2	7	protein_coding
AEN	3	protein_coding
AFAP1	9	protein_coding
AFAP1-AS1	2	lncRNA
AFAP1L1	2	protein_coding
AFAP1L2	7	protein_coding
AFDN	6	protein_coding
AFF1	13	protein_coding
AFF2	9	protein_coding
AFF3	21	protein_coding
AFF4	3	protein_coding
AFG1L	3	protein_coding
AFG3L1P	2	transcribed_unitary_pseudogene
AFG3L2	2	protein_coding
AFM	1	protein_coding
AFMID	6	protein_coding
AFP	4	protein_coding
AFTPH	1	protein_coding
AFTPH-DT	1	lncRNA
AGA-DT	9	lncRNA
AGAP1	4	protein_coding
AGAP10P	1	unprocessed_pseudogene
AGAP11	2	transcribed_unprocessed_pseudogene
AGAP2	6	protein_coding
AGAP2-AS1	2	lncRNA
AGAP3	4	protein_coding
AGAP7P	1	unprocessed_pseudogene
AGBL1	6	protein_coding
AGBL1-AS1	3	lncRNA
AGBL3	6	protein_coding
AGBL4	8	protein_coding
AGBL4-IT1	1	lncRNA
AGBL5	5	protein_coding
AGBL5-AS1	1	lncRNA
AGFG1	8	protein_coding
AGFG2	6	protein_coding
AGGF1	1	protein_coding
AGK	1	protein_coding
AGK-DT	1	lncRNA
AGL	7	protein_coding
AGMAT	2	protein_coding
AGMO	3	protein_coding
AGO1	13	protein_coding
AGO2	17	protein_coding
AGO3	8	protein_coding
AGO4	3	protein_coding
AGPAT3	12	protein_coding
AGPAT4	5	protein_coding
AGPAT4-IT1	1	#N/A
AGPAT5	1	protein_coding
AGPS	8	protein_coding
AGR3	1	protein_coding
AGRN	10	protein_coding
AGT	3	protein_coding
AGTPBP1	7	protein_coding
AGTRAP	1	protein_coding
AGXT	5	protein_coding
AGXT2	1	protein_coding
AHCTF1	4	protein_coding
AHCY	10	protein_coding
AHCYL1	4	protein_coding
AHCYL2	8	protein_coding
AHDC1	13	protein_coding
AHI1	4	protein_coding
AHI1-DT	3	lncRNA
AHNAK	9	protein_coding
AHNAK2	10	protein_coding
AHR	4	protein_coding
AHSG	1	protein_coding
AHSP	2	protein_coding
AICDA	3	protein_coding
AIFM1	5	protein_coding
AIFM2	2	protein_coding
AIG1	9	protein_coding
AIM2	3	protein_coding
AIMP1	2	protein_coding
AIMP2	4	protein_coding
AIP	1	protein_coding
AIRE	4	protein_coding
AIRN	3	lncRNA
AJAP1	23	protein_coding
AJUBA	2	protein_coding
AJUBA-DT	2	lncRNA
AK2	4	protein_coding
AK3	6	protein_coding
AK4	6	protein_coding
AK5	9	protein_coding
AK7	1	protein_coding
AK8	1	protein_coding
AK9	10	protein_coding
AKAP1	3	protein_coding
AKAP10	5	protein_coding
AKAP11	12	protein_coding
AKAP12	7	protein_coding
AKAP13	4	protein_coding
AKAP17BP	4	unprocessed_pseudogene
AKAP3	1	protein_coding
AKAP4	4	protein_coding
AKAP5	1	protein_coding
AKAP6	10	protein_coding
AKAP7	8	protein_coding
AKAP8	3	protein_coding
AKAP8L	2	protein_coding
AKAP9	8	protein_coding
AKIP1	3	protein_coding
AKNA	6	protein_coding
AKNAD1	1	protein_coding
AKR1A1	2	protein_coding
AKR1B10	3	protein_coding
AKR1B15	3	protein_coding
AKR1C1	1	protein_coding
AKR1C2	3	protein_coding
AKR1C3	2	protein_coding
AKR1C6P	2	unprocessed_pseudogene
AKR1C8	4	protein_coding
AKR1D1	3	protein_coding
AKR1E2	3	protein_coding
AKR7A2	4	protein_coding
AKR7A3	1	protein_coding
AKR7L	5	protein_coding
AKT1	2	protein_coding
AKT1S1	2	protein_coding
AKT2	2	protein_coding
AKTIP	1	protein_coding
ALAD	4	protein_coding
ALAS1	1	protein_coding
ALAS2	2	protein_coding
ALB	3	protein_coding
ALDH16A1	3	protein_coding
ALDH18A1	5	protein_coding
ALDH1A2	5	protein_coding
ALDH1A2-AS1	3	lncRNA
ALDH1A3	6	protein_coding
ALDH1A3-AS1	11	lncRNA
ALDH1B1	1	protein_coding
ALDH1L1	4	protein_coding
ALDH1L1-AS1	2	lncRNA
ALDH1L1-AS2	1	lncRNA
ALDH1L2	5	protein_coding
ALDH2	5	protein_coding
ALDH3A1	3	protein_coding
ALDH3A2	2	protein_coding
ALDH3B1	2	protein_coding
ALDH3B2	1	protein_coding
ALDH4A1	4	protein_coding
ALDH5A1	7	protein_coding
ALDH7A1	6	protein_coding
ALDH8A1	1	protein_coding
ALDH9A1	1	protein_coding
ALDOB	2	protein_coding
ALDOC	3	protein_coding
ALG1	3	protein_coding
ALG10B	5	protein_coding
ALG12	1	protein_coding
ALG13	3	protein_coding
ALG14	10	protein_coding
ALG14-AS1	1	lncRNA
ALG1L1P	1	transcribed_unprocessed_pseudogene
ALG1L9P	2	transcribed_unprocessed_pseudogene
ALG2	1	protein_coding
ALG3	1	protein_coding
ALG5	1	protein_coding
ALG6	8	protein_coding
ALG8	3	protein_coding
ALG9	3	protein_coding
ALK	5	protein_coding
ALKAL2	2	protein_coding
ALKBH1	2	protein_coding
ALKBH2	1	protein_coding
ALKBH3	3	protein_coding
ALKBH4	4	protein_coding
ALKBH5	3	protein_coding
ALKBH6	1	protein_coding
ALKBH7	4	protein_coding
ALKBH8	1	protein_coding
ALLC	1	protein_coding
ALOX12	1	protein_coding
ALOX12B	1	protein_coding
ALOX12P2	1	transcribed_unprocessed_pseudogene
ALOX15	1	protein_coding
ALOX5AP	3	protein_coding
ALOXE3	5	protein_coding
ALPG	2	protein_coding
ALPI	2	protein_coding
ALPK1	4	protein_coding
ALPK2	5	protein_coding
ALPK3	4	protein_coding
ALPL	5	protein_coding
ALPP	2	protein_coding
ALS2	8	protein_coding
ALS2CL	7	protein_coding
ALX3	1	protein_coding
ALX4	3	protein_coding
AMACR	1	protein_coding
AMBN	3	protein_coding
AMBP	3	protein_coding
AMBRA1	1	protein_coding
AMDHD1	2	protein_coding
AMDHD2	2	protein_coding
AMELX	2	protein_coding
AMER1	2	protein_coding
AMER2	6	protein_coding
AMER3	1	protein_coding
AMFR	7	protein_coding
AMH	5	protein_coding
AMHR2	3	protein_coding
AMIGO1	2	protein_coding
AMIGO2	4	protein_coding
AMIGO3	2	protein_coding
AMMECR1	2	protein_coding
AMMECR1L	3	protein_coding
AMN	3	protein_coding
AMN1	2	protein_coding
AMOT	6	protein_coding
AMOTL1	5	protein_coding
AMOTL2	3	protein_coding
AMPD1	3	protein_coding
AMPD2	4	protein_coding
AMPD3	3	protein_coding
AMPH	4	protein_coding
AMT	1	protein_coding
AMTN	1	protein_coding
AMY1A	1	protein_coding
AMY2A	1	protein_coding
AMZ1	12	protein_coding
AMZ2	3	protein_coding
AMZ2P1	6	transcribed_unprocessed_pseudogene
ANAPC1	5	protein_coding
ANAPC10	9	protein_coding
ANAPC11	2	protein_coding
ANAPC13	1	protein_coding
ANAPC15	2	protein_coding
ANAPC16	2	protein_coding
ANAPC1P1	4	transcribed_unprocessed_pseudogene
ANAPC1P2	1	lncRNA
ANAPC1P4	2	transcribed_unprocessed_pseudogene
ANAPC1P6	2	unprocessed_pseudogene
ANAPC2	1	protein_coding
ANAPC4	7	protein_coding
ANAPC5	2	protein_coding
ANAPC7	5	protein_coding
ANGEL2	2	protein_coding
ANGPT1	11	protein_coding
ANGPT4	5	protein_coding
ANGPTL1	2	protein_coding
ANGPTL2	3	protein_coding
ANGPTL3	2	protein_coding
ANGPTL4	1	protein_coding
ANGPTL6	1	protein_coding
ANGPTL7	2	protein_coding
ANGPTL8	3	protein_coding
ANK1	5	protein_coding
ANK2	12	protein_coding
ANK3	8	protein_coding
ANK3-DT	1	lncRNA
ANKAR	6	protein_coding
ANKDD1A	5	protein_coding
ANKDD1B	2	protein_coding
ANKEF1	3	protein_coding
ANKFN1	6	protein_coding
ANKFY1	1	protein_coding
ANKH	7	protein_coding
ANKIB1	10	protein_coding
ANKK1	2	protein_coding
ANKLE1	3	protein_coding
ANKLE2	5	protein_coding
ANKMY1	16	protein_coding
ANKMY2	3	protein_coding
ANKRA2	1	protein_coding
ANKRD1	2	protein_coding
ANKRD10	4	protein_coding
ANKRD11	2	protein_coding
ANKRD12	4	protein_coding
ANKRD13B	1	protein_coding
ANKRD13C	6	protein_coding
ANKRD13D	2	protein_coding
ANKRD16	1	protein_coding
ANKRD17	9	protein_coding
ANKRD17-DT	3	lncRNA
ANKRD18A	2	protein_coding
ANKRD18B	2	protein_coding
ANKRD18CP	4	unprocessed_pseudogene
ANKRD19P	2	transcribed_unprocessed_pseudogene
ANKRD20A1	2	protein_coding
ANKRD20A11P	1	transcribed_unprocessed_pseudogene
ANKRD20A19P	2	transcribed_unprocessed_pseudogene
ANKRD20A21P	2	transcribed_unprocessed_pseudogene
ANKRD20A2P	1	transcribed_unprocessed_pseudogene
ANKRD20A4-ANKRD20A20P	7	#N/A
ANKRD20A5P	3	transcribed_unprocessed_pseudogene
ANKRD20A8P	3	transcribed_unprocessed_pseudogene
ANKRD22	1	protein_coding
ANKRD23	3	protein_coding
ANKRD26	9	protein_coding
ANKRD26P1	2	transcribed_unprocessed_pseudogene
ANKRD27	8	protein_coding
ANKRD28	6	protein_coding
ANKRD29	1	protein_coding
ANKRD30A	4	protein_coding
ANKRD30B	7	protein_coding
ANKRD30BL	3	protein_coding
ANKRD30BP2	2	transcribed_unprocessed_pseudogene
ANKRD31	6	protein_coding
ANKRD33	1	protein_coding
ANKRD33B	5	protein_coding
ANKRD34A	4	protein_coding
ANKRD34C	2	protein_coding
ANKRD35	6	protein_coding
ANKRD36BP1	1	transcribed_processed_pseudogene
ANKRD36C	5	protein_coding
ANKRD37	3	protein_coding
ANKRD40	1	protein_coding
ANKRD40CL	1	protein_coding
ANKRD42	4	protein_coding
ANKRD44	13	protein_coding
ANKRD44-IT1	6	lncRNA
ANKRD45	5	protein_coding
ANKRD46	3	protein_coding
ANKRD49	1	protein_coding
ANKRD50	4	protein_coding
ANKRD52	4	protein_coding
ANKRD54	1	protein_coding
ANKRD55	3	protein_coding
ANKRD6	2	protein_coding
ANKRD60	4	protein_coding
ANKRD62	3	protein_coding
ANKRD62P1-PARP4P3	1	lncRNA
ANKRD63	5	protein_coding
ANKRD65	2	protein_coding
ANKRD65-AS1	1	lncRNA
ANKRD66	2	protein_coding
ANKRD9	2	protein_coding
ANKS1A	7	protein_coding
ANKS1B	17	protein_coding
ANKS3	6	protein_coding
ANKS6	2	protein_coding
ANKUB1	2	protein_coding
ANKZF1	7	protein_coding
ANLN	4	protein_coding
ANO1	5	protein_coding
ANO10	10	protein_coding
ANO2	5	protein_coding
ANO3	6	protein_coding
ANO4	5	protein_coding
ANO5	2	protein_coding
ANO6	4	protein_coding
ANO7	4	protein_coding
ANO8	3	protein_coding
ANO9	3	protein_coding
ANOS1	3	protein_coding
ANP32A	1	protein_coding
ANP32B	2	protein_coding
ANP32D	1	protein_coding
ANP32E	2	protein_coding
ANPEP	5	protein_coding
ANTXR1	2	protein_coding
ANTXR2	9	protein_coding
ANTXRL	4	protein_coding
ANTXRLP1	1	unprocessed_pseudogene
ANXA1	1	protein_coding
ANXA11	7	protein_coding
ANXA13	2	protein_coding
ANXA2	4	protein_coding
ANXA2R	1	protein_coding
ANXA2R-OT1	5	lncRNA
ANXA3	3	protein_coding
ANXA4	10	protein_coding
ANXA5	2	protein_coding
ANXA6	2	protein_coding
ANXA8	3	protein_coding
ANXA8L1	1	protein_coding
ANXA9	6	protein_coding
AOAH	4	protein_coding
AOC1	2	protein_coding
AOC2	1	protein_coding
AOC3	2	protein_coding
AOC4P	2	transcribed_unprocessed_pseudogene
AOPEP	42	protein_coding
AOX1	7	protein_coding
AOX3P-AOX2P	12	lncRNA
AP1AR	2	protein_coding
AP1G1	7	protein_coding
AP1G2	2	protein_coding
AP1G2-AS1	1	lncRNA
AP1M1	7	protein_coding
AP1M2	4	protein_coding
AP1S1	2	protein_coding
AP1S2	2	protein_coding
AP1S3	1	protein_coding
AP2A1	5	protein_coding
AP2A2	1	protein_coding
AP2A2_1	3	#N/A
AP2B1	2	protein_coding
AP3B1	4	protein_coding
AP3B2	7	protein_coding
AP3D1	2	protein_coding
AP3M1	5	protein_coding
AP3M2	1	protein_coding
AP3S1	1	protein_coding
AP4B1	1	protein_coding
AP4B1-AS1	5	lncRNA
AP4E1	2	protein_coding
AP4M1	5	protein_coding
AP4S1	7	protein_coding
AP5B1	5	protein_coding
AP5M1	6	protein_coding
AP5Z1	5	protein_coding
APAF1	6	protein_coding
APBA1	6	protein_coding
APBB1	1	protein_coding
APBB1IP	1	protein_coding
APBB2	4	protein_coding
APBB3	1	protein_coding
APC	5	protein_coding
APC2	4	protein_coding
APCDD1	3	protein_coding
APCDD1L	4	protein_coding
APCDD1L-DT	1	lncRNA
APCS	1	protein_coding
APEH	5	protein_coding
APELA	5	protein_coding
APEX2	3	protein_coding
APH1A	3	protein_coding
APH1B	1	protein_coding
API5	3	protein_coding
APIP	4	protein_coding
APLF	2	protein_coding
APLN	3	protein_coding
APLNR	4	protein_coding
APLP1	1	protein_coding
APLP2	2	protein_coding
APMAP	2	protein_coding
APOA2	1	protein_coding
APOA4	2	protein_coding
APOBEC1	1	protein_coding
APOBEC3A_B	1	#N/A
APOBEC3C	2	protein_coding
APOBEC3D	1	protein_coding
APOBEC3F	2	protein_coding
APOBEC3G	1	protein_coding
APOBR	3	protein_coding
APOB_1	1	#N/A
APOC3	1	protein_coding
APOD	1	protein_coding
APOF	1	protein_coding
APOH	6	protein_coding
APOL1	1	protein_coding
APOL2	4	protein_coding
APOL3	3	protein_coding
APOL4	5	protein_coding
APOL6	9	protein_coding
APOLD1	4	protein_coding
APOO	1	protein_coding
APOOL	7	protein_coding
APP	5	protein_coding
APPBP2	6	protein_coding
APPL2	4	protein_coding
APRG1	4	lncRNA
APRT	2	protein_coding
APTR	4	lncRNA
APTX	1	protein_coding
AQP1	1	protein_coding
AQP10	6	protein_coding
AQP12B	1	protein_coding
AQP3	1	protein_coding
AQP4	1	protein_coding
AQP4-AS1	1	lncRNA
AQP6	2	protein_coding
AQP7	2	protein_coding
AQP7B	1	protein_coding
AQP8	1	protein_coding
AQP9	2	protein_coding
AQR	1	protein_coding
AR	8	protein_coding
ARAF	8	protein_coding
ARAP1	9	protein_coding
ARAP1-AS2	1	lncRNA
ARAP2	6	protein_coding
ARC	3	protein_coding
ARCN1	2	protein_coding
AREG	2	protein_coding
AREL1	5	protein_coding
ARF6	3	protein_coding
ARFGAP1	9	protein_coding
ARFGAP2	1	protein_coding
ARFGAP3	3	protein_coding
ARFGEF1	3	protein_coding
ARFGEF2	8	protein_coding
ARFGEF3	12	protein_coding
ARFIP1	4	protein_coding
ARFRP1	3	protein_coding
ARG2	1	protein_coding
ARGFX	2	protein_coding
ARGLU1	4	protein_coding
ARHGAP1	5	protein_coding
ARHGAP10	3	protein_coding
ARHGAP11A-DT_2	2	#N/A
ARHGAP12	8	protein_coding
ARHGAP15	5	protein_coding
ARHGAP15-AS1	7	lncRNA
ARHGAP17	1	protein_coding
ARHGAP18	4	protein_coding
ARHGAP20	1	protein_coding
ARHGAP21	4	protein_coding
ARHGAP22	3	protein_coding
ARHGAP24	9	protein_coding
ARHGAP25	6	protein_coding
ARHGAP26	15	protein_coding
ARHGAP26-AS1	2	lncRNA
ARHGAP27P1	3	#N/A
ARHGAP27P1-BPTFP1-KPNA2P3	7	lncRNA
ARHGAP27P2	2	processed_pseudogene
ARHGAP28	2	protein_coding
ARHGAP29	18	protein_coding
ARHGAP29-AS1	4	lncRNA
ARHGAP30	3	protein_coding
ARHGAP31	9	protein_coding
ARHGAP32	4	protein_coding
ARHGAP33	4	protein_coding
ARHGAP35	1	protein_coding
ARHGAP36	1	protein_coding
ARHGAP39	8	protein_coding
ARHGAP4	7	protein_coding
ARHGAP40	3	protein_coding
ARHGAP42	5	protein_coding
ARHGAP42-AS1	1	lncRNA
ARHGAP44	6	protein_coding
ARHGAP44-AS1	3	lncRNA
ARHGAP45	5	protein_coding
ARHGAP5	4	protein_coding
ARHGAP6	5	protein_coding
ARHGAP9	5	protein_coding
ARHGDIA	2	protein_coding
ARHGDIB	1	protein_coding
ARHGEF1	3	protein_coding
ARHGEF10L	11	protein_coding
ARHGEF11	4	protein_coding
ARHGEF12	7	protein_coding
ARHGEF15	4	protein_coding
ARHGEF16	6	protein_coding
ARHGEF17	5	protein_coding
ARHGEF17-AS1	1	lncRNA
ARHGEF18	8	protein_coding
ARHGEF2	8	protein_coding
ARHGEF2-AS2	4	lncRNA
ARHGEF25	1	protein_coding
ARHGEF26-AS1	1	lncRNA
ARHGEF26_1	1	#N/A
ARHGEF28	5	protein_coding
ARHGEF3	1	protein_coding
ARHGEF33	7	protein_coding
ARHGEF34P_1	1	#N/A
ARHGEF37	1	protein_coding
ARHGEF38	5	protein_coding
ARHGEF39	3	protein_coding
ARHGEF4	2	protein_coding
ARHGEF40	6	protein_coding
ARHGEF5	1	protein_coding
ARHGEF6	1	protein_coding
ARHGEF7	11	protein_coding
ARHGEF7-AS2	2	lncRNA
ARHGEF9	9	protein_coding
ARID1A	11	protein_coding
ARID1B	6	protein_coding
ARID2	6	protein_coding
ARID3A	3	protein_coding
ARID3B	1	protein_coding
ARID3C	1	protein_coding
ARID4A	4	protein_coding
ARID4B	1	protein_coding
ARID5A	7	protein_coding
ARID5B	4	protein_coding
ARIH1	5	protein_coding
ARIH2	9	protein_coding
ARK2C	4	#N/A
ARK2N	2	#N/A
ARL10	7	protein_coding
ARL11	3	protein_coding
ARL13A	2	protein_coding
ARL14EP	2	protein_coding
ARL14EPL	1	protein_coding
ARL15	1	protein_coding
ARL16	4	protein_coding
ARL17A_1	2	#N/A
ARL3	2	protein_coding
ARL4C	2	protein_coding
ARL5A	1	protein_coding
ARL5B	2	protein_coding
ARL6	2	protein_coding
ARL6IP1	1	protein_coding
ARL6IP4	1	protein_coding
ARL6IP6	4	protein_coding
ARL8A	1	protein_coding
ARL8B	3	protein_coding
ARL9	2	protein_coding
ARMC1	1	protein_coding
ARMC10	3	protein_coding
ARMC12	5	protein_coding
ARMC2	19	protein_coding
ARMC3	6	protein_coding
ARMC6	2	protein_coding
ARMC7	2	protein_coding
ARMC8	8	protein_coding
ARMC9	11	protein_coding
ARMCX3	1	protein_coding
ARMCX4	4	protein_coding
ARMCX5	1	protein_coding
ARMCX5-GPRASP2	1	lncRNA
ARMCX6	1	protein_coding
ARMH1	1	protein_coding
ARMH3	3	protein_coding
ARMH4	2	protein_coding
ARNT	4	protein_coding
ARNT2	2	protein_coding
ARNT2-DT	1	lncRNA
ARPC1B	1	protein_coding
ARPC2	4	protein_coding
ARPC5	1	protein_coding
ARPC5L	4	protein_coding
ARPP19	5	protein_coding
ARPP21	6	protein_coding
ARRB2	2	protein_coding
ARRDC2	3	protein_coding
ARRDC3	2	protein_coding
ARRDC4	1	protein_coding
ARRDC5	2	protein_coding
ARSA	4	protein_coding
ARSB	1	protein_coding
ARSD	1	protein_coding
ARSF	2	protein_coding
ARSG	17	protein_coding
ARSJ	5	protein_coding
ARSL	2	protein_coding
ART1	1	protein_coding
ART3	2	protein_coding
ART4	2	protein_coding
ARTN	2	protein_coding
ARV1	1	protein_coding
ARVCF	5	protein_coding
ARX	1	protein_coding
ASAH2	5	protein_coding
ASAP1	24	protein_coding
ASAP1-IT1	2	#N/A
ASAP2	7	protein_coding
ASB1	3	protein_coding
ASB11	2	protein_coding
ASB13	2	protein_coding
ASB14	1	protein_coding
ASB15	6	protein_coding
ASB15-AS1	2	lncRNA
ASB16	1	protein_coding
ASB4	6	protein_coding
ASB5	7	protein_coding
ASB6	4	protein_coding
ASB7	5	protein_coding
ASB8	2	protein_coding
ASB9P1	1	processed_pseudogene
ASCC1	2	protein_coding
ASCC2	1	protein_coding
ASCC3	5	protein_coding
ASCL1	1	protein_coding
ASCL2	1	protein_coding
ASCL3	2	protein_coding
ASGR1	4	protein_coding
ASH1L	16	protein_coding
ASIC1	5	protein_coding
ASIC2	3	protein_coding
ASIC3	4	protein_coding
ASIC4	3	protein_coding
ASIP	3	protein_coding
ASL	3	protein_coding
ASMER1	3	#N/A
ASMER2	1	#N/A
ASNSD1	3	protein_coding
ASPDH	2	protein_coding
ASPG	3	protein_coding
ASPH	1	protein_coding
ASPHD1	2	protein_coding
ASPHD2	1	protein_coding
ASPM	6	protein_coding
ASPRV1	3	protein_coding
ASPSCR1	12	protein_coding
ASRGL1	4	protein_coding
ASS1	2	protein_coding
ASTE1	1	protein_coding
ASTL	4	protein_coding
ASTN1	3	protein_coding
ASTN2	3	protein_coding
ASTN2-AS1	1	lncRNA
ASXL1	10	protein_coding
ASXL2	17	protein_coding
ASXL3	3	protein_coding
ASZ1	1	protein_coding
ATAD1	2	protein_coding
ATAD2	9	protein_coding
ATAD2B	17	protein_coding
ATAD3A	6	protein_coding
ATAD3B	9	protein_coding
ATAD3C	4	protein_coding
ATAD5	3	protein_coding
ATCAY	2	protein_coding
ATE1	2	protein_coding
ATF1	4	protein_coding
ATF2	5	protein_coding
ATF5	1	protein_coding
ATF6	11	protein_coding
ATF6-DT	1	lncRNA
ATF7	2	protein_coding
ATF7IP	7	protein_coding
ATF7IP2	3	protein_coding
ATG10	1	protein_coding
ATG101	2	protein_coding
ATG12	2	protein_coding
ATG13	3	protein_coding
ATG14	2	protein_coding
ATG16L2	4	protein_coding
ATG2A	4	protein_coding
ATG2B	3	protein_coding
ATG3	6	protein_coding
ATG4A	2	protein_coding
ATG4B	3	protein_coding
ATG4C	5	protein_coding
ATG4D	2	protein_coding
ATG5	6	protein_coding
ATG7	23	protein_coding
ATG9A	3	protein_coding
ATG9B	2	protein_coding
ATIC	6	protein_coding
ATL1	6	protein_coding
ATL2	5	protein_coding
ATL3	3	protein_coding
ATM	9	protein_coding
ATN1	2	protein_coding
ATOH8	2	protein_coding
ATOSA	2	protein_coding
ATOSB	4	protein_coding
ATP10A	3	protein_coding
ATP10B	8	protein_coding
ATP10D	13	protein_coding
ATP11A	11	protein_coding
ATP11A-AS1	1	lncRNA
ATP11AUN	1	lncRNA
ATP11B	3	protein_coding
ATP11C	7	protein_coding
ATP12A	3	protein_coding
ATP13A1	3	protein_coding
ATP13A3	8	protein_coding
ATP13A3-DT	1	lncRNA
ATP13A4	3	protein_coding
ATP13A5	6	protein_coding
ATP13A5-AS1	2	lncRNA
ATP1A1	11	protein_coding
ATP1A1-AS1	3	lncRNA
ATP1A2	1	protein_coding
ATP1A3	2	protein_coding
ATP1A4	1	protein_coding
ATP1B1	1	protein_coding
ATP1B3	2	protein_coding
ATP2A1	5	protein_coding
ATP2A2	11	protein_coding
ATP2A3	6	protein_coding
ATP2B1	3	protein_coding
ATP2B2	12	protein_coding
ATP2B3	9	protein_coding
ATP2B4	7	protein_coding
ATP2C1	4	protein_coding
ATP2C2	8	protein_coding
ATP2C2-AS1	2	lncRNA
ATP4A	4	protein_coding
ATP5F1A	3	protein_coding
ATP5F1E	1	protein_coding
ATP5MC1	1	protein_coding
ATP5MC2	2	protein_coding
ATP5MC3	1	protein_coding
ATP5MF	2	protein_coding
ATP5MGL	1	protein_coding
ATP5MJ	1	protein_coding
ATP5MK	1	protein_coding
ATP5PB	3	protein_coding
ATP5PD	4	protein_coding
ATP5PF	2	protein_coding
ATP5PO	2	protein_coding
ATP6	1	#N/A
ATP6AP1	3	protein_coding
ATP6AP2	2	protein_coding
ATP6V0A1	3	protein_coding
ATP6V0A2	1	protein_coding
ATP6V0A4	4	protein_coding
ATP6V0C	1	protein_coding
ATP6V0D1-DT	3	lncRNA
ATP6V0E1	1	protein_coding
ATP6V0E2	2	protein_coding
ATP6V1A	5	protein_coding
ATP6V1B1	5	protein_coding
ATP6V1B1-AS1	2	lncRNA
ATP6V1C2	9	protein_coding
ATP6V1D	1	protein_coding
ATP6V1E1	3	protein_coding
ATP6V1E2	1	protein_coding
ATP6V1FNB	2	protein_coding
ATP6V1G1	1	protein_coding
ATP7A	3	protein_coding
ATP7B	2	protein_coding
ATP8A1	6	protein_coding
ATP8A2	6	protein_coding
ATP8B1	3	protein_coding
ATP8B1-AS1	1	lncRNA
ATP8B2	8	protein_coding
ATP8B3	2	protein_coding
ATP8B4	12	protein_coding
ATP8B5P	3	transcribed_unprocessed_pseudogene
ATP9A	3	protein_coding
ATP9B	6	protein_coding
ATPAF1	2	protein_coding
ATPAF2	5	protein_coding
ATPSCKMT	1	protein_coding
ATR	9	protein_coding
ATRAID	1	protein_coding
ATRN	4	protein_coding
ATRNL1	7	protein_coding
ATRX	3	protein_coding
ATXN1	8	protein_coding
ATXN1-AS1	2	lncRNA
ATXN1L	4	protein_coding
ATXN2	3	protein_coding
ATXN2L	1	protein_coding
ATXN3	3	protein_coding
ATXN7	3	protein_coding
ATXN7L1	9	protein_coding
ATXN7L2	6	protein_coding
ATXN7L3	4	protein_coding
ATXN7L3-AS1	1	lncRNA
ATXN7L3B	9	protein_coding
AUH	2	protein_coding
AUNIP	2	protein_coding
AUP1	1	protein_coding
AURKA	3	protein_coding
AURKB	1	protein_coding
AURKC	2	protein_coding
AUTS2	4	protein_coding
AVEN	7	protein_coding
AVIL	6	protein_coding
AVL9	4	protein_coding
AVPI1	2	protein_coding
AVPR1A	2	protein_coding
AVPR1B	2	protein_coding
AVPR2	1	protein_coding
AWAT1	2	protein_coding
AWAT2	1	protein_coding
AXDND1	1	protein_coding
AXIN1	8	protein_coding
AXIN2	8	protein_coding
AXL	2	protein_coding
AZI2	3	protein_coding
AZIN1	3	protein_coding
AZIN2	17	protein_coding
B3GALNT1	3	protein_coding
B3GALT1	12	protein_coding
B3GALT2	1	protein_coding
B3GALT5	11	protein_coding
B3GALT5-AS1	1	lncRNA
B3GALT6	4	protein_coding
B3GALT9	1	protein_coding
B3GAT2	2	protein_coding
B3GAT3	2	protein_coding
B3GLCT	2	protein_coding
B3GNT2	1	protein_coding
B3GNT3	2	protein_coding
B3GNT4	1	protein_coding
B3GNT5	2	protein_coding
B3GNT6	1	protein_coding
B3GNT7	5	protein_coding
B3GNT8	1	protein_coding
B3GNTL1	1	protein_coding
B3GNTL1_1	4	#N/A
B4GALNT1	5	protein_coding
B4GALNT2	4	protein_coding
B4GALNT3	3	protein_coding
B4GALNT4	3	protein_coding
B4GALT1	2	protein_coding
B4GALT3	1	protein_coding
B4GALT4	1	protein_coding
B4GALT4-AS1	1	lncRNA
B4GALT5	6	protein_coding
B4GALT6	1	protein_coding
B4GAT1-DT	3	lncRNA
B9D1	3	protein_coding
B9D2	2	protein_coding
BAALC	3	protein_coding
BABAM1	1	protein_coding
BABAM2	1	protein_coding
BABAM2-AS1	3	#N/A
BACE1	5	protein_coding
BACE2	5	protein_coding
BACH1	5	protein_coding
BACH1-IT2	1	lncRNA
BACH1-IT3	1	lncRNA
BACH2	2	protein_coding
BACH2_1	1	#N/A
BAG2	3	protein_coding
BAG5	1	protein_coding
BAGE2	2	transcribed_unprocessed_pseudogene
BAHCC1	2	protein_coding
BAHD1	4	protein_coding
BAIAP2	12	protein_coding
BAIAP2-DT	7	lncRNA
BAIAP2L1	5	protein_coding
BAIAP2L2	2	protein_coding
BAIAP3	3	protein_coding
BAMBI	1	protein_coding
BANF1	1	protein_coding
BANP	2	protein_coding
BAP1	3	protein_coding
BARD1	7	protein_coding
BARHL2	4	protein_coding
BARX1-DT	1	lncRNA
BASP1	4	protein_coding
BASP1P1	1	processed_pseudogene
BATF2	1	protein_coding
BATF3	1	protein_coding
BAX	2	protein_coding
BAZ1A	5	protein_coding
BAZ1A-AS1	3	lncRNA
BAZ1B	3	protein_coding
BAZ2A	5	protein_coding
BAZ2B	6	protein_coding
BAZ2B-AS1	3	lncRNA
BBIP1	1	protein_coding
BBOF1	4	protein_coding
BBOX1	1	protein_coding
BBOX1-AS1	1	lncRNA
BBS1	2	protein_coding
BBS10	1	protein_coding
BBS12	4	protein_coding
BBS4	1	protein_coding
BBS5	2	protein_coding
BBS7	2	protein_coding
BBS9	3	protein_coding
BBX	4	protein_coding
BCAM	2	protein_coding
BCAN	1	protein_coding
BCAP31	1	protein_coding
BCAR1	1	protein_coding
BCAR3	31	protein_coding
BCAR3-AS1	5	lncRNA
BCAR4	2	lncRNA
BCAS1	4	protein_coding
BCAS2	1	protein_coding
BCAS3	3	protein_coding
BCAS4	7	protein_coding
BCAT1	4	protein_coding
BCAT2	3	protein_coding
BCCIP	2	protein_coding
BCHE	3	protein_coding
BCKDHA	4	protein_coding
BCKDHB	34	protein_coding
BCKDK	2	protein_coding
BCL10	1	protein_coding
BCL10-AS1	2	lncRNA
BCL11A	7	protein_coding
BCL11B	5	protein_coding
BCL2	3	protein_coding
BCL2L1	1	protein_coding
BCL2L1-AS1	5	lncRNA
BCL2L10	1	protein_coding
BCL2L11	2	protein_coding
BCL2L12	1	protein_coding
BCL2L13	3	protein_coding
BCL2L15	1	protein_coding
BCL2L2	1	protein_coding
BCL3	1	protein_coding
BCL6	3	protein_coding
BCL6B	2	protein_coding
BCL7A	1	protein_coding
BCL7B	1	protein_coding
BCL7C	2	protein_coding
BCL9	12	protein_coding
BCL9L	7	protein_coding
BCLAF1	7	protein_coding
BCLAF3	2	protein_coding
BCO2	3	protein_coding
BCOR	3	protein_coding
BCORL1	1	protein_coding
BCR	1	protein_coding
BCRP3	1	lncRNA
BDH1	3	protein_coding
BDH2	2	protein_coding
BDKRB1	1	protein_coding
BDKRB2	1	protein_coding
BDNF-AS	2	lncRNA
BEAN1	9	protein_coding
BEGAIN	2	protein_coding
BEND2	1	protein_coding
BEND3	10	protein_coding
BEND3P3	2	processed_pseudogene
BEND4	2	protein_coding
BEND5	1	protein_coding
BEND6	5	protein_coding
BEND7	2	protein_coding
BEST1	3	protein_coding
BEST3	5	protein_coding
BEST4	1	protein_coding
BET1	1	protein_coding
BETALINC1	2	lncRNA
BEX1	1	protein_coding
BEX2	5	protein_coding
BFSP1	4	protein_coding
BFSP2	1	protein_coding
BFSP2-AS1	1	lncRNA
BGN	2	protein_coding
BHLHA15	3	protein_coding
BHLHE23	2	protein_coding
BHLHE41	5	protein_coding
BHMT	1	protein_coding
BICC1	12	protein_coding
BICD1	8	protein_coding
BICDL1	1	protein_coding
BICDL2	5	protein_coding
BICRA	3	protein_coding
BICRAL	8	protein_coding
BID	1	protein_coding
BIK	2	protein_coding
BIN1	8	protein_coding
BIN3	2	protein_coding
BIRC2	3	protein_coding
BIRC3	2	protein_coding
BIRC5	3	protein_coding
BIRC6	10	protein_coding
BIRC7	1	protein_coding
BIRC8	1	transcribed_processed_pseudogene
BIVM	3	protein_coding
BLACAT1	7	protein_coding
BLACE	4	lncRNA
BLM	2	protein_coding
BLMH	1	protein_coding
BLNK	2	protein_coding
BLOC1S2	1	protein_coding
BLOC1S3	3	protein_coding
BLOC1S6	1	protein_coding
BLTP1	11	protein_coding
BLTP2	5	protein_coding
BLTP3A	8	protein_coding
BLTP3B	5	protein_coding
BLVRA	1	protein_coding
BLZF1	5	protein_coding
BMAL1	4	protein_coding
BMAL2	2	protein_coding
BMAL2-AS1	1	lncRNA
BMF	3	protein_coding
BMNCR	1	#N/A
BMP1	5	protein_coding
BMP10	4	protein_coding
BMP15	1	protein_coding
BMP2	2	protein_coding
BMP2K	15	protein_coding
BMP3	1	protein_coding
BMP5	8	protein_coding
BMP6	3	protein_coding
BMP7	2	protein_coding
BMP7-AS1	2	lncRNA
BMP8A	1	protein_coding
BMPER	1	protein_coding
BMPR1A	12	protein_coding
BMPR1B	5	protein_coding
BMPR1B-DT	2	lncRNA
BMPR2	4	protein_coding
BMS1	5	protein_coding
BMS1P1	1	transcribed_unprocessed_pseudogene
BMS1P14	1	lncRNA
BMS1P17	1	transcribed_unprocessed_pseudogene
BMS1P18	1	#N/A
BMS1P2-AGAP9	1	#N/A
BMS1P23	3	transcribed_unprocessed_pseudogene
BMT2	1	protein_coding
BMX	4	protein_coding
BNC1	5	protein_coding
BNC2	16	protein_coding
BNIP2	2	protein_coding
BNIP3L	2	protein_coding
BNIP5	1	protein_coding
BNIPL	5	protein_coding
BOC	13	protein_coding
BOD1	2	protein_coding
BOD1L1	10	protein_coding
BOD1L2	2	protein_coding
BOK	4	protein_coding
BOK-AS1	1	lncRNA
BOLA1	2	protein_coding
BOLA3	2	protein_coding
BOLA3-DT	1	lncRNA
BOLL	3	protein_coding
BOP1	1	protein_coding
BORA	2	protein_coding
BORCS6	1	protein_coding
BPGM	1	protein_coding
BPHL	2	protein_coding
BPIFA1	3	protein_coding
BPIFA2	2	protein_coding
BPIFA3	1	protein_coding
BPIFA4P	1	transcribed_unprocessed_pseudogene
BPIFB1	2	protein_coding
BPIFB2	4	protein_coding
BPIFB3	5	protein_coding
BPIFB4	6	protein_coding
BPIFB6	3	protein_coding
BPIFC	4	protein_coding
BPNT1	4	protein_coding
BPNT2	4	protein_coding
BPTF	23	protein_coding
BRAF	11	protein_coding
BRAP	3	protein_coding
BRAT1	4	protein_coding
BRCA1	4	protein_coding
BRCA2	7	protein_coding
BRCC3	1	protein_coding
BRD1	2	protein_coding
BRD3	1	protein_coding
BRD3OS	4	protein_coding
BRD4	6	protein_coding
BRD7	4	protein_coding
BRD7P3	1	processed_pseudogene
BRD8	1	protein_coding
BRD9	3	protein_coding
BRDT	11	protein_coding
BRF1	6	protein_coding
BRI3	5	protein_coding
BRI3BP	2	protein_coding
BRINP2	5	protein_coding
BRINP3	4	protein_coding
BRIP1	13	protein_coding
BRK1	2	protein_coding
BRMS1	1	protein_coding
BRMS1L	5	protein_coding
BRPF1	8	protein_coding
BRPF3	2	protein_coding
BRPF3-AS1	1	lncRNA
BRS3	3	protein_coding
BRSK1	5	protein_coding
BRWD1	19	protein_coding
BRWD1-AS2	1	lncRNA
BRWD3	6	protein_coding
BSDC1	3	protein_coding
BSG	1	protein_coding
BSG-AS1	2	lncRNA
BSN	16	protein_coding
BSN-DT	2	lncRNA
BSND	4	protein_coding
BSPH1	2	protein_coding
BSPRY	1	protein_coding
BST1	2	protein_coding
BST2	1	protein_coding
BTAF1	7	protein_coding
BTBD1	1	protein_coding
BTBD16	2	protein_coding
BTBD18	2	protein_coding
BTBD19	3	protein_coding
BTBD2	3	protein_coding
BTBD3	4	protein_coding
BTBD6	5	protein_coding
BTBD7	1	protein_coding
BTBD8	5	protein_coding
BTBD9	7	protein_coding
BTBD9-AS1	1	lncRNA
BTC	1	protein_coding
BTD	9	protein_coding
BTF3	1	protein_coding
BTF3L4	2	protein_coding
BTG1	2	protein_coding
BTG1-DT	2	lncRNA
BTG2	1	protein_coding
BTG2-DT	1	lncRNA
BTG3	1	protein_coding
BTG4	6	protein_coding
BTK	3	protein_coding
BTN2A2	2	protein_coding
BTN2A3P	1	transcribed_unprocessed_pseudogene
BTN3A1	9	protein_coding
BTN3A2	4	protein_coding
BTN3A3	4	protein_coding
BTNL3	3	protein_coding
BTNL8	1	protein_coding
BTNL9	2	protein_coding
BTRC	3	protein_coding
BUB1	5	protein_coding
BUB1B	2	protein_coding
BUB3	3	protein_coding
BUD13	2	protein_coding
BUD31	3	protein_coding
BVES	4	protein_coding
BVES-AS1	2	lncRNA
BYSL	3	protein_coding
BZW1	2	protein_coding
BZW1-AS1	2	lncRNA
BZW2	2	protein_coding
C10orf105	1	protein_coding
C10orf120	2	protein_coding
C10orf126	1	#N/A
C10orf143	1	protein_coding
C10orf53	2	protein_coding
C10orf62	1	protein_coding
C10orf88	1	protein_coding
C10orf90	7	protein_coding
C10orf95-AS1	1	lncRNA
C11orf16	3	protein_coding
C11orf21	1	protein_coding
C11orf24	1	protein_coding
C11orf40	2	lncRNA
C11orf54	3	protein_coding
C11orf65	5	protein_coding
C11orf68	1	protein_coding
C11orf80	1	protein_coding
C11orf86	1	protein_coding
C11orf87	1	protein_coding
C11orf96	1	protein_coding
C12orf4	2	protein_coding
C12orf40	1	protein_coding
C12orf42	3	protein_coding
C12orf42-AS1	2	lncRNA
C12orf43	5	protein_coding
C12orf50	1	protein_coding
C12orf54	2	protein_coding
C12orf56	6	protein_coding
C12orf60	1	protein_coding
C12orf71	1	protein_coding
C12orf76	2	protein_coding
C13orf42	4	protein_coding
C13orf46	5	protein_coding
C14orf119	2	protein_coding
C14orf132	3	protein_coding
C14orf28	3	protein_coding
C14orf39	4	protein_coding
C14orf93	6	protein_coding
C15orf32	1	lncRNA
C15orf40	6	protein_coding
C15orf48	1	protein_coding
C15orf62	1	protein_coding
C16orf54	4	protein_coding
C16orf74	1	protein_coding
C16orf78	1	protein_coding
C16orf86	1	protein_coding
C16orf92	2	protein_coding
C16orf95-DT	1	lncRNA
C16orf96	4	protein_coding
C17orf100	2	protein_coding
C17orf107	3	protein_coding
C17orf113	6	protein_coding
C17orf50	2	protein_coding
C17orf58	1	protein_coding
C17orf75	1	protein_coding
C17orf80	11	protein_coding
C17orf99	1	protein_coding
C18orf32	1	protein_coding
C18orf54	3	protein_coding
C18orf61	1	#N/A
C19orf25	1	protein_coding
C19orf44	7	protein_coding
C19orf47	1	protein_coding
C19orf81	1	protein_coding
C19orf85	1	protein_coding
C1GALT1	7	protein_coding
C1GALT1C1L	2	protein_coding
C1QA	1	protein_coding
C1QB	1	protein_coding
C1QL1	2	protein_coding
C1QL2	1	protein_coding
C1QL4	2	protein_coding
C1QTNF1	9	protein_coding
C1QTNF12	1	protein_coding
C1QTNF2	2	protein_coding
C1QTNF3	1	protein_coding
C1QTNF6	7	protein_coding
C1QTNF7	2	protein_coding
C1QTNF8	3	protein_coding
C1QTNF9	1	protein_coding
C1QTNF9B	2	protein_coding
C1S	6	protein_coding
C1orf100	1	protein_coding
C1orf109	4	protein_coding
C1orf116	5	protein_coding
C1orf127	3	protein_coding
C1orf131	1	protein_coding
C1orf141	7	protein_coding
C1orf159	4	protein_coding
C1orf167	9	protein_coding
C1orf167-AS1	2	lncRNA
C1orf174	8	protein_coding
C1orf185	3	protein_coding
C1orf198	1	protein_coding
C1orf21	2	protein_coding
C1orf220	1	lncRNA
C1orf226	3	protein_coding
C1orf232	2	protein_coding
C1orf43	1	protein_coding
C1orf50	1	protein_coding
C1orf52	5	protein_coding
C1orf54	5	protein_coding
C1orf56	1	protein_coding
C1orf74	2	protein_coding
C1orf87	4	protein_coding
C1orf94	3	protein_coding
C20orf141	1	protein_coding
C20orf144	1	protein_coding
C20orf173	2	protein_coding
C20orf202	2	protein_coding
C20orf203	2	protein_coding
C20orf204	2	protein_coding
C20orf85	1	protein_coding
C20orf96	1	protein_coding
C21orf58	3	protein_coding
C21orf62_1	1	#N/A
C21orf91	4	protein_coding
C22orf23	2	protein_coding
C22orf31	1	protein_coding
C22orf46P	5	transcribed_unitary_pseudogene
C2CD2	9	protein_coding
C2CD2L	2	protein_coding
C2CD3	4	protein_coding
C2CD4A	2	protein_coding
C2CD4B	1	protein_coding
C2CD4D	2	protein_coding
C2CD4D-AS1	4	lncRNA
C2CD5	6	protein_coding
C2CD6	2	protein_coding
C2_6	1	#N/A
C2orf15	2	protein_coding
C2orf16	8	protein_coding
C2orf27A	2	lncRNA
C2orf49	4	protein_coding
C2orf50	3	protein_coding
C2orf66	6	protein_coding
C2orf69	1	protein_coding
C2orf72	5	protein_coding
C2orf73	4	protein_coding
C2orf74	3	protein_coding
C2orf74-AS1	1	lncRNA
C2orf74-DT	1	lncRNA
C2orf76	1	protein_coding
C2orf80	2	protein_coding
C2orf81	2	protein_coding
C2orf83	1	transcribed_unprocessed_pseudogene
C2orf88	7	protein_coding
C3	5	protein_coding
C3P1	6	transcribed_unprocessed_pseudogene
C3orf18	5	protein_coding
C3orf22	2	protein_coding
C3orf33	1	protein_coding
C3orf36	2	lncRNA
C3orf62	2	protein_coding
C3orf70	3	protein_coding
C3orf80	3	protein_coding
C3orf86P	1	transcribed_unitary_pseudogene
C4BPA	2	protein_coding
C4BPB	2	protein_coding
C4orf17	1	protein_coding
C4orf19	2	protein_coding
C4orf3	1	protein_coding
C4orf33	4	protein_coding
C4orf36	4	protein_coding
C4orf45	3	protein_coding
C4orf47	4	protein_coding
C4orf48	1	protein_coding
C4orf50	11	protein_coding
C4orf51	4	protein_coding
C4orf54	3	protein_coding
C5	4	protein_coding
C5AR1	1	protein_coding
C5AR2	1	protein_coding
C5orf22	5	protein_coding
C5orf24	1	protein_coding
C5orf34	2	protein_coding
C5orf46	4	protein_coding
C5orf47	1	protein_coding
C5orf58	4	protein_coding
C5orf63	1	protein_coding
C5orf64	1	lncRNA
C5orf67	1	lncRNA
C6	3	protein_coding
C6orf118	4	protein_coding
C6orf120	2	protein_coding
C6orf132	6	protein_coding
C6orf141	8	protein_coding
C6orf147	1	#N/A
C6orf163	3	protein_coding
C6orf226	1	protein_coding
C6orf62	2	protein_coding
C6orf89	6	protein_coding
C7	3	protein_coding
C7orf25	1	protein_coding
C7orf31	2	protein_coding
C7orf33	1	protein_coding
C7orf50	4	protein_coding
C7orf57	1	protein_coding
C8A	8	protein_coding
C8B	4	protein_coding
C8orf17	1	TEC
C8orf48	1	protein_coding
C8orf89	1	protein_coding
C9	2	protein_coding
C9orf131	1	protein_coding
C9orf152	2	protein_coding
C9orf153	1	protein_coding
C9orf40	1	protein_coding
C9orf43	3	protein_coding
C9orf50	4	protein_coding
C9orf57	1	protein_coding
C9orf72	2	protein_coding
C9orf78	2	protein_coding
C9orf85	2	protein_coding
CA10	3	protein_coding
CA12	6	protein_coding
CA14	3	protein_coding
CA3	2	protein_coding
CA3-AS1	2	lncRNA
CA4	6	protein_coding
CA5A	1	protein_coding
CA5B	1	protein_coding
CA5BP1	2	transcribed_unprocessed_pseudogene
CA5BP1-CA5B	1	#N/A
CA6	8	protein_coding
CA7	2	protein_coding
CA8	2	protein_coding
CA9	4	protein_coding
CAAP1	3	protein_coding
CAB39	4	protein_coding
CABCOCO1	2	protein_coding
CABIN1	8	protein_coding
CABLES1	4	protein_coding
CABLES2	1	protein_coding
CABP1	2	protein_coding
CABP1-DT	2	lncRNA
CABP2	1	protein_coding
CABP4	2	protein_coding
CABP7	1	protein_coding
CABYR	1	protein_coding
CACHD1	7	protein_coding
CACNA1A	3	protein_coding
CACNA1B	16	protein_coding
CACNA1D	16	protein_coding
CACNA1E	6	protein_coding
CACNA1F	7	protein_coding
CACNA1G	6	protein_coding
CACNA1H	8	protein_coding
CACNA1I	6	protein_coding
CACNA1S	2	protein_coding
CACNA2D1	2	protein_coding
CACNA2D1-AS1	1	lncRNA
CACNA2D2	8	protein_coding
CACNA2D3	2	protein_coding
CACNB1	4	protein_coding
CACNB2	2	protein_coding
CACNB3	6	protein_coding
CACNB4	2	protein_coding
CACNG1	1	protein_coding
CACNG2	2	protein_coding
CACNG5	11	protein_coding
CACNG6	2	protein_coding
CACNG7	3	protein_coding
CACNG8	9	protein_coding
CACTIN	4	protein_coding
CACTIN-AS1	1	lncRNA
CACUL1	3	protein_coding
CACYBP	3	protein_coding
CAD	8	protein_coding
CADM1	2	protein_coding
CADM1-AS1	3	lncRNA
CADM2	2	protein_coding
CADM3	2	protein_coding
CADM3-AS1	1	lncRNA
CADM4	5	protein_coding
CADPS	4	protein_coding
CADPS2	5	protein_coding
CAGE1	1	protein_coding
CALB1	5	protein_coding
CALCB	1	protein_coding
CALCOCO1	7	protein_coding
CALCOCO2	2	protein_coding
CALCR	3	protein_coding
CALCRL-AS1	3	lncRNA
CALD1	1	protein_coding
CALHM1	2	protein_coding
CALHM4	3	protein_coding
CALHM5	10	protein_coding
CALHM6-AS1	1	lncRNA
CALM2	1	protein_coding
CALM3	1	protein_coding
CALML3-AS1	1	lncRNA
CALML4	2	protein_coding
CALN1	10	protein_coding
CALR	1	protein_coding
CALU	9	protein_coding
CAMK1D	5	protein_coding
CAMK2A	4	protein_coding
CAMK2B	5	protein_coding
CAMK2D	2	protein_coding
CAMK2G	5	protein_coding
CAMK2N2	1	protein_coding
CAMK4	3	protein_coding
CAMKK1	5	protein_coding
CAMKK2	2	protein_coding
CAMKMT	7	protein_coding
CAMKV	1	protein_coding
CAMLG	4	protein_coding
CAMSAP1	5	protein_coding
CAMSAP1-DT	4	lncRNA
CAMSAP2	3	protein_coding
CAMSAP3	2	protein_coding
CAMTA1	23	protein_coding
CAMTA1-AS1	2	lncRNA
CAMTA1-DT	1	lncRNA
CAMTA2	2	protein_coding
CAMTA2-AS1	1	lncRNA
CAND1	7	protein_coding
CAND2	7	protein_coding
CANT1	5	protein_coding
CANX_1	2	#N/A
CAP1	3	protein_coding
CAP2	7	protein_coding
CAPG	3	protein_coding
CAPN1	2	protein_coding
CAPN1-AS1	1	lncRNA
CAPN10	3	protein_coding
CAPN10-DT	1	lncRNA
CAPN11	2	protein_coding
CAPN13	9	protein_coding
CAPN14	7	protein_coding
CAPN15	2	lncRNA
CAPN2	6	protein_coding
CAPN3	5	protein_coding
CAPN5	4	protein_coding
CAPN6	3	protein_coding
CAPN7	6	protein_coding
CAPN8	4	protein_coding
CAPNS1	2	protein_coding
CAPNS2	1	protein_coding
CAPRIN1	6	protein_coding
CAPRIN2	7	protein_coding
CAPS	1	protein_coding
CAPS2	10	protein_coding
CAPS2-AS1	1	lncRNA
CAPSL-DT	2	lncRNA
CAPZA2	6	protein_coding
CAPZB	8	protein_coding
CARD10	2	protein_coding
CARD11	2	protein_coding
CARD14_1	3	#N/A
CARD18	1	protein_coding
CARD19	1	protein_coding
CARD6	5	protein_coding
CARD8	4	protein_coding
CARF	6	protein_coding
CARHSP1	1	protein_coding
CARM1	1	protein_coding
CARMIL1	9	protein_coding
CARMIL2	4	protein_coding
CARNMT1	8	protein_coding
CARNS1	1	protein_coding
CARS2	8	protein_coding
CARTPT	1	protein_coding
CASC11	2	lncRNA
CASC15	4	lncRNA
CASC18	1	lncRNA
CASC2	2	lncRNA
CASC23	1	lncRNA
CASC3	4	protein_coding
CASC8	6	lncRNA
CASK	5	protein_coding
CASKIN1	2	protein_coding
CASKIN2	8	protein_coding
CASP1	3	protein_coding
CASP10	4	protein_coding
CASP14	1	protein_coding
CASP16P	5	transcribed_unitary_pseudogene
CASP1P2	4	unprocessed_pseudogene
CASP2	3	protein_coding
CASP3	2	protein_coding
CASP6	2	protein_coding
CASP7	3	protein_coding
CASP8	2	protein_coding
CASP9	5	protein_coding
CASQ1	1	protein_coding
CASQ2	6	protein_coding
CASR	5	protein_coding
CASS4	6	protein_coding
CAST	14	protein_coding
CASTOR1	2	protein_coding
CASTOR2	3	protein_coding
CASTOR3P	1	transcribed_unprocessed_pseudogene
CASZ1	13	protein_coding
CAT	3	protein_coding
CATSPER2P1	1	transcribed_unprocessed_pseudogene
CATSPER4	2	protein_coding
CATSPERB_1	1	#N/A
CATSPERD	4	protein_coding
CATSPERE	1	protein_coding
CATSPERG	1	protein_coding
CAV1	2	protein_coding
CAV2	2	protein_coding
CAVIN1	4	protein_coding
CAVIN2	2	protein_coding
CAVIN2-AS1	9	lncRNA
CBARP	4	protein_coding
CBARP-DT	1	lncRNA
CBFA2T2	7	protein_coding
CBFA2T3	2	protein_coding
CBL	6	protein_coding
CBLB	1	protein_coding
CBLC	1	protein_coding
CBLL1	3	protein_coding
CBLL1-AS1	1	lncRNA
CBLN1	2	protein_coding
CBLN2	2	protein_coding
CBLN3	2	protein_coding
CBLN4	1	protein_coding
CBR1	4	protein_coding
CBR1-AS1	2	lncRNA
CBR3	3	protein_coding
CBR4	1	protein_coding
CBS	2	protein_coding
CBSLR	4	#N/A
CBX1	1	protein_coding
CBX2	10	protein_coding
CBX4	2	protein_coding
CBX5	2	protein_coding
CBX6	4	protein_coding
CBX7	2	protein_coding
CBX8	5	protein_coding
CC2D1B	8	protein_coding
CC2D2A	12	protein_coding
CC2D2B	2	protein_coding
CCAR1	1	protein_coding
CCAR2	2	protein_coding
CCAT1	5	#N/A
CCBE1	3	protein_coding
CCDC102A	3	protein_coding
CCDC102B	4	protein_coding
CCDC106	5	protein_coding
CCDC107	2	protein_coding
CCDC110	3	protein_coding
CCDC112	2	protein_coding
CCDC113	4	protein_coding
CCDC12	3	protein_coding
CCDC121	1	protein_coding
CCDC122	10	protein_coding
CCDC126	2	protein_coding
CCDC127	6	protein_coding
CCDC13	4	protein_coding
CCDC13-AS2	1	lncRNA
CCDC134	3	protein_coding
CCDC136	6	protein_coding
CCDC137	2	protein_coding
CCDC138	1	protein_coding
CCDC14	6	protein_coding
[truncated: 22,309 more rows]

## Sheet: U2Os sen
Gene	S_S6	type
A1BG	1	protein_coding		protein_codeing	3693
A1CF	2	protein_coding		lncRNA	407
A2ML1	1	protein_coding		miRNA	18
A4GALT	1	protein_coding		snoRNA	4
AACSP1	1	transcribed_unprocessed_pseudogene		snRNA	1
AAK1	2	protein_coding		pseudogene	122
AAMDC	2	protein_coding
AAMP	2	protein_coding
AARS1	1	protein_coding
AARS2	2	protein_coding
ABCA13	3	protein_coding
ABCA2	3	protein_coding
ABCA3	2	protein_coding
ABCA4	1	protein_coding
ABCA6	1	protein_coding
ABCA7	1	protein_coding
ABCC10	1	protein_coding
ABCC12	1	protein_coding
ABCC5	1	protein_coding
ABCG2	2	protein_coding
ABCG8	3	protein_coding
ABHD11	1	protein_coding
ABHD12	1	protein_coding
ABHD13	1	protein_coding
ABHD14B	1	protein_coding
ABHD2	1	protein_coding
ABHD3	2	protein_coding
ABHD5	3	protein_coding
ABI3BP	1	protein_coding
ABLIM1	1	protein_coding
ABLIM3	1	protein_coding
ABRAXAS2	1	protein_coding
ABT1	1	protein_coding
ACACB	2	protein_coding
ACAN	2	protein_coding
ACAP3	3	protein_coding
ACCS	3	protein_coding
ACCSL	1	protein_coding
ACIN1	2	protein_coding
ACO1	1	protein_coding
ACO2	1	protein_coding
ACOT2	2	protein_coding
ACOT4	2	protein_coding
ACOT7	2	protein_coding
ACOT8	1	protein_coding
ACOX1	1	protein_coding
ACOX3	2	protein_coding
ACOXL	1	protein_coding
ACRBP	1	protein_coding
ACSBG1	1	protein_coding
ACSF2	1	protein_coding
ACSF3	1	protein_coding
ACSL3	1	protein_coding
ACSL6	2	protein_coding
ACSS2	1	protein_coding
ACSS3	1	protein_coding
ACTN1	2	protein_coding
ACTR2	1	protein_coding
ACTR3-AS1	1	lncRNA
ACTRT2	1	protein_coding
ACVR1	1	protein_coding
ACVR1B	1	protein_coding
ACVRL1	2	protein_coding
ADA2	1	protein_coding
ADAM11	1	protein_coding
ADAM17	1	protein_coding
ADAM20	3	protein_coding
ADAM22	1	protein_coding
ADAMTS14	1	protein_coding
ADAMTS17	1	protein_coding
ADAMTS19	1	protein_coding
ADAMTS7	1	protein_coding
ADAMTS9	1	protein_coding
ADAMTSL4	1	protein_coding
ADAR	2	protein_coding
ADCY8	1	protein_coding
ADCY9	2	protein_coding
ADD1	1	protein_coding
ADGRA3	1	protein_coding
ADGRB1	4	protein_coding
ADGRB2	1	protein_coding
ADGRD1	1	protein_coding
ADGRD2	1	protein_coding
ADGRE4P	1	transcribed_unprocessed_pseudogene
ADGRE5	1	protein_coding
ADGRF3	1	protein_coding
ADGRL2	1	protein_coding
ADGRV1	1	protein_coding
ADH1B	1	protein_coding
ADI1	1	protein_coding
ADIRF-AS1	1	lncRNA
ADK	1	protein_coding
ADM5	2	protein_coding
ADORA2A-AS1	3	lncRNA
ADRA1D	1	protein_coding
ADRA2B	3	protein_coding
ADSS2	1	protein_coding
AFAP1-AS1	1	lncRNA
AFAP1L2	1	protein_coding
AFDN	1	protein_coding
AFF1	1	protein_coding
AFF3	6	protein_coding
AFF4	1	protein_coding
AGA-DT	2	lncRNA
AGAP11	2	transcribed_unprocessed_pseudogene
AGAP2	3	protein_coding
AGAP3	1	protein_coding
AGAP5	1	protein_coding
AGBL1	1	protein_coding
AGBL5	1	protein_coding
AGFG2	2	protein_coding
AGK-DT	1	lncRNA
AGO1	2	protein_coding
AGO2	2	protein_coding
AGO3	1	protein_coding
AGO4	1	protein_coding
AGRN	1	protein_coding
AGT	3	protein_coding
AGTPBP1	2	protein_coding
AHCTF1	1	protein_coding
AHCYL2	1	protein_coding
AHDC1	2	protein_coding
AHNAK	2	protein_coding
AHNAK2	2	protein_coding
AHSA2P	2	transcribed_unitary_pseudogene
AIFM3	1	protein_coding
AIM2	2	protein_coding
AIMP2	1	protein_coding
AIRE	1	protein_coding
AK9	1	protein_coding
AKAP12	2	protein_coding
AKAP3	1	protein_coding
AKAP5	1	protein_coding
AKAP9	2	protein_coding
AKNAD1	1	protein_coding
AKR1C1	3	protein_coding
ALCAM	1	protein_coding
ALDH16A1	2	protein_coding
ALDH1A1	1	protein_coding
ALDH1A3-AS1	2	lncRNA
ALDH2	1	protein_coding
ALDH3A1	2	protein_coding
ALDH8A1	1	protein_coding
ALG10B	1	protein_coding
ALG12	2	protein_coding
ALG14	1	protein_coding
ALG1L9P	1	transcribed_unprocessed_pseudogene
ALG6	1	protein_coding
ALG9	1	protein_coding
ALKAL2	1	protein_coding
ALLC	1	protein_coding
ALOX12B	1	protein_coding
ALOX12P2	2	transcribed_unprocessed_pseudogene
ALPK2	1	protein_coding
ALPP	1	protein_coding
ALS2	2	protein_coding
ALS2CL	1	protein_coding
ALX4	2	protein_coding
ALYREF	1	protein_coding
AMER3	1	protein_coding
AMIGO1	1	protein_coding
AMIGO3	1	protein_coding
AMMECR1	1	protein_coding
AMN	2	protein_coding
AMN1	1	protein_coding
AMOT	1	protein_coding
AMOTL1	2	protein_coding
AMPD3	1	protein_coding
AMT	1	protein_coding
AMZ1	4	protein_coding
ANAPC1P2	1	lncRNA
ANGPT2	1	protein_coding
ANK3	1	protein_coding
ANKAR	1	protein_coding
ANKDD1A	1	protein_coding
ANKFY1	1	protein_coding
ANKIB1	1	protein_coding
ANKK1	1	protein_coding
ANKLE2	4	protein_coding
ANKMY1	1	protein_coding
ANKRD11	4	protein_coding
ANKRD12	1	protein_coding
ANKRD17-DT	1	lncRNA
ANKRD20A4-ANKRD20A20P	2	#N/A
ANKRD20A5P	1	transcribed_unprocessed_pseudogene
ANKRD20A8P	1	transcribed_unprocessed_pseudogene
ANKRD24	1	protein_coding
ANKRD26	1	protein_coding
ANKRD30A	1	protein_coding
ANKRD30BL	1	protein_coding
ANKRD33B	3	protein_coding
ANKRD36BP2	1	transcribed_unprocessed_pseudogene
ANKRD42	2	protein_coding
ANKRD44	2	protein_coding
ANKRD54	2	protein_coding
ANKRD60	1	protein_coding
ANKRD62	1	protein_coding
ANKRD65-AS1	1	lncRNA
ANKS3	2	protein_coding
ANO1	3	protein_coding
ANO4	2	protein_coding
ANO7	1	protein_coding
ANO8	1	protein_coding
ANOS1	1	protein_coding
ANPEP	1	protein_coding
ANTXR2	1	protein_coding
ANTXRL	1	protein_coding
ANXA11	1	protein_coding
ANXA13	1	protein_coding
ANXA2	1	protein_coding
ANXA2R-AS1	1	lncRNA
AOPEP	4	protein_coding
AOX1	1	protein_coding
AP1G1	1	protein_coding
AP2B1	1	protein_coding
AP3B1	1	protein_coding
AP3B2	2	protein_coding
AP3M1	1	protein_coding
AP3S1	2	protein_coding
AP4B1-AS1	1	lncRNA
AP4M1	1	protein_coding
AP5M1	1	protein_coding
AP5Z1	3	protein_coding
APBA1	2	protein_coding
APBB1	1	protein_coding
APC2	1	protein_coding
APCDD1L-DT	2	lncRNA
APELA	1	protein_coding
APLP2	1	protein_coding
APOBEC3C	2	protein_coding
APOBEC3F	1	protein_coding
APOBEC4	1	protein_coding
APOF	1	protein_coding
APOL6	1	protein_coding
APPBP2	1	protein_coding
APPL1	1	protein_coding
APTR	2	lncRNA
AQP3	1	protein_coding
ARAP2	3	protein_coding
ARC	3	protein_coding
ARFGAP1	1	protein_coding
ARFGAP2	2	protein_coding
ARFGEF2	1	protein_coding
ARFGEF3	1	protein_coding
ARG1	1	protein_coding
ARHGAP12	1	protein_coding
ARHGAP15	1	protein_coding
ARHGAP19	1	protein_coding
ARHGAP22	1	protein_coding
ARHGAP24	1	protein_coding
ARHGAP25	1	protein_coding
ARHGAP30	1	protein_coding
ARHGAP39	1	protein_coding
ARHGAP4	1	protein_coding
ARHGAP45	1	protein_coding
ARHGAP5	1	protein_coding
ARHGDIA	1	protein_coding
ARHGEF1	1	protein_coding
ARHGEF10L	3	protein_coding
ARHGEF11	2	protein_coding
ARHGEF12	1	protein_coding
ARHGEF2	1	protein_coding
ARHGEF2-AS2	1	lncRNA
ARHGEF38	1	protein_coding
ARID1B	1	protein_coding
ARID2	1	protein_coding
ARID3C	1	protein_coding
ARID5A	1	protein_coding
ARK2C	2	#N/A
ARL6IP4	1	protein_coding
ARL8A	1	protein_coding
ARMC12	1	protein_coding
ARMC5	1	protein_coding
ARMC9	1	protein_coding
ARMH1	1	protein_coding
ARPC5L	1	protein_coding
ARPIN	1	protein_coding
ARPP21	1	protein_coding
ARRB1	1	protein_coding
ARRDC3	1	protein_coding
ARSG	1	protein_coding
ARSK	1	protein_coding
ART3	2	protein_coding
ARVCF	1	protein_coding
ASAP1	2	protein_coding
ASAP2	2	protein_coding
ASB18	1	protein_coding
ASCC1	1	protein_coding
ASCC3	1	protein_coding
ASL	1	protein_coding
ASPG	1	protein_coding
ASPH	1	protein_coding
ASTN2	2	protein_coding
ASTN2-AS1	1	lncRNA
ASXL1	2	protein_coding
ATAD2B	2	protein_coding
ATF1	2	protein_coding
ATF6	1	protein_coding
ATG2A	1	protein_coding
ATG4B	1	protein_coding
ATG7	4	protein_coding
ATG9A	1	protein_coding
ATL2	1	protein_coding
ATM	2	protein_coding
ATOH8	2	protein_coding
ATP10B	1	protein_coding
ATP10D	1	protein_coding
ATP11B	1	protein_coding
ATP11B-DT	1	lncRNA
ATP13A1	1	protein_coding
ATP13A5	3	protein_coding
ATP1A1-AS1	2	lncRNA
ATP1A2	1	protein_coding
ATP2A1	1	protein_coding
ATP2A3	1	protein_coding
ATP2B1-AS1	1	lncRNA
ATP2B2	1	protein_coding
ATP2B3	2	protein_coding
ATP2C2	1	protein_coding
ATP2C2-AS1	1	lncRNA
ATP5MC1	1	protein_coding
ATP6	5	#N/A
ATP6V0A1	1	protein_coding
ATP6V0A2	1	protein_coding
ATP6V0A4	1	protein_coding
ATP6V0C	1	protein_coding
ATP6V0E2-AS1	1	lncRNA
ATP7B	2	protein_coding
ATP8A2	1	protein_coding
ATP8B2	1	protein_coding
ATP9B	1	protein_coding
ATPAF2	1	protein_coding
ATR	1	protein_coding
ATRNL1	1	protein_coding
AURKC	1	protein_coding
AUTS2	1	protein_coding
AXIN1	1	protein_coding
AZGP1P1	1	lncRNA
B3GALT1	1	protein_coding
B3GAT1	1	protein_coding
B3GAT3	1	protein_coding
B3GNT7	1	protein_coding
B4GALNT3	2	protein_coding
B4GALT4-AS1	1	lncRNA
B4GALT5	1	protein_coding
B9D1	2	protein_coding
BAALC	1	protein_coding
BABAM1	1	protein_coding
BACE1-AS	1	lncRNA
BACE2	1	protein_coding
BAHCC1	1	protein_coding
BAHD1	1	protein_coding
BANP	3	protein_coding
BARHL2	2	protein_coding
BAZ1B	2	protein_coding
BBS1	1	protein_coding
BBS4	1	protein_coding
BCAR3	1	protein_coding
BCAR3-AS1	1	lncRNA
BCAS1	1	protein_coding
BCAS4	1	protein_coding
BCKDHB	1	protein_coding
BCL2L1-AS1	3	lncRNA
BCL2L11	1	protein_coding
BCL6	2	protein_coding
BCL7B	1	protein_coding
BCRP3	1	lncRNA
BEND3P3	1	processed_pseudogene
BEST1	1	protein_coding
BICC1	1	protein_coding
BICD1	1	protein_coding
BICD2	1	protein_coding
BICDL2	1	protein_coding
BICRA	2	protein_coding
BIRC3	2	protein_coding
BIRC6	2	protein_coding
BIRC7	1	protein_coding
BIRC8	1	transcribed_processed_pseudogene
BLCAP	1	protein_coding
BLK_1	1	#N/A
BLMH	1	protein_coding
BLVRA	1	protein_coding
BMP2K	1	protein_coding
BMP5	2	protein_coding
BMP7	1	protein_coding
BMP7-AS1	1	lncRNA
BMP8B-AS1	1	lncRNA
BMPR1A	2	protein_coding
BMS1	1	protein_coding
BMS1P21	1	transcribed_unprocessed_pseudogene
BMS1P23	3	transcribed_unprocessed_pseudogene
BNIP2	1	protein_coding
BOD1L2	1	protein_coding
BPIFB1	1	protein_coding
BPIFC	1	protein_coding
BPNT1	1	protein_coding
BRAT1	1	protein_coding
BRCA2	1	protein_coding
BRD3	1	protein_coding
BRD3OS	3	protein_coding
BRD4	1	protein_coding
BRD7P3	1	processed_pseudogene
BRF1	2	protein_coding
BRI3	2	protein_coding
BRINP2	1	protein_coding
BRPF1	1	protein_coding
BSN	1	protein_coding
BTD	1	protein_coding
BTG2	1	protein_coding
BTG2-DT	2	lncRNA
BTG4	1	protein_coding
BTN2A2	1	protein_coding
BTNL9	2	protein_coding
BUB3	1	protein_coding
C11orf24	1	protein_coding
C11orf58	1	protein_coding
C13orf46	1	protein_coding
C15orf39	2	protein_coding
C15orf40	1	protein_coding
C16orf96	1	protein_coding
C19orf12	2	protein_coding
C1D	1	protein_coding
C1GALT1	1	protein_coding
C1orf105	1	protein_coding
C1orf109	2	protein_coding
C1orf122	1	protein_coding
C1orf127	1	protein_coding
C1orf141	1	protein_coding
C1orf162	1	protein_coding
C1orf167	1	protein_coding
C1orf185	1	protein_coding
C1orf21	2	protein_coding
C1orf52	1	protein_coding
C1orf54	1	protein_coding
C20orf202	1	protein_coding
C21orf91	1	protein_coding
C2CD4D	1	protein_coding
C2CD4D-AS1	1	lncRNA
C2CD5-AS1	1	lncRNA
C2orf27A_1	1	#N/A
C2orf66	2	protein_coding
C2orf68	3	protein_coding
C2orf72	1	protein_coding
C3AR1	1	protein_coding
C3orf14	1	protein_coding
C3orf38	1	protein_coding
C3orf84	1	protein_coding
C4orf50	1	protein_coding
C5orf22	1	protein_coding
C6	1	protein_coding
C6orf120	1	protein_coding
C6orf132	1	protein_coding
C6orf89	2	protein_coding
C7	2	protein_coding
C7orf50	2	protein_coding
C8orf34	1	protein_coding
C8orf58	1	protein_coding
C9orf72	1	protein_coding
CA4	1	protein_coding
CA9	1	protein_coding
CABIN1	8	protein_coding
CABP4	2	protein_coding
CACHD1	1	protein_coding
CACNA1B	1	protein_coding
CACNA1C_1	2	#N/A
CACNA1D	2	protein_coding
CACNA1H	4	protein_coding
CACNA1I	4	protein_coding
CACNA2D1	1	protein_coding
CACNA2D2	1	protein_coding
CACNB2	1	protein_coding
CACNB3	1	protein_coding
CACNB4	1	protein_coding
CACNG4	1	protein_coding
CACUL1	1	protein_coding
CAD	1	protein_coding
CADM2	1	protein_coding
CADM3	1	protein_coding
CADM3-AS1	1	lncRNA
CADM4	1	protein_coding
CALCOCO2	1	protein_coding
CALML3-AS1	1	lncRNA
CALN1	2	protein_coding
CAMK1	1	protein_coding
CAMK1D	1	protein_coding
CAMK4	1	protein_coding
CAMKK2	1	protein_coding
CAMKV	1	protein_coding
CAMSAP1-DT	2	lncRNA
CAMSAP3	1	protein_coding
CANT1	1	protein_coding
CAPG	1	protein_coding
CAPN11	1	protein_coding
CAPN15	1	lncRNA
CAPN2	2	protein_coding
CAPN3	1	protein_coding
CAPN6	1	protein_coding
CARD10	2	protein_coding
CARD8	1	protein_coding
CARD9	1	protein_coding
CARF	1	protein_coding
CARMN	1	lncRNA
CARNMT1	2	protein_coding
CARNS1	1	protein_coding
CASK	1	protein_coding
CASKIN2	1	protein_coding
CASP3	1	protein_coding
CASP7	2	protein_coding
CASP9	1	protein_coding
CASQ2	1	protein_coding
CATIP-AS1	1	lncRNA
CATSPERE	1	protein_coding
CAVIN1	1	protein_coding
CAVIN2	1	protein_coding
CAVIN2-AS1	3	lncRNA
CBLB	1	protein_coding
CBLL1-AS1	1	lncRNA
CBR1	1	protein_coding
CBX2	3	protein_coding
CBX3P2	1	transcribed_processed_pseudogene
CBX6	1	protein_coding
CC2D1B	1	protein_coding
CCAT1	1	#N/A
CCDC102A	1	protein_coding
CCDC102B	2	protein_coding
CCDC116	1	protein_coding
CCDC127	1	protein_coding
CCDC13	1	protein_coding
CCDC134	4	protein_coding
CCDC136	1	protein_coding
CCDC140	2	lncRNA
CCDC144BP	1	transcribed_unprocessed_pseudogene
CCDC144CP	1	transcribed_processed_pseudogene
CCDC144NL-AS1	1	lncRNA
CCDC149	1	protein_coding
CCDC150	1	protein_coding
CCDC152	1	protein_coding
CCDC180	1	protein_coding
CCDC194	1	protein_coding
CCDC28B	2	protein_coding
CCDC3	2	protein_coding
CCDC30	4	protein_coding
CCDC39	1	protein_coding
CCDC42	1	protein_coding
CCDC57	1	protein_coding
CCDC6	2	protein_coding
CCDC66	1	protein_coding
CCDC87	1	protein_coding
CCDC88C	1	protein_coding
CCDC89	1	protein_coding
CCDC9	1	protein_coding
CCDC90B	2	protein_coding
CCDC90B-AS1	1	lncRNA
CCDC91	1	protein_coding
CCDC92	1	protein_coding
CCM2	1	protein_coding
CCN1	1	protein_coding
CCNB1	1	protein_coding
CCNB2	1	protein_coding
CCNE2	1	protein_coding
CCNG2	1	protein_coding
CCNH	1	protein_coding
CCNJ	2	protein_coding
CCNL2	1	protein_coding
CCR6	3	protein_coding
CCR9	1	protein_coding
CCT2	1	protein_coding
CCT6A	2	protein_coding
CCZ1	1	protein_coding
CD14	1	protein_coding
CD163L1	2	protein_coding
CD22	1	protein_coding
CD274	1	protein_coding
CD34	2	protein_coding
CD36	2	protein_coding
CD37	1	protein_coding
CD4	1	protein_coding
CD59	1	protein_coding
CD70	1	protein_coding
CD79A	1	protein_coding
CD83	1	protein_coding
CD9	1	protein_coding
CD93	1	protein_coding
CDAN1	3	protein_coding
CDC123	1	protein_coding
CDC14B	1	protein_coding
CDC20	2	protein_coding
CDC25C	1	protein_coding
CDC26	1	protein_coding
CDC34	1	protein_coding
CDC42BPA	1	protein_coding
CDC42BPB	1	protein_coding
CDC42BPG	1	protein_coding
CDC5L	2	protein_coding
CDCA7	1	protein_coding
CDCA7L	2	protein_coding
CDCP1	3	protein_coding
CDH1	1	protein_coding
CDH10	1	protein_coding
CDH11	1	protein_coding
CDH19	2	protein_coding
CDH23	1	protein_coding
CDH24	2	protein_coding
CDH3	1	protein_coding
CDH4	1	protein_coding
CDH6	1	protein_coding
CDHR4	1	protein_coding
CDK19	1	protein_coding
CDK4	1	protein_coding
CDK5R1	1	protein_coding
CDK6	1	protein_coding
CDKL1	1	protein_coding
CDKL2	1	protein_coding
CDKL4	1	protein_coding
CDKN1A	1	protein_coding
CDKN2B	1	protein_coding
CDKN2C	1	protein_coding
CDR2L	2	protein_coding
CDS2	1	protein_coding
CDYL	1	protein_coding
CEACAM22P	1	lncRNA
CEBPD	2	protein_coding
CEBPZOS	1	protein_coding
CELF1	1	protein_coding
CELF2-AS1	1	lncRNA
CENPI	1	protein_coding
CENPT	1	protein_coding
CENPU	2	protein_coding
CEP120	1	protein_coding
CEP152	2	protein_coding
CEP164	5	protein_coding
CEP192	1	protein_coding
CEP250	1	protein_coding
CEP250-AS1	1	lncRNA
CEP57	2	protein_coding
CEP72	1	protein_coding
CEP85	2	protein_coding
CEP97	2	protein_coding
CEPT1	1	protein_coding
CERK	2	protein_coding
CES3	1	protein_coding
CETN1	1	protein_coding
CFAP100	2	protein_coding
CFAP141	2	protein_coding
CFAP144	1	protein_coding
CFAP161	1	protein_coding
CFAP20DC	1	protein_coding
CFAP210	2	protein_coding
CFAP43	1	protein_coding
CFAP46	3	protein_coding
CFAP54	2	protein_coding
CFAP65	2	protein_coding
CFAP77	2	protein_coding
CFAP91	1	protein_coding
CFLAR	2	protein_coding
CFP	1	protein_coding
CGB7	1	protein_coding
CGNL1	1	protein_coding
CHAT	1	protein_coding
CHCHD6	1	protein_coding
CHD1L	1	protein_coding
CHD3	1	protein_coding
CHD4	1	protein_coding
CHD5	1	protein_coding
CHD6	3	protein_coding
CHD8	3	protein_coding
CHD9	1	protein_coding
CHD9NB	1	protein_coding
CHDH	1	protein_coding
CHFR	1	protein_coding
CHKA	2	protein_coding
CHL1	1	protein_coding
CHMP1A	1	protein_coding
CHN1	1	protein_coding
CHP1	1	protein_coding
CHP2	2	protein_coding
CHRD	1	protein_coding
CHRM3	2	protein_coding
CHRNB3	1	protein_coding
CHST12	2	protein_coding
CHST15	2	protein_coding
CHSY1	1	protein_coding
CHSY3	1	protein_coding
CIAO1	1	protein_coding
CIB4	2	protein_coding
CIBAR2	3	protein_coding
CIITA	1	protein_coding
CIROP	1	protein_coding
CITED4	1	protein_coding
CKAP2L	1	protein_coding
CKMT2-AS1	1	lncRNA
CLASP2	1	protein_coding
CLASRP	1	protein_coding
CLCN1	1	protein_coding
CLCNKB	1	protein_coding
CLDN10	2	protein_coding
CLDN5	1	protein_coding
CLEC12A	1	protein_coding
CLEC12B	1	protein_coding
CLEC17A	1	protein_coding
CLEC18B	1	protein_coding
CLEC2L	1	protein_coding
CLEC3B	1	protein_coding
CLEC4C	1	protein_coding
CLINT1	2	protein_coding
CLIP1	1	protein_coding
CLIP2	1	protein_coding
CLIP4	1	protein_coding
CLOCK	2	protein_coding
CLPP	1	protein_coding
CLPSL1	1	protein_coding
CLTC	1	protein_coding
CLUAP1	1	protein_coding
CLUH	2	protein_coding
CMSS1	1	protein_coding
CNDP2	1	protein_coding
CNGA4	2	protein_coding
CNKSR2	2	protein_coding
CNN3	1	protein_coding
CNNM2	1	protein_coding
CNNM3	1	protein_coding
CNOT6	1	protein_coding
CNOT6L	3	protein_coding
CNOT7	1	protein_coding
CNPY1	1	protein_coding
CNPY3	1	protein_coding
CNPY4	1	protein_coding
CNR2	1	protein_coding
CNST	1	protein_coding
CNTN1	1	protein_coding
CNTN3	1	protein_coding
CNTN4	4	protein_coding
CNTNAP2	1	protein_coding
CNTNAP4	2	protein_coding
COA1	2	protein_coding
COCH	1	protein_coding
COG1	3	protein_coding
COG2	1	protein_coding
COG7	1	protein_coding
COL11A1	2	protein_coding
COL16A1	3	protein_coding
COL20A1	1	protein_coding
COL21A1	2	protein_coding
COL22A1	2	protein_coding
COL23A1	1	protein_coding
COL26A1	1	protein_coding
COL28A1	4	protein_coding
COL5A1	2	protein_coding
COL6A1	1	protein_coding
COL6A2	1	protein_coding
COL6A3	1	protein_coding
COL6A5	4	protein_coding
COL8A2	1	protein_coding
COLQ	2	protein_coding
COP1	1	protein_coding
COPS7B	1	protein_coding
COPS9	1	protein_coding
COPZ2	1	protein_coding
CORO2B	1	protein_coding
COTL1	2	protein_coding
COX1	20	#N/A
COX18	1	protein_coding
COX2	6	#N/A
COX3	3	#N/A
COX4I2	1	protein_coding
COX6B1	1	protein_coding
COX7A1	1	protein_coding
COX7A2L	1	protein_coding
COX7B	2	protein_coding
CP	1	protein_coding
CPA5	1	protein_coding
CPA6	1	protein_coding
CPAMD8	2	protein_coding
CPD	3	protein_coding
CPLANE1	3	protein_coding
CPNE7	1	protein_coding
CPNE8	1	protein_coding
CPOX	2	protein_coding
CPSF3	1	protein_coding
CPSF4L	1	protein_coding
CPSF6	1	protein_coding
CR1	1	protein_coding
CR1L	1	protein_coding
CR2	2	protein_coding
CRACDL	2	protein_coding
CRACR2A	1	protein_coding
CRADD	1	protein_coding
CRB2	1	protein_coding
CREB1	1	protein_coding
CREB3L3	2	protein_coding
CRIM1	1	protein_coding
CRISP2	1	protein_coding
CRISPLD1	3	protein_coding
CRISPLD2	2	protein_coding
CRLF3	1	protein_coding
CRMA	1	lncRNA
CRNKL1	1	protein_coding
CROCC2	1	protein_coding
CRTAC1	1	protein_coding
CRTAM	1	protein_coding
CRTC1	2	protein_coding
CRTC3	1	protein_coding
CRX	1	protein_coding
CRY2	1	protein_coding
CRYAB	1	protein_coding
CRYBB1	1	protein_coding
CSE1L	3	protein_coding
CSF2	1	protein_coding
CSK	1	protein_coding
CSKMT	1	protein_coding
CSMD2	1	protein_coding
CSN3	2	protein_coding
CSNK1A1	2	protein_coding
CSNK1D	1	protein_coding
CSNK2A1	1	protein_coding
CSPP1	2	protein_coding
CSRNP1	1	protein_coding
CSRNP3	1	protein_coding
CSRP1-AS1	1	lncRNA
CST13P	1	transcribed_unprocessed_pseudogene
CSTF3	1	protein_coding
CT75	1	transcribed_unprocessed_pseudogene
CTB-3M24.3	1	#N/A
CTBS	1	protein_coding
CTD-2194D22.4	1	lncRNA
CTDSP1	1	protein_coding
CTDSPL	1	protein_coding
CTNNA1	1	protein_coding
CTNNA2	1	protein_coding
CTNNA3	1	protein_coding
CTNND2	1	protein_coding
CTSL	1	protein_coding
CTSS	1	protein_coding
CUBN	1	protein_coding
CUEDC1	3	protein_coding
CUL7	2	protein_coding
CUL9	1	protein_coding
CUTC	1	protein_coding
CWH43	1	protein_coding
CX3CR1	1	protein_coding
CXCL13	1	protein_coding
CXCL17	1	protein_coding
CXCR5	1	protein_coding
CXXC5	1	protein_coding
CYB561A3	1	protein_coding
CYB5A	1	protein_coding
CYB5R3	1	protein_coding
CYC1	1	protein_coding
CYCS	1	protein_coding
CYFIP2	1	protein_coding
CYLD-AS1	1	lncRNA
CYMP	1	transcribed_unitary_pseudogene
CYP11B1	2	protein_coding
CYP11B2	1	protein_coding
CYP1A2	1	protein_coding
CYP20A1	1	protein_coding
CYP2D6	1	protein_coding
CYP4F3	2	protein_coding
CYP4V2	1	protein_coding
CYTB	18	#N/A
CYTH1	1	protein_coding
CYTH2	1	protein_coding
CYTH4	5	protein_coding
CYYR1-AS1	1	lncRNA
D2HGDH	1	protein_coding
DAB1	1	protein_coding
DAB2	1	protein_coding
DAB2IP	1	protein_coding
DACH1	1	protein_coding
DACT2	1	protein_coding
DACT3	1	protein_coding
DAGLA	3	protein_coding
DAGLB	1	protein_coding
DALRD3	1	protein_coding
DANCR	1	lncRNA
DAP-DT	1	lncRNA
DAPK1-IT1	1	lncRNA
DAPK2	1	protein_coding
DARS1	1	protein_coding
DAZAP1	1	protein_coding
DBF4	1	protein_coding
DBH	1	protein_coding
DBX2	1	protein_coding
DCAF5	1	protein_coding
DCBLD2	1	protein_coding
DCDC2	1	protein_coding
DCDC2B	1	protein_coding
DCLRE1B	1	protein_coding
DCPS	1	protein_coding
DCST1-AS1	1	lncRNA
DCSTAMP	1	protein_coding
DCTN4	2	protein_coding
DCUN1D2	2	protein_coding
DCUN1D4	1	protein_coding
DDB1	1	protein_coding
DDB2	1	protein_coding
DDIT4L-AS1	1	lncRNA
DDOST	1	protein_coding
DDX11	1	protein_coding
DDX11L10	1	transcribed_unprocessed_pseudogene
DDX18	1	protein_coding
DDX27	1	protein_coding
DDX31	3	protein_coding
DDX42	1	protein_coding
DDX54	2	protein_coding
DDX56	1	protein_coding
DEF8	1	protein_coding
DENND1A	1	protein_coding
DENND1B	1	protein_coding
DENND2C	2	protein_coding
DENND2D	3	protein_coding
DENND3	2	protein_coding
DENND3-AS1	2	lncRNA
DENND4A	2	protein_coding
DENND4B	2	protein_coding
DENND4C	1	protein_coding
DENND6B	1	protein_coding
DENR	1	protein_coding
DEPDC5	1	protein_coding
DES	1	protein_coding
DGCR8	1	protein_coding
DGKB	1	protein_coding
DGKD	2	protein_coding
DGKG	2	protein_coding
DGKQ	2	protein_coding
DHRS2	1	protein_coding
DHRS3	1	protein_coding
DHX30	1	protein_coding
DHX37	1	protein_coding
DIAPH3-AS1	1	lncRNA
DICER1	1	protein_coding
DIDO1	1	protein_coding
DIP2B	1	protein_coding
DIPK1B	2	protein_coding
DIPK1C	1	protein_coding
DIPK2B	1	protein_coding
DIS3L	1	protein_coding
DIS3L-AS1	1	lncRNA
DISP1	1	protein_coding
DISP2	1	protein_coding
DKFZP434A062	1	lncRNA
DKK3	1	protein_coding
DLG1	1	protein_coding
DLG2	2	protein_coding
DLG5	1	protein_coding
DLG5-AS1	1	lncRNA
DLGAP3	2	protein_coding
DLGAP4	1	protein_coding
DMKN	3	protein_coding
DMP1	1	protein_coding
DMRTB1	1	protein_coding
DMTF1	1	protein_coding
DNAAF1	1	protein_coding
DNAAF11	1	protein_coding
DNAH1	3	protein_coding
DNAH10	1	protein_coding
DNAH12	5	protein_coding
DNAH14	1	protein_coding
DNAH17	3	protein_coding
DNAH17-AS1	1	lncRNA
DNAH3	1	protein_coding
DNAH5	3	protein_coding
DNAH6	1	protein_coding
DNAH7	1	protein_coding
DNAH8	4	protein_coding
DNAH9	2	protein_coding
DNAI3	1	protein_coding
DNAJA4	1	protein_coding
DNAJB14	1	protein_coding
DNAJB2	1	protein_coding
DNAJC15	1	protein_coding
DNAJC2	1	protein_coding
DNAJC22	1	protein_coding
DNAJC3	1	protein_coding
DNAJC5	1	protein_coding
DNAJC9	1	protein_coding
DNAJC9-AS1	1	lncRNA
DNAL1	1	protein_coding
DNM1	1	protein_coding
DNM1P35	1	lncRNA
DNM3	4	protein_coding
DNM3OS	1	lncRNA
DNMBP	2	protein_coding
DNMT1	1	protein_coding
DNMT3A	2	protein_coding
DNPEP	1	protein_coding
DOCK1	1	protein_coding
DOCK3	2	protein_coding
DOCK5	1	protein_coding
DOCK6	2	protein_coding
DOCK7	2	protein_coding
DOCK9	1	protein_coding
DOK2	1	protein_coding
DOK3	1	protein_coding
DOP1B	1	protein_coding
DOT1L	1	protein_coding
DPAGT1	2	protein_coding
DPH7	1	protein_coding
DPM1	1	protein_coding
DPP10	1	protein_coding
DPY19L1	1	protein_coding
DPY19L2P3	1	transcribed_unprocessed_pseudogene
DPYSL2	1	protein_coding
DPYSL3	1	protein_coding
DQX1	2	protein_coding
DRAXIN	1	protein_coding
DRC3	1	protein_coding
DRC7	1	protein_coding
DRGX	1	protein_coding
DRP2	1	protein_coding
DSCR9	1	lncRNA
DST	3	protein_coding
DSTN	2	protein_coding
DSTNP2	1	transcribed_unprocessed_pseudogene
DTNB	1	protein_coding
DTWD1	1	protein_coding
DTX3L	1	protein_coding
DUOX1	1	protein_coding
DUOXA1	2	protein_coding
DUOXA2	1	protein_coding
DUS1L	2	protein_coding
DUSP19	1	protein_coding
DVL3	1	protein_coding
DYDC2	1	protein_coding
DYNC1I1	2	protein_coding
DYNC1LI2	1	protein_coding
DYNLRB1	1	protein_coding
DYRK1A	1	protein_coding
DYRK3	2	protein_coding
DYSF	2	protein_coding
EBF3-AS1	1	lncRNA
EBLN3P	2	lncRNA
ECE1	1	protein_coding
ECI2	2	protein_coding
ECMXP	1	transcribed_unitary_pseudogene
ECPAS	1	protein_coding
EDC4	1	protein_coding
EDRF1	1	protein_coding
EEF1A1	2	protein_coding
EEF1A2	1	protein_coding
EEF1AKMT2	1	protein_coding
EEF1D	1	protein_coding
EEIG1	2	protein_coding
EFCAB13	2	protein_coding
EFCAB14	1	protein_coding
EFCAB5	2	protein_coding
EFCAB6	1	protein_coding
EFEMP2	1	protein_coding
EFNA5	1	protein_coding
EFR3A	1	protein_coding
EFTUD2	1	protein_coding
EHD2	1	protein_coding
EHD3	1	protein_coding
EIF2AK1	1	protein_coding
EIF2AK2	1	protein_coding
EIF2B2	1	protein_coding
EIF2D	1	protein_coding
EIF2S1	1	protein_coding
EIF2S2	1	protein_coding
EIF2S3B	1	protein_coding
EIF3B	2	protein_coding
EIF3C	1	protein_coding
EIF3D	1	protein_coding
EIF3E	1	protein_coding
EIF3L	1	protein_coding
EIF4E2	1	protein_coding
EIF4E3	2	protein_coding
EIF4EBP2	2	protein_coding
EIF4G1	1	protein_coding
EIF4G3	1	protein_coding
EIF4H	2	protein_coding
ELAVL1	1	protein_coding
ELAVL2	2	protein_coding
ELFN1	1	protein_coding
ELL	1	protein_coding
ELL2	1	protein_coding
ELMO1	2	protein_coding
ELN	1	protein_coding
ELOB	1	protein_coding
ELOVL5	2	protein_coding
ELP4	1	protein_coding
EMC10	1	protein_coding
EMC8	1	protein_coding
EMCN	1	protein_coding
EMILIN1	1	protein_coding
EMILIN2	1	protein_coding
EML1	1	protein_coding
EML4	2	protein_coding
EMX1	1	protein_coding
EMX2OS	1	lncRNA
ENAH	1	protein_coding
ENDOV	2	protein_coding
ENG	1	protein_coding
ENOSF1	1	protein_coding
ENOX1	1	protein_coding
ENPP2	1	protein_coding
ENPP6	1	protein_coding
ENPP7	1	protein_coding
ENTPD1	1	protein_coding
ENTPD3	1	protein_coding
ENTPD5	2	protein_coding
ENTREP1	1	protein_coding
EP300-AS1	1	lncRNA
EPAS1	3	protein_coding
EPB41	1	protein_coding
EPB41L4A	1	protein_coding
EPB41L4A-AS1	1	lncRNA
EPCAM	1	protein_coding
EPG5	2	protein_coding
EPHA3	2	protein_coding
EPHA4	1	protein_coding
EPHA6	1	protein_coding
EPHA8	2	protein_coding
EPHB2	1	protein_coding
EPHB3	1	protein_coding
EPHX2	1	protein_coding
EPN1	2	protein_coding
EPN3	2	protein_coding
EPPIN	1	protein_coding
EPPK1	1	protein_coding
EPS15	1	protein_coding
EPS8	1	protein_coding
EPSTI1	1	protein_coding
ERBB2	2	protein_coding
ERBB3	1	protein_coding
ERBB4	2	protein_coding
ERCC3	1	protein_coding
ERCC6	3	protein_coding
ERCC6L	1	protein_coding
ERCC6L2-AS1	1	lncRNA
ERCC8	1	protein_coding
ERFL	2	protein_coding
ERICH3	1	protein_coding
ERICH6	1	protein_coding
ERN1	1	protein_coding
ERN2	1	protein_coding
ERO1B	1	protein_coding
ERP27	1	protein_coding
ERRFI1	1	protein_coding
ESCO2	1	protein_coding
ESF1	2	protein_coding
ESPL1	1	protein_coding
ESR1	2	protein_coding
ESR2	2	protein_coding
ESS2	2	protein_coding
ESYT1	1	protein_coding
ESYT2	2	protein_coding
ETV6	2	protein_coding
EVA1A	1	protein_coding
EVC	1	protein_coding
EVI5	1	protein_coding
EVL	1	protein_coding
EVPL	1	protein_coding
EXD1	1	protein_coding
EXO5-DT	1	lncRNA
EXOC3L4	3	protein_coding
EXOC5	1	protein_coding
EXOC6B	1	protein_coding
EXOSC2	2	protein_coding
EXPH5	1	protein_coding
EXT1	1	protein_coding
EYA4	2	protein_coding
F10	1	protein_coding
F2	1	protein_coding
F5	1	protein_coding
FAAH	2	protein_coding
FADS1	3	protein_coding
FADS2	3	protein_coding
FADS3	1	protein_coding
FAM107A	1	protein_coding
FAM110C	1	protein_coding
FAM110D	2	protein_coding
FAM111A	1	protein_coding
FAM114A1	1	protein_coding
FAM117B	1	protein_coding
FAM118A	2	protein_coding
FAM120AOS	2	protein_coding
FAM124A	2	protein_coding
FAM131B	1	protein_coding
FAM135A	1	protein_coding
FAM135A-AS1	1	lncRNA
FAM138C	1	lncRNA
FAM13B	3	protein_coding
FAM149B1	3	protein_coding
FAM153CP	1	lncRNA
FAM161B	1	protein_coding
FAM162A	1	protein_coding
FAM163A	1	protein_coding
FAM168B	1	protein_coding
FAM171A1	1	protein_coding
FAM172A	1	protein_coding
FAM174A	1	protein_coding
FAM174B	1	protein_coding
FAM178B	1	protein_coding
FAM183DP	1	processed_pseudogene
FAM185BP	2	transcribed_unprocessed_pseudogene
FAM186B	1	protein_coding
FAM193A	1	protein_coding
FAM193B	1	protein_coding
FAM217B	1	protein_coding
FAM222A	1	protein_coding
FAM234B	1	protein_coding
FAM242A	1	lncRNA
FAM242D	2	lncRNA
FAM27E3	1	lncRNA
FAM27E5	1	lncRNA
FAM3B	1	protein_coding
FAM66C	1	lncRNA
FAM78B	1	protein_coding
FAM83A	3	protein_coding
FAM83B	2	protein_coding
FAM83E	1	protein_coding
FAM83F	4	protein_coding
FAM83G	1	protein_coding
FAM86JP	1	transcribed_unprocessed_pseudogene
FAM90A1	1	protein_coding
FAM90A26	1	protein_coding
FAM91A1	2	protein_coding
FANCE	1	protein_coding
FAR2P2	1	transcribed_unprocessed_pseudogene
FARP2	1	protein_coding
FARSB	1	protein_coding
FASLG	1	protein_coding
FAT3	3	protein_coding
FBLIM1	1	protein_coding
FBLN2	1	protein_coding
FBLN7	2	protein_coding
FBN2	1	protein_coding
FBP1	1	protein_coding
FBRS	1	protein_coding
FBXL13	1	protein_coding
FBXL17	1	protein_coding
FBXL18	1	protein_coding
FBXL2	2	protein_coding
FBXO10	3	protein_coding
FBXO3	3	protein_coding
FBXO34	1	protein_coding
FBXO40	1	protein_coding
FBXO6	1	protein_coding
FBXW10	1	protein_coding
FBXW2	1	protein_coding
FBXW7	2	protein_coding
FCHO2	2	protein_coding
FCHSD2	8	protein_coding
FCRL1	1	protein_coding
FCRL4	1	protein_coding
FCRL5	1	protein_coding
FCRL6	1	protein_coding
FCRLB	1	protein_coding
FDPS	1	protein_coding
FEM1B	1	protein_coding
FEM1C	1	protein_coding
FER	2	protein_coding
FER1L4	1	transcribed_unitary_pseudogene
FERMT1	1	protein_coding
FERMT3	1	protein_coding
FGD2	2	protein_coding
FGD3	1	protein_coding
FGD5P1	2	transcribed_unprocessed_pseudogene
FGF14	1	protein_coding
FGF17	1	protein_coding
FGF19	3	protein_coding
FGF6	2	protein_coding
FGF8	1	protein_coding
FGFR1	1	protein_coding
FGFR1OP2	1	protein_coding
FGFR2	1	protein_coding
FGGY	1	protein_coding
FHIP1B	1	protein_coding
FHL1P1	2	lncRNA
FHL2	1	protein_coding
FHOD1	1	protein_coding
FHOD3	1	protein_coding
FIBCD1	1	protein_coding
FIRRM	1	#N/A
FITM2	1	protein_coding
FKBP1AP1	1	processed_pseudogene
FKBP9	1	protein_coding
FKBP9P1	1	transcribed_unprocessed_pseudogene
FLCN	3	protein_coding
FLJ32255	1	#N/A
FLJ37201	1	#N/A
FLJ42393	1	TEC
FLNA	3	protein_coding
FLNB	1	protein_coding
FLNC	1	protein_coding
FLRT2	1	protein_coding
FLT1	1	protein_coding
FLT4	3	protein_coding
FLYWCH1	1	protein_coding
FMN2	1	protein_coding
FMNL1	4	protein_coding
FMNL3	2	protein_coding
FMOD	1	protein_coding
FN1	2	protein_coding
FN3KRP	2	protein_coding
FNBP1L	1	protein_coding
FNDC3B	1	protein_coding
FNDC9	1	protein_coding
FNIP1	1	protein_coding
FOLH1	2	protein_coding
FOSL1	1	protein_coding
FOXA2	1	protein_coding
FOXCUT	1	lncRNA
FOXE3	1	protein_coding
FOXI1	1	protein_coding
FOXJ2	1	protein_coding
FOXJ3	1	protein_coding
FOXK1	2	protein_coding
FOXL1	1	protein_coding
FOXM1	1	protein_coding
FOXN2	1	protein_coding
FOXO1	4	protein_coding
FOXO4	2	protein_coding
FOXP4	3	protein_coding
FOXRED2	1	protein_coding
FRAS1	1	protein_coding
FREM2-AS1	1	lncRNA
FRG1CP	2	transcribed_unprocessed_pseudogene
FRMD1	7	protein_coding
FRMD4A	3	protein_coding
FRMD5	2	protein_coding
FRMD6	3	protein_coding
FRMD6-AS1	1	#N/A
FRMPD2	1	protein_coding
FRS3	1	protein_coding
FRY	1	protein_coding
FRYL	1	protein_coding
FSCN2	1	protein_coding
FTSJ3	1	protein_coding
FUBP1	1	protein_coding
FUT9	2	protein_coding
FXR1	1	protein_coding
FXYD5	1	protein_coding
FYB1	1	protein_coding
FYN	1	protein_coding
FZD4	2	protein_coding
FZD5	1	protein_coding
FZD7	1	protein_coding
FZR1	1	protein_coding
GAB1	1	protein_coding
GAB4	1	protein_coding
GABARAPL3	1	TEC
GABBR2	2	protein_coding
GABRA5	2	protein_coding
GABRB1	1	protein_coding
GABRB3	2	protein_coding
GABRE	2	protein_coding
GABRG3	1	protein_coding
GABRR1	1	protein_coding
GABRR2	2	protein_coding
GAD2	5	protein_coding
GAK	1	protein_coding
GALK2	2	protein_coding
GALNS	2	protein_coding
GALNT10	1	protein_coding
GALNT18	2	protein_coding
GALNT2	2	protein_coding
GALNT6	1	protein_coding
GALNT7	1	protein_coding
GALR2	2	protein_coding
GAN	1	protein_coding
GANC	1	protein_coding
GAREM2	2	protein_coding
GARIN2	1	protein_coding
GARS1	1	protein_coding
GAS1	1	protein_coding
GAS2L3	1	protein_coding
GAS7	3	protein_coding
GAS8	1	protein_coding
GATA1	1	protein_coding
GATA2	2	protein_coding
GATA5	1	protein_coding
GATAD2A	1	protein_coding
GBA2	1	protein_coding
GBP6	1	protein_coding
GCA	1	protein_coding
GCAT	2	protein_coding
GCAWKR	2	lncRNA
GCC2	1	protein_coding
GCKR	1	protein_coding
GCN1	1	protein_coding
GCNA	1	protein_coding
GDAP1	2	protein_coding
GDAP1L1	1	protein_coding
GDF10	2	protein_coding
GDF11	1	protein_coding
GDF5	1	protein_coding
GDNF	1	protein_coding
GDPD1	2	protein_coding
GDPD5	2	protein_coding
GEMIN4	1	protein_coding
GEMIN5	1	protein_coding
GFI1B	1	protein_coding
GFM2	1	protein_coding
GFOD2	1	protein_coding
GFPT1	1	protein_coding
GFPT2	1	protein_coding
GGT1	2	protein_coding
GGT5	1	protein_coding
GGT6	1	protein_coding
GGT7	1	protein_coding
GHR	1	protein_coding
GIP	1	protein_coding
GIPC2	1	protein_coding
GIPR	1	protein_coding
GJB4	1	protein_coding
GJD3	1	protein_coding
GKAP1	1	protein_coding
GLB1	1	protein_coding
GLCE	1	protein_coding
GLI3	2	protein_coding
GLIS3	1	protein_coding
GLRA1	1	protein_coding
GLRA2	2	protein_coding
GLS2	1	protein_coding
GLT1D1	1	protein_coding
GLT6D1	1	protein_coding
GLT8D2	1	protein_coding
GLYATL3	1	protein_coding
GLYCTK	1	protein_coding
GMFG	1	protein_coding
GML	1	protein_coding
GMPPA	1	protein_coding
GMPPB	1	protein_coding
GNA13	1	protein_coding
GNA15	1	protein_coding
GNAI1	3	protein_coding
GNAI2	1	protein_coding
GNAI3	1	protein_coding
GNAO1	1	protein_coding
GNAO1-DT	1	lncRNA
GNAQ	1	protein_coding
GNAS	3	protein_coding
GNAS-AS1	1	lncRNA
GNAT3	1	protein_coding
GNAZ	2	protein_coding
GNB1L	1	protein_coding
GNE	1	protein_coding
GNG12-AS1	1	lncRNA
GNG3	1	protein_coding
GNG4	1	protein_coding
GNL3	1	protein_coding
GNRHR	1	protein_coding
GOLGA2	1	protein_coding
GOLGA2P5	1	transcribed_unprocessed_pseudogene
GOLGA4	1	protein_coding
GOLGA4-AS1	1	lncRNA
GOLGA6L3P	1	unprocessed_pseudogene
GOLGA8DP_1	1	#N/A
GOLGA8K	2	protein_coding
GPAT2	1	protein_coding
GPAT3	1	protein_coding
GPATCH2L	1	protein_coding
GPATCH8	1	protein_coding
GPBP1	1	protein_coding
GPD2	1	protein_coding
GPM6B	1	protein_coding
GPR135	3	protein_coding
GPR137	1	protein_coding
GPR141	1	protein_coding
GPR146	2	protein_coding
GPR148	1	protein_coding
GPR155	1	protein_coding
GPR26	1	protein_coding
GPR27	1	protein_coding
GPR37L1	1	protein_coding
GPR83	1	protein_coding
GPR88	2	protein_coding
GPRIN1	1	protein_coding
GPRIN2	1	protein_coding
GPS1	1	protein_coding
GPSM1	2	protein_coding
GPX4	1	protein_coding
GPX7	1	protein_coding
GRAMD1B	2	protein_coding
GRAMD2B	1	protein_coding
GREB1	3	protein_coding
GRHL1	1	protein_coding
GRHL3	3	protein_coding
GRID1	1	protein_coding
GRID2	1	protein_coding
GRIFIN	1	protein_coding
GRIN1	1	protein_coding
GRIN2A	2	protein_coding
GRIN2B	1	protein_coding
GRIN2C	2	protein_coding
GRIP2	1	protein_coding
GRK2	2	protein_coding
GRK3	1	protein_coding
GRM2	1	protein_coding
GRM7	1	protein_coding
GRM8	3	protein_coding
GRP	1	protein_coding
GRSF1	1	protein_coding
GS1-279B7.1	1	transcribed_processed_pseudogene
GSAP	1	protein_coding
GSDMB	1	protein_coding
GSDMC	1	protein_coding
GSDME	1	protein_coding
GSE1	4	protein_coding
GSN	1	protein_coding
GSR	1	protein_coding
GSS	1	protein_coding
GSTA1	2	protein_coding
GSTA4	1	protein_coding
GSTK1	1	protein_coding
GSTM4	1	protein_coding
GSTO2	2	protein_coding
GSTP1	1	protein_coding
GSTT1	1	protein_coding
GSTT2B	1	protein_coding
GTF2A1	2	protein_coding
GTF2IP13	1	transcribed_unprocessed_pseudogene
GTF2IRD2	1	protein_coding
GTF3C1	1	protein_coding
GTPBP1	1	protein_coding
GTPBP2	1	protein_coding
GTSCR1	1	lncRNA
GTSF1L	1	protein_coding
GUCD1	1	protein_coding
GUCY1B2	1	transcribed_unitary_pseudogene
GUCY2C	1	protein_coding
GUCY2EP	1	transcribed_unprocessed_pseudogene
GUK1	2	protein_coding
GVINP1	1	transcribed_unprocessed_pseudogene
GXYLT1	1	protein_coding
GZF1	1	protein_coding
H2AC2P	1	transcribed_unprocessed_pseudogene
H2BC21	1	protein_coding
H6PD	1	protein_coding
HADHA	1	protein_coding
HAO2	1	protein_coding
HAPSTR1	4	protein_coding
HAS3	1	protein_coding
HAUS8	2	protein_coding
HAVCR1	1	protein_coding
HBG2	1	protein_coding
HBS1L	1	protein_coding
HCAR1	1	protein_coding
HCCAT5	1	lncRNA
HCFC1	1	protein_coding
HCFC1R1	1	protein_coding
HCG22_7	1	#N/A
HCN1	1	protein_coding
HCN4	1	protein_coding
HDAC11	1	protein_coding
HDAC4	2	protein_coding
HDAC7	2	protein_coding
HDAC8	1	protein_coding
HDHD5-AS1	1	lncRNA
HEATR5A	1	protein_coding
HEATR6	2	protein_coding
HEATR6-DT	1	lncRNA
HECTD1	2	protein_coding
HECTD2	1	protein_coding
HECTD2-AS1	1	#N/A
HECTD3	1	protein_coding
HECTD4	1	protein_coding
HECW1-IT1	1	lncRNA
HELZ2	1	protein_coding
HEMK1	1	protein_coding
HERC1	2	protein_coding
HERC2P10	1	unprocessed_pseudogene
HERC6	1	protein_coding
HERPUD2-AS1	1	lncRNA
HES7	1	protein_coding
HEXA	1	protein_coding
HEXIM2	1	protein_coding
HEY2	1	protein_coding
HEYL	1	protein_coding
HGF	1	protein_coding
HGSNAT	1	protein_coding
HHIPL1	1	protein_coding
HHLA2	1	protein_coding
HID1-AS1	1	lncRNA
HIF1AN	2	protein_coding
HIF3A	1	protein_coding
HINFP	2	protein_coding
HIPK1	1	protein_coding
HIRA	4	protein_coding
HIRIP3	1	protein_coding
HIVEP2	3	protein_coding
HK3	1	protein_coding
HLA-F_6	1	#N/A
HLA-H_7	1	#N/A
HMBOX1	1	protein_coding
HMCN1	4	protein_coding
HMCN2	1	protein_coding
HMGXB3	1	protein_coding
HMGXB4	2	protein_coding
HMOX1	1	protein_coding
HMX3	1	protein_coding
HNMT	1	protein_coding
HNRNPA3P1	1	processed_pseudogene
HNRNPD	1	protein_coding
HNRNPLL	1	protein_coding
HOMER1	1	protein_coding
HOMER2	2	protein_coding
HOTTIP	1	lncRNA
HOXA-AS3	1	lncRNA
HOXA10	1	protein_coding
HOXA11-AS	1	lncRNA
HOXA13	1	protein_coding
HOXB-AS2	1	lncRNA
HOXB3	1	protein_coding
HOXD11	1	protein_coding
HPCAL1	3	protein_coding
HPR	1	protein_coding
HR	2	protein_coding
HRG-AS1	1	lncRNA
HRH2	1	protein_coding
HRK	1	protein_coding
HS1BP3-IT1	1	lncRNA
HS3ST2	1	protein_coding
HS6ST1	1	protein_coding
HSD17B14	1	protein_coding
HSDL2-AS1	1	lncRNA
HSPA12B	1	protein_coding
HSPA4	2	protein_coding
HSPB1	1	protein_coding
HSPB2	1	protein_coding
HSPG2	2	protein_coding
HTR1D	1	protein_coding
HTR7	1	protein_coding
HTT	1	protein_coding
HUS1	1	protein_coding
HUWE1	3	protein_coding
HYDIN2	1	transcribed_unprocessed_pseudogene
IBSP	1	protein_coding
ICE2	2	protein_coding
ICMT	1	protein_coding
ICMT-DT	1	lncRNA
ICOS	1	protein_coding
IFFO2	2	protein_coding
IFITM3	1	protein_coding
IFNAR2	1	protein_coding
IFT122	1	protein_coding
IFT140	3	protein_coding
IFT25	1	protein_coding
IFT43	1	protein_coding
IFT52	1	protein_coding
IFT70A	1	#N/A
IFT81	1	protein_coding
IGDCC3	2	protein_coding
IGDCC4	1	protein_coding
IGF1	1	protein_coding
IGF1R	3	protein_coding
IGF2R	1	protein_coding
IGFBP1	1	protein_coding
IGFBP6	2	protein_coding
IGFBPL1	1	protein_coding
IGFL4	1	protein_coding
IGKV5-2_1	1	#N/A
IGLV10-54	1	IG_V_gene
IGSF10	1	protein_coding
IGSF22	1	protein_coding
IGSF3	2	protein_coding
IGSF9B	1	protein_coding
IHO1	1	protein_coding
IK	1	protein_coding
IKBKB	1	protein_coding
IKBKE	1	protein_coding
IKZF1	2	protein_coding
IKZF3	2	protein_coding
IL10RA	2	protein_coding
IL11	1	protein_coding
IL12RB2	1	protein_coding
IL13	1	protein_coding
IL16	1	protein_coding
IL17D	1	protein_coding
IL17RD	1	protein_coding
IL17RE	2	protein_coding
IL17REL	1	protein_coding
IL19	1	protein_coding
IL1A	2	protein_coding
IL1RAP	4	protein_coding
IL1RN	1	protein_coding
IL20RA	1	protein_coding
IL21R	1	protein_coding
IL31RA	2	protein_coding
IL36RN	1	protein_coding
ILDR1	1	protein_coding
ILDR2	1	protein_coding
ILF3-DT	1	lncRNA
ILRUN-AS1	1	lncRNA
IMMP2L	3	protein_coding
IMP3	2	protein_coding
IMPA1P1	3	transcribed_unprocessed_pseudogene
IMPACT	2	protein_coding
INF2	1	protein_coding
ING5	1	protein_coding
INHA	1	protein_coding
INHBA-AS1	1	lncRNA
INKA2	1	protein_coding
INKA2-AS1	2	lncRNA
INPP4A	2	protein_coding
INPP5F	1	protein_coding
INSC	1	protein_coding
INSYN2A	1	protein_coding
INTS15	1	protein_coding
INTS2	1	protein_coding
INTS6L	3	protein_coding
INTS7	1	protein_coding
IP6K2	2	protein_coding
IP6K3	1	protein_coding
IPO5	1	protein_coding
IPO8	1	protein_coding
IPO9	1	protein_coding
IPP	1	protein_coding
IQCH	1	protein_coding
IQCN	1	protein_coding
IQSEC1	2	protein_coding
IQSEC2	3	protein_coding
IRAIN	1	lncRNA
IRF1	1	protein_coding
ISG20L2	1	protein_coding
ISL1	1	protein_coding
ISLR2	1	protein_coding
ISM1	1	protein_coding
ITCH	3	protein_coding
ITGA7	1	protein_coding
ITGA9	1	protein_coding
ITGAE	1	protein_coding
ITGAV	1	protein_coding
ITGB2	1	protein_coding
ITGB4	1	protein_coding
ITGB5	1	protein_coding
ITGB8	3	protein_coding
ITIH3	1	protein_coding
ITIH6	1	protein_coding
ITLN2	1	protein_coding
ITPR1	3	protein_coding
ITPR2	1	protein_coding
ITPR3	2	protein_coding
ITSN1	2	protein_coding
ITSN2	1	protein_coding
IVD	1	protein_coding
JAG1	1	protein_coding
JAK1	2	protein_coding
JAK3	1	protein_coding
JAZF1	3	protein_coding
JMJD1C	1	protein_coding
JPH2	2	protein_coding
JPH3	1	protein_coding
JRK	1	protein_coding
JUN	2	protein_coding
KALRN	1	protein_coding
KANK1	1	protein_coding
KANTR	1	protein_coding
KAT7	1	protein_coding
KATNBL1	2	protein_coding
KATNBL1P6	1	transcribed_processed_pseudogene
KATNIP	4	protein_coding
KAZN-AS1	1	lncRNA
KBTBD12	1	protein_coding
KC6	2	lncRNA
KCNA1	1	protein_coding
KCNAB1	4	protein_coding
KCNC1	1	protein_coding
KCNC4	5	protein_coding
KCND3	1	protein_coding
KCNE3	1	protein_coding
KCNF1	1	protein_coding
KCNG3	1	protein_coding
KCNH1	1	protein_coding
KCNH5	1	protein_coding
KCNH6	1	protein_coding
KCNIP4	1	protein_coding
KCNJ11	1	protein_coding
KCNJ15	1	protein_coding
KCNJ16	1	protein_coding
KCNJ5	1	protein_coding
KCNK5	2	protein_coding
KCNMA1	2	protein_coding
KCNMA1-AS3	1	lncRNA
KCNN3	1	protein_coding
KCNQ1OT1	1	lncRNA
KCNQ3	4	protein_coding
KCNT1	2	protein_coding
KCTD2	1	protein_coding
KCTD3	2	protein_coding
KCTD9	1	protein_coding
KDM3A	1	protein_coding
KDM4B	1	protein_coding
KDM5A	1	protein_coding
KDM5B	1	protein_coding
KDM6A	1	protein_coding
KIAA0319L	1	protein_coding
KIAA1549L	2	protein_coding
KIAA1656	1	#N/A
KIAA1671	3	protein_coding
KIAA1755	4	protein_coding
KIAA1958	1	protein_coding
KIAA2012	1	protein_coding
KIF18A	1	protein_coding
KIF1A	4	protein_coding
KIF21A	1	protein_coding
KIF21B	2	protein_coding
KIF24	1	protein_coding
KIF27	1	protein_coding
KIF2C	2	protein_coding
KIF3A	1	protein_coding
KIF6	2	protein_coding
KIF9	1	protein_coding
KIFBP	1	protein_coding
KIZ	1	protein_coding
KLB	1	protein_coding
KLF15	1	protein_coding
KLF18	1	protein_coding
KLHDC8A	1	protein_coding
KLHL10	1	protein_coding
KLHL21	2	protein_coding
KLHL22	1	protein_coding
KLHL24	1	protein_coding
KLHL29	5	protein_coding
KLHL30	2	protein_coding
KLHL31	1	protein_coding
KLHL36	2	protein_coding
KLHL40	1	protein_coding
KLHL5	1	protein_coding
KLK11	2	protein_coding
KLRA1P	1	transcribed_unprocessed_pseudogene
KLRB1	1	protein_coding
KMT2B	1	protein_coding
KMT2CP5	2	transcribed_unprocessed_pseudogene
KMT2D	1	protein_coding
KNCN	1	protein_coding
KNL1	1	protein_coding
KPNA5	2	protein_coding
KPNA6	1	protein_coding
KRI1	1	protein_coding
KRT14	1	protein_coding
KRT23_1	1	#N/A
KRT27	1	protein_coding
KRT32	1	protein_coding
KRT35	1	protein_coding
KRT42P	1	transcribed_unprocessed_pseudogene
KRT73	1	protein_coding
KRT75	1	protein_coding
KRT82	1	protein_coding
KRT84	4	protein_coding
KRT86	1	protein_coding
KRTAP19-5	1	protein_coding
KRTAP2-2_2	1	#N/A
KRTAP22-1	1	protein_coding
L3HYPDH	1	protein_coding
L3MBTL1	1	protein_coding
L3MBTL2	1	protein_coding
L3MBTL4	1	protein_coding
L3MBTL4-AS1	1	lncRNA
LACTBL1	1	protein_coding
LAD1	1	protein_coding
LAMA1	3	protein_coding
LAMA3	1	protein_coding
LAMA4	1	protein_coding
LAMB2	1	protein_coding
LAMP2	1	protein_coding
LANCL2	1	protein_coding
LARGE1	2	protein_coding
LARP1	2	protein_coding
LARP4	1	protein_coding
LARP6	1	protein_coding
LASP1	1	protein_coding
LBR	1	protein_coding
LBX1	1	protein_coding
LCE3A	1	protein_coding
LCK	1	protein_coding
LCN12	1	protein_coding
LCN2	1	protein_coding
LCOR	5	protein_coding
LCTL	1	protein_coding
LDLRAD2	1	protein_coding
LDLRAD4	2	protein_coding
LEMD3	1	protein_coding
LETM1	1	protein_coding
LGALSL-DT	1	lncRNA
LGR4	1	protein_coding
LGR6	1	protein_coding
LHCGR	1	protein_coding
LHX3	2	protein_coding
LIFR	1	protein_coding
LIMK1	2	protein_coding
LIMS2	2	protein_coding
LIN28A	1	protein_coding
LIN7B	1	protein_coding
LIN9	1	protein_coding
LINC00029	1	lncRNA
LINC00115	1	lncRNA
LINC00205	4	lncRNA
LINC00207	2	lncRNA
LINC00265	1	lncRNA
LINC00269	1	lncRNA
LINC00332	1	lncRNA
LINC00343	1	lncRNA
LINC00382	1	lncRNA
LINC00424	1	lncRNA
LINC00428	1	lncRNA
LINC00461	2	lncRNA
LINC00482	1	lncRNA
LINC00487	1	lncRNA
LINC00504	1	lncRNA
LINC00539	1	lncRNA
LINC00570	1	lncRNA
LINC00592	1	lncRNA
LINC00593	1	#N/A
LINC00597	3	#N/A
LINC00598	2	lncRNA
LINC00635	1	lncRNA
LINC00652	1	lncRNA
LINC00656	1	lncRNA
LINC00673	1	#N/A
LINC00693	1	#N/A
LINC00701	1	lncRNA
LINC00710	1	lncRNA
LINC00858	1	lncRNA
LINC00868	1	lncRNA
LINC00885	1	lncRNA
LINC00910	1	lncRNA
LINC00942	1	lncRNA
LINC00951	1	lncRNA
LINC00954	2	lncRNA
LINC00967	1	lncRNA
LINC00977	1	#N/A
LINC00987	1	lncRNA
LINC01000	2	#N/A
LINC01111	2	lncRNA
LINC01127	1	lncRNA
LINC01128	1	lncRNA
LINC01141	1	lncRNA
LINC01166	2	lncRNA
LINC01168	1	lncRNA
LINC01170	1	lncRNA
LINC01239	1	lncRNA
LINC01250	1	lncRNA
LINC01252	1	lncRNA
LINC01256	1	lncRNA
LINC01271	1	lncRNA
LINC01299	2	lncRNA
LINC01303	1	lncRNA
LINC01317	1	#N/A
LINC01362	1	lncRNA
LINC01376	1	lncRNA
LINC01394	1	lncRNA
LINC01440	1	lncRNA
LINC01447	1	lncRNA
LINC01450	1	lncRNA
LINC01460	1	lncRNA
LINC01471	1	lncRNA
LINC01474	1	lncRNA
LINC01488	1	lncRNA
LINC01514	2	lncRNA
LINC01517	1	lncRNA
LINC01529	1	#N/A
LINC01531	1	lncRNA
LINC01537	1	lncRNA
LINC01550	1	lncRNA
LINC01566	1	lncRNA
LINC01586	1	lncRNA
LINC01588	1	lncRNA
LINC01600	1	lncRNA
LINC01605	1	lncRNA
LINC01617	2	#N/A
LINC01618	1	lncRNA
LINC01637	1	lncRNA
LINC01647	1	lncRNA
LINC01665	1	lncRNA
LINC01671	1	lncRNA
LINC01674	1	lncRNA
LINC01684	2	lncRNA
LINC01686	1	lncRNA
LINC01695	1	lncRNA
LINC01705	2	lncRNA
LINC01721	1	lncRNA
LINC01722	1	lncRNA
LINC01754	1	lncRNA
LINC01783_1	1	#N/A
LINC01792	1	lncRNA
LINC01804	1	lncRNA
LINC01811	1	lncRNA
LINC01828	1	lncRNA
LINC01868	1	lncRNA
LINC01889	1	lncRNA
LINC01890	1	lncRNA
LINC01943	1	lncRNA
LINC01948	1	lncRNA
LINC01951	1	lncRNA
LINC01969	1	#N/A
LINC01973	3	lncRNA
LINC01979	1	lncRNA
LINC01983	1	lncRNA
LINC02024	1	lncRNA
LINC02028	1	lncRNA
LINC02037	1	lncRNA
LINC02043	1	lncRNA
LINC02052	1	lncRNA
LINC02071	1	lncRNA
LINC02072	1	#N/A
LINC02080	2	lncRNA
[truncated: 3,337 more rows]

## Sheet: combined
	m1	p12	m5	m3	p27	s2	s4	s6
protein_codeing	10916	9773	1951	14666	10110	8200	14103	3693
lncRNA	1536	1387	200	2688	1449	981	2509	407
miRNA	55	45	8	180	56	38	141	18
snoRNA	8	11	1	34	10	9	27	4
snRNA	1	0	0	4	3	0	3	1
pseudogene	303	274	38	515	299	555	477	122
	143B dead	mg63 dead	u2os dead	saos_dead	mg63 sen	143B sen	saos sen	u2osdead
