# Supplementary material for: TRDMT1 methyltransferase gene knockout attenuates STING-based cell death signaling during self-extracellular RNA-mediated response in drug-induced senescent osteosarcoma cells
Source: Cell Mol Life Sci. 2025 Aug 13;82(1):310. doi: 10.1007/s00018-025-05835-1 (PMC12350886; doi:10.1007/s00018-025-05835-1)
Supplement: Supplementary file 2 — (XSLX 80.0 KB) [file 18_2025_5835_MOESM2_ESM.xlsx]

## Sheet: sene_10
Genes	MG63	143B	SaOs	U2OS	MG63	143B	SaOs	U2OS
ABCA13	10	0	24	0	1	0	1	0
ADCY8	10	0	0	0	1	0	0	0
ANKS1A	10	0	0	0	1	0	0	0
BCKDHB	14	0	34	0	1	0	1	0
BLTP3A	13	0	0	0	1	0	0	0
BNC2	31	0	16	0	1	0	1	0
CACNA1A	10	0	0	0	1	0	0	0
CCDC171	64	0	14	0	1	0	1	0
CCN4	15	0	0	0	1	0	0	0
CHAT	10	0	0	0	1	0	0	0
CHD6	15	0	37	0	1	0	1	0
CNTLN	11	0	14	0	1	0	1	0
COL14A1	12	0	13	0	1	0	1	0
COL22A1	22	0	11	0	1	0	1	0
CSMD3	28	0	16	0	1	0	1	0
DCUN1D4	13	0	0	0	1	0	0	0
DNAAF11	12	0	10	0	1	0	1	0
DNAH14	12	0	15	0	1	0	1	0
DNAH2	10	0	14	0	1	0	1	0
DNAH5	10	0	20	0	1	0	1	0
DNAH8	26	0	13	0	1	0	1	0
DOCK8	10	0	0	0	1	0	0	0
EBF1	10	0	0	0	1	0	0	0
EFR3A	24	0	28	0	1	0	1	0
ELOVL2	13	0	11	0	1	0	1	0
ENAH	14	0	0	0	1	0	0	0
ERCC6	16	0	11	0	1	0	1	0
FAM135B	16	0	13	0	1	0	1	0
FAM172A	12	0	0	0	1	0	0	0
FBXL17	11	0	20	0	1	0	1	0
FOCAD	22	0	11	0	1	0	1	0
FOXO1	11	0	13	0	1	0	1	0
FREM1	59	0	0	0	1	0	0	0
FTO	30	0	10	0	1	0	1	0
GALK2	10	0	0	0	1	0	0	0
GALNT2	12	0	0	0	1	0	0	0
GATAD2A	16	0	0	0	1	0	0	0
GREB1	12	0	0	0	1	0	0	0
GRIA2	10	0	0	0	1	0	0	0
HDAC4	10	0	21	0	1	0	1	0
HERC1	10	0	14	0	1	0	1	0
HIVEP2	11	0	44	0	1	0	1	0
HMCN1	12	0	15	0	1	0	1	0
HMCN2	10	0	11	0	1	0	1	0
IGF1R	10	0	34	0	1	0	1	0
IL1RAP	13	0	0	0	1	0	0	0
IMMP2L	20	0	42	0	1	0	1	0
INTS6	11	0	14	0	1	0	1	0
KCNQ3	31	0	40	0	1	0	1	0
LOC101928658	15	0	0	0	1	0	0	0
LOC105374140	13	0	0	0	1	0	0	0
LOC105375721	22	0	24	0	1	0	1	0
LOC105375724	14	0	16	0	1	0	1	0
LOC105375751	25	0	24	0	1	0	1	0
LOC105375772	12	0	0	0	1	0	0	0
LOC107984805	14	0	22	0	1	0	1	0
LOC107986015	12	16	20	0	1	1	1	0
LOC112268133	13	0	28	0	1	0	1	0
LOC112268317	15	0	36	0	1	0	1	0
LOC124900459	18	0	66	0	1	0	1	0
LOC124900546	11	0	15	0	1	0	1	0
LOC124905974	18	0	0	0	1	0	0	0
LPIN1	11	0	0	0	1	0	0	0
LPP	10	0	12	0	1	0	1	0
LYPLAL1	11	0	17	0	1	0	1	0
MGAT4C	11	0	12	0	1	0	1	0
MGAT5	11	0	13	0	1	0	1	0
MPDZ	24	0	0	0	1	0	0	0
MTHFSD	18	0	0	0	1	0	0	0
NFIB	14	0	0	0	1	0	0	0
NTRK3	11	0	0	0	1	0	0	0
OBSCN	10	0	19	0	1	0	1	0
PDE4D	18	0	30	0	1	0	1	0
PDGFRA	12	0	0	0	1	0	0	0
PIK3C2G	13	0	0	0	1	0	0	0
PKHD1	16	0	35	0	1	0	1	0
PKHD1L1	22	0	18	0	1	0	1	0
PRNCR1	18	0	0	0	1	0	0	0
PSIP1	14	0	0	0	1	0	0	0
PTCHD4	11	0	0	0	1	0	0	0
RALA	12	0	10	0	1	0	1	0
RFC3	21	0	33	0	1	0	1	0
RHPN1	12	0	0	0	1	0	0	0
ROR1	12	0	30	0	1	0	1	0
RYR2	13	0	0	0	1	0	0	0
SAMD12	17	0	19	0	1	0	1	0
SCFD2	32	0	24	0	1	0	1	0
SCUBE3-AS1	13	0	0	0	1	0	0	0
SLC6A2	10	0	0	0	1	0	0	0
SMG1	10	0	0	0	1	0	0	0
SMYD3	15	0	12	0	1	0	1	0
SNAPC3	13	0	0	0	1	0	0	0
SNTB1	42	10	45	0	1	1	1	0
SOX5	11	5093	20	0	1	1	1	0
ST3GAL1	19	0	10	0	1	0	1	0
STXBP4	10	0	23	0	1	0	1	0
SYNE1	15	0	26	0	1	0	1	0
TG	10	0	17	0	1	0	1	0
TLN1	14	0	0	0	1	0	0	0
TMEM232	13	0	22	0	1	0	1	0
TMEM74	16	0	0	0	1	0	0	0
TMEM8B	10	0	0	0	1	0	0	0
TRIO	11	15	23	0	1	1	1	0
TRMT11	22	0	53	0	1	0	1	0
TTC39B	17	0	0	0	1	0	0	0
TTN	28	0	59	11	1	0	1	1
VAV3	13	0	28	0	1	0	1	0
ZDHHC21	33	0	0	0	1	0	0	0
ZFAT	15	0	24	0	1	0	1	0
ZNF608	11	0	0	0	1	0	0	0
ADAM17	0	242	0	0	0	1	0	0
ALG14	0	70	10	0	0	1	1	0
AOPEP	0	12	42	0	0	1	1	0
ARHGEF12	0	11	0	0	0	1	0	0
ATXN7L3-AS1	0	63	0	0	0	1	0	0
BMPR1A	0	10	12	0	0	1	1	0
CELSR2	0	11	14	0	0	1	1	0
CNTN4	0	15	21	0	0	1	1	0
COG1	0	26	0	0	0	1	0	0
COMMD1	0	173	0	0	0	1	0	0
CPSF2	0	39	0	0	0	1	0	0
CPT1A	0	22	0	0	0	1	0	0
CRYZL1	0	10	0	0	0	1	0	0
CUL5	0	17	0	0	0	1	0	0
DPY19L2	0	25	0	0	0	1	0	0
EGFR	0	12	26	0	0	1	1	0
FAT3	0	124	0	0	0	1	0	0
FST	0	16	0	0	0	1	0	0
GLTP	0	11	0	0	0	1	0	0
GNAQ	0	11	27	0	0	1	1	0
IAH1	0	305	0	0	0	1	0	0
KCND3	0	12	16	0	0	1	1	0
KCNQ1OT1	0	12	24	0	0	1	1	0
LDB1	0	22	0	0	0	1	0	0
LINC02241	0	1154	0	0	0	1	0	0
LOC100287792	0	868	0	0	0	1	0	0
LOC105370790	0	10	0	0	0	1	0	0
LOC105372356	0	61	0	0	0	1	0	0
LOC105372669	0	14	0	0	0	1	0	0
LOC105372969	0	51	0	0	0	1	0	0
LOC105377947	0	22	0	0	0	1	0	0
LOC105379063	0	64	0	0	0	1	0	0
LOC105379352	0	22	0	0	0	1	0	0
LOC105379549	0	11	12	0	0	1	1	0
LOC107985561	0	11	0	0	0	1	0	0
LOC107986150	0	14	0	0	0	1	0	0
LOC124900621	0	75	0	0	0	1	0	0
LOC124900986	0	13	0	0	0	1	0	0
LOC124901640	0	77	0	0	0	1	0	0
LOC124904214	0	42	0	0	0	1	0	0
LOC646652	0	13	15	0	0	1	1	0
MDM4	0	456	0	0	0	1	0	0
MIAT	0	37	0	0	0	1	0	0
MSH2	0	230	0	0	0	1	0	0
MUC20_2	0	15	0	0	0	1	0	0
MUC20_7	0	69	0	0	0	1	0	0
ND5	0	10	0	24	0	1	0	1
NDC1	0	11	0	0	0	1	0	0
NIN	0	10	0	0	0	1	0	0
PHGDH	0	15	0	0	0	1	0	0
PTPRT	0	11	10	0	0	1	1	0
RBM34	0	10	0	0	0	1	0	0
RRAGC	0	135	0	0	0	1	0	0
SETBP1	0	10	39	0	0	1	1	0
SLC22A23	0	11	18	0	0	1	1	0
SLCO4A1	0	11	0	0	0	1	0	0
TMED10P1	0	235	0	0	0	1	0	0
TMEM241	0	21	0	0	0	1	0	0
TNRC6B	0	10	0	0	0	1	0	0
TRAPPC13	0	27	0	0	0	1	0	0
TSSC2	0	10	0	0	0	1	0	0
TTL	0	24	0	0	0	1	0	0
UBE2K	0	227	0	0	0	1	0	0
UBE2R2-AS1	0	47	0	0	0	1	0	0
ZBTB24-DT	0	165	0	0	0	1	0	0
ZNF43	0	199	0	0	0	1	0	0
COX1	0	0	0	20	0	0	0	1
CYTB	0	0	0	18	0	0	0	1
ND2	0	0	0	10	0	0	0	1
ND4	0	0	0	10	0	0	0	1
RNR2	0	0	0	15	0	0	0	1
TRNP	0	0	0	10	0	0	0	1
AAK1	0	0	14	0	0	0	1	0
AATK	0	0	19	0	0	0	1	0
ABCA1	0	0	10	0	0	0	1	0
ABCA12	0	0	13	0	0	0	1	0
ABCA4	0	0	19	0	0	0	1	0
ABCA5	0	0	22	0	0	0	1	0
ABCA6	0	0	13	0	0	0	1	0
ABCA9	0	0	13	0	0	0	1	0
ABCC4	0	0	10	0	0	0	1	0
ABCC9	0	0	11	0	0	0	1	0
ABCD3	0	0	23	0	0	0	1	0
ABCG1	0	0	10	0	0	0	1	0
ACE	0	0	10	0	0	0	1	0
ACOX1	0	0	12	0	0	0	1	0
ACOX3	0	0	17	0	0	0	1	0
ACP6	0	0	15	0	0	0	1	0
ACSS3	0	0	10	0	0	0	1	0
ACTR3C	0	0	10	0	0	0	1	0
ADAMTS14	0	0	11	0	0	0	1	0
ADAMTS17	0	0	25	0	0	0	1	0
ADAMTSL1	0	0	12	0	0	0	1	0
ADAMTSL2	0	0	12	0	0	0	1	0
ADARB1	0	0	13	0	0	0	1	0
ADGB	0	0	10	0	0	0	1	0
ADGRA3	0	0	12	0	0	0	1	0
ADGRB2	0	0	11	0	0	0	1	0
ADPRHL1	0	0	14	0	0	0	1	0
AFF1	0	0	13	0	0	0	1	0
AFF3	0	0	21	0	0	0	1	0
AGO1	0	0	13	0	0	0	1	0
AGO2	0	0	17	0	0	0	1	0
AGPAT3	0	0	12	0	0	0	1	0
AGRN	0	0	10	0	0	0	1	0
AHCY	0	0	10	0	0	0	1	0
AHDC1	0	0	13	0	0	0	1	0
AHNAK2	0	0	10	0	0	0	1	0
AJAP1	0	0	23	0	0	0	1	0
AK9	0	0	10	0	0	0	1	0
AKAP11	0	0	12	0	0	0	1	0
AKAP6	0	0	10	0	0	0	1	0
ALDH1A3-AS1	0	0	11	0	0	0	1	0
AMZ1	0	0	12	0	0	0	1	0
ANGPT1	0	0	11	0	0	0	1	0
ANK2	0	0	12	0	0	0	1	0
ANKIB1	0	0	10	0	0	0	1	0
ANKMY1	0	0	16	0	0	0	1	0
ANKRD44	0	0	13	0	0	0	1	0
ANKS1B	0	0	17	0	0	0	1	0
ANO10	0	0	10	0	0	0	1	0
ANXA4	0	0	10	0	0	0	1	0
AOX3P-AOX2P	0	0	12	0	0	0	1	0
ARFGEF3	0	0	12	0	0	0	1	0
ARHGAP26	0	0	15	0	0	0	1	0
ARHGAP29	0	0	18	0	0	0	1	0
ARHGEF10L	0	0	11	0	0	0	1	0
ARHGEF7	0	0	11	0	0	0	1	0
ARID1A	0	0	11	0	0	0	1	0
ARMC2	0	0	19	0	0	0	1	0
ARMC9	0	0	11	0	0	0	1	0
ARSG	0	0	17	0	0	0	1	0
ASAP1	0	0	24	0	0	0	1	0
ASH1L	0	0	16	0	0	0	1	0
ASPSCR1	0	0	12	0	0	0	1	0
ASXL1	0	0	10	0	0	0	1	0
ASXL2	0	0	17	0	0	0	1	0
ATAD2B	0	0	17	0	0	0	1	0
ATF6	0	0	11	0	0	0	1	0
ATG7	0	0	23	0	0	0	1	0
ATP10D	0	0	13	0	0	0	1	0
ATP11A	0	0	11	0	0	0	1	0
ATP1A1	0	0	11	0	0	0	1	0
ATP2A2	0	0	11	0	0	0	1	0
ATP2B2	0	0	12	0	0	0	1	0
ATP8B4	0	0	12	0	0	0	1	0
AZIN2	0	0	17	0	0	0	1	0
B3GALT1	0	0	12	0	0	0	1	0
B3GALT5	0	0	11	0	0	0	1	0
BAIAP2	0	0	12	0	0	0	1	0
BCAR3	0	0	31	0	0	0	1	0
BCL9	0	0	12	0	0	0	1	0
BEND3	0	0	10	0	0	0	1	0
BICC1	0	0	12	0	0	0	1	0
BIRC6	0	0	10	0	0	0	1	0
BLTP1	0	0	11	0	0	0	1	0
BMP2K	0	0	15	0	0	0	1	0
BOC	0	0	13	0	0	0	1	0
BOD1L1	0	0	10	0	0	0	1	0
BPTF	0	0	23	0	0	0	1	0
BRAF	0	0	11	0	0	0	1	0
BRDT	0	0	11	0	0	0	1	0
BRIP1	0	0	13	0	0	0	1	0
BRWD1	0	0	19	0	0	0	1	0
BSN	0	0	16	0	0	0	1	0
C17orf80	0	0	11	0	0	0	1	0
C4orf50	0	0	11	0	0	0	1	0
CACNA1B	0	0	16	0	0	0	1	0
CACNA1D	0	0	16	0	0	0	1	0
CACNG5	0	0	11	0	0	0	1	0
CALHM5	0	0	10	0	0	0	1	0
CALN1	0	0	10	0	0	0	1	0
CAMTA1	0	0	23	0	0	0	1	0
CAPS2	0	0	10	0	0	0	1	0
CAST	0	0	14	0	0	0	1	0
CASZ1	0	0	13	0	0	0	1	0
CBX2	0	0	10	0	0	0	1	0
CC2D2A	0	0	12	0	0	0	1	0
CCDC122	0	0	10	0	0	0	1	0
CCDC162P	0	0	13	0	0	0	1	0
CCDC168	0	0	12	0	0	0	1	0
CCDC18	0	0	16	0	0	0	1	0
CCDC18-AS1	0	0	11	0	0	0	1	0
CCDC47	0	0	14	0	0	0	1	0
CCDC57	0	0	18	0	0	0	1	0
CCDC7	0	0	12	0	0	0	1	0
CCSER1	0	0	13	0	0	0	1	0
CCT5	0	0	11	0	0	0	1	0
CDKAL1	0	0	14	0	0	0	1	0
CDKL5	0	0	12	0	0	0	1	0
CEMIP	0	0	10	0	0	0	1	0
CENPF	0	0	10	0	0	0	1	0
CEP250	0	0	11	0	0	0	1	0
CEP63	0	0	10	0	0	0	1	0
CEP72	0	0	23	0	0	0	1	0
CEP78	0	0	13	0	0	0	1	0
CEP83	0	0	10	0	0	0	1	0
CEP95	0	0	15	0	0	0	1	0
CFAP47	0	0	11	0	0	0	1	0
CFAP65	0	0	13	0	0	0	1	0
CFAP74	0	0	11	0	0	0	1	0
CFAP92	0	0	10	0	0	0	1	0
CFLAR	0	0	11	0	0	0	1	0
CGNL1	0	0	10	0	0	0	1	0
CHD1L	0	0	12	0	0	0	1	0
CHD5	0	0	12	0	0	0	1	0
CHD9	0	0	13	0	0	0	1	0
CHRM3	0	0	10	0	0	0	1	0
CHST15	0	0	14	0	0	0	1	0
CHSY1	0	0	15	0	0	0	1	0
CIITA	0	0	10	0	0	0	1	0
CLASP2	0	0	18	0	0	0	1	0
CLCN5	0	0	12	0	0	0	1	0
CLCNKB	0	0	11	0	0	0	1	0
CLIP4	0	0	10	0	0	0	1	0
CLSTN2	0	0	15	0	0	0	1	0
CMIP	0	0	12	0	0	0	1	0
CNKSR3	0	0	15	0	0	0	1	0
CNN3	0	0	20	0	0	0	1	0
CNTRL	0	0	10	0	0	0	1	0
COA1	0	0	13	0	0	0	1	0
COL11A1	0	0	17	0	0	0	1	0
COL13A1	0	0	11	0	0	0	1	0
COL16A1	0	0	10	0	0	0	1	0
COL19A1	0	0	10	0	0	0	1	0
COL20A1	0	0	11	0	0	0	1	0
COL24A1	0	0	19	0	0	0	1	0
COL27A1	0	0	17	0	0	0	1	0
COL4A1	0	0	18	0	0	0	1	0
COL4A2	0	0	11	0	0	0	1	0
COL4A3	0	0	18	0	0	0	1	0
COL4A4	0	0	10	0	0	0	1	0
COL5A1	0	0	18	0	0	0	1	0
COL5A2	0	0	13	0	0	0	1	0
COL6A6	0	0	11	0	0	0	1	0
COL7A1	0	0	14	0	0	0	1	0
COL9A1	0	0	10	0	0	0	1	0
CPLANE1	0	0	10	0	0	0	1	0
CREBBP	0	0	12	0	0	0	1	0
CRYBG1	0	0	12	0	0	0	1	0
CRYBG2	0	0	10	0	0	0	1	0
CSDE1	0	0	10	0	0	0	1	0
CSMD2	0	0	22	0	0	0	1	0
CSNK1D	0	0	18	0	0	0	1	0
CTNNB1	0	0	10	0	0	0	1	0
CYB561	0	0	12	0	0	0	1	0
CYRIB	0	0	10	0	0	0	1	0
CYTH1	0	0	24	0	0	0	1	0
DAAM2	0	0	10	0	0	0	1	0
DAPK1	0	0	10	0	0	0	1	0
DBT	0	0	12	0	0	0	1	0
DDX60L	0	0	10	0	0	0	1	0
DENND1A	0	0	24	0	0	0	1	0
DENND2C	0	0	10	0	0	0	1	0
DENND3	0	0	10	0	0	0	1	0
DENND4B	0	0	10	0	0	0	1	0
DGKH	0	0	15	0	0	0	1	0
DHRS3	0	0	10	0	0	0	1	0
DIAPH3	0	0	17	0	0	0	1	0
DIP2A	0	0	23	0	0	0	1	0
DLG3	0	0	10	0	0	0	1	0
DMD	0	0	17	0	0	0	1	0
DNAH1	0	0	15	0	0	0	1	0
DNAH17	0	0	21	0	0	0	1	0
DNAH6	0	0	13	0	0	0	1	0
DNAH7	0	0	10	0	0	0	1	0
DNAH9	0	0	11	0	0	0	1	0
DNAI3	0	0	10	0	0	0	1	0
DNAJC10	0	0	10	0	0	0	1	0
DNAJC13	0	0	18	0	0	0	1	0
DNM3	0	0	15	0	0	0	1	0
DNMT3A	0	0	11	0	0	0	1	0
DOCK1	0	0	11	0	0	0	1	0
DOCK10	0	0	12	0	0	0	1	0
DOCK2	0	0	19	0	0	0	1	0
DOCK3	0	0	14	0	0	0	1	0
DOCK9	0	0	10	0	0	0	1	0
DPYD	0	0	11	0	0	0	1	0
DR1	0	0	10	0	0	0	1	0
DST	0	0	30	0	0	0	1	0
DTNB	0	0	10	0	0	0	1	0
DYM	0	0	11	0	0	0	1	0
DYNC1H1	0	0	14	0	0	0	1	0
DYRK1A	0	0	13	0	0	0	1	0
DYSF	0	0	14	0	0	0	1	0
DZANK1	0	0	11	0	0	0	1	0
E2F3	0	0	12	0	0	0	1	0
ECE1	0	0	13	0	0	0	1	0
ECHDC2	0	0	10	0	0	0	1	0
EDA	0	0	12	0	0	0	1	0
EFL1	0	0	14	0	0	0	1	0
EFNB2	0	0	13	0	0	0	1	0
EHMT1	0	0	11	0	0	0	1	0
EIF2AK1	0	0	10	0	0	0	1	0
EIF2AK2	0	0	10	0	0	0	1	0
ELF2	0	0	11	0	0	0	1	0
ELK4	0	0	10	0	0	0	1	0
EML4	0	0	10	0	0	0	1	0
EML6	0	0	14	0	0	0	1	0
ENDOV	0	0	11	0	0	0	1	0
ENOX1	0	0	33	0	0	0	1	0
ENPP2	0	0	13	0	0	0	1	0
EPAS1	0	0	13	0	0	0	1	0
EPB41	0	0	16	0	0	0	1	0
EPB41L4B	0	0	11	0	0	0	1	0
EPG5	0	0	12	0	0	0	1	0
EPN1	0	0	10	0	0	0	1	0
EPSTI1	0	0	14	0	0	0	1	0
ERBIN	0	0	13	0	0	0	1	0
ERICH3	0	0	10	0	0	0	1	0
ESR1	0	0	20	0	0	0	1	0
ETNK1	0	0	10	0	0	0	1	0
ETV6	0	0	10	0	0	0	1	0
EVA1C	0	0	12	0	0	0	1	0
EVC2	0	0	10	0	0	0	1	0
EVI5	0	0	10	0	0	0	1	0
EVPL	0	0	12	0	0	0	1	0
EXOC6B	0	0	12	0	0	0	1	0
EYS	0	0	17	0	0	0	1	0
F8	0	0	12	0	0	0	1	0
FAAH2	0	0	13	0	0	0	1	0
FAM20A	0	0	13	0	0	0	1	0
FAM227B	0	0	12	0	0	0	1	0
FAM83A	0	0	10	0	0	0	1	0
FAM91A1	0	0	11	0	0	0	1	0
FANCD2	0	0	17	0	0	0	1	0
FARS2	0	0	19	0	0	0	1	0
FAS	0	0	10	0	0	0	1	0
FASN	0	0	15	0	0	0	1	0
FAT1	0	0	14	0	0	0	1	0
FAT2	0	0	16	0	0	0	1	0
FBLIM1	0	0	10	0	0	0	1	0
FBN3	0	0	12	0	0	0	1	0
FBXL4	0	0	10	0	0	0	1	0
FBXW7	0	0	26	0	0	0	1	0
FCHSD2	0	0	16	0	0	0	1	0
FER1L6	0	0	19	0	0	0	1	0
FGGY	0	0	26	0	0	0	1	0
FHAD1	0	0	15	0	0	0	1	0
FLG	0	0	14	0	0	0	1	0
FLNC	0	0	16	0	0	0	1	0
FLRT1	0	0	13	0	0	0	1	0
FLRT2	0	0	12	0	0	0	1	0
FMO5	0	0	10	0	0	0	1	0
FN1	0	0	11	0	0	0	1	0
FNBP1L	0	0	12	0	0	0	1	0
FNDC3B	0	0	13	0	0	0	1	0
FNIP2	0	0	13	0	0	0	1	0
FOLH1	0	0	11	0	0	0	1	0
FOXK1	0	0	13	0	0	0	1	0
FRRS1	0	0	13	0	0	0	1	0
FRS2	0	0	12	0	0	0	1	0
FRYL	0	0	17	0	0	0	1	0
FTCDNL1	0	0	19	0	0	0	1	0
FUT9	0	0	10	0	0	0	1	0
FYN	0	0	11	0	0	0	1	0
GAB1	0	0	11	0	0	0	1	0
GABRE	0	0	10	0	0	0	1	0
GAK	0	0	10	0	0	0	1	0
GALNS	0	0	12	0	0	0	1	0
GAPVD1	0	0	14	0	0	0	1	0
GAREM1	0	0	11	0	0	0	1	0
GAS2	0	0	10	0	0	0	1	0
GLG1	0	0	15	0	0	0	1	0
GLI3	0	0	11	0	0	0	1	0
GLIS3	0	0	16	0	0	0	1	0
GLMN	0	0	11	0	0	0	1	0
GLS	0	0	10	0	0	0	1	0
GNA14	0	0	12	0	0	0	1	0
GNAZ	0	0	11	0	0	0	1	0
GNL3L	0	0	10	0	0	0	1	0
GPLD1	0	0	10	0	0	0	1	0
GPSM2	0	0	11	0	0	0	1	0
GRAMD1A	0	0	10	0	0	0	1	0
GRB10	0	0	10	0	0	0	1	0
GRIA4	0	0	12	0	0	0	1	0
GRIN2B	0	0	11	0	0	0	1	0
GSE1	0	0	17	0	0	0	1	0
GSK3B	0	0	10	0	0	0	1	0
GSN	0	0	11	0	0	0	1	0
GTDC1	0	0	15	0	0	0	1	0
HCFC1	0	0	10	0	0	0	1	0
HDLBP	0	0	25	0	0	0	1	0
HEATR4	0	0	12	0	0	0	1	0
HEATR5B	0	0	10	0	0	0	1	0
HECW2	0	0	25	0	0	0	1	0
HELZ	0	0	15	0	0	0	1	0
HFM1	0	0	11	0	0	0	1	0
HGS	0	0	11	0	0	0	1	0
HIPK2	0	0	39	0	0	0	1	0
HK2	0	0	10	0	0	0	1	0
HLCS	0	0	15	0	0	0	1	0
HOMER2	0	0	12	0	0	0	1	0
HSPG2	0	0	17	0	0	0	1	0
HUWE1	0	0	18	0	0	0	1	0
HYDIN2	0	0	21	0	0	0	1	0
IFT172	0	0	10	0	0	0	1	0
IKZF2	0	0	23	0	0	0	1	0
IL6R	0	0	10	0	0	0	1	0
INPP4A	0	0	16	0	0	0	1	0
INPP4B	0	0	10	0	0	0	1	0
INTS2	0	0	11	0	0	0	1	0
INTS8	0	0	10	0	0	0	1	0
IQGAP1	0	0	10	0	0	0	1	0
IQSEC2	0	0	10	0	0	0	1	0
IRAG2	0	0	11	0	0	0	1	0
IRAK3	0	0	11	0	0	0	1	0
IRS1	0	0	13	0	0	0	1	0
ITCH	0	0	13	0	0	0	1	0
ITGA11	0	0	10	0	0	0	1	0
ITGB4	0	0	10	0	0	0	1	0
ITPR2	0	0	14	0	0	0	1	0
ITPR3	0	0	18	0	0	0	1	0
ITSN1	0	0	22	0	0	0	1	0
ITSN2	0	0	18	0	0	0	1	0
JRK	0	0	16	0	0	0	1	0
KALRN	0	0	14	0	0	0	1	0
KANSL3	0	0	12	0	0	0	1	0
KAZN	0	0	18	0	0	0	1	0
KCNAB1	0	0	14	0	0	0	1	0
KCNMA1	0	0	13	0	0	0	1	0
KCNT1	0	0	11	0	0	0	1	0
KCTD7	0	0	11	0	0	0	1	0
KDM4B	0	0	15	0	0	0	1	0
KIAA0319	0	0	11	0	0	0	1	0
KIAA0319L	0	0	10	0	0	0	1	0
KIAA1217	0	0	11	0	0	0	1	0
KIAA1328	0	0	20	0	0	0	1	0
KIAA1958	0	0	13	0	0	0	1	0
KIDINS220	0	0	11	0	0	0	1	0
KIF13A	0	0	16	0	0	0	1	0
KIF1A	0	0	14	0	0	0	1	0
KIF1B	0	0	16	0	0	0	1	0
KIF27	0	0	10	0	0	0	1	0
KLF12	0	0	11	0	0	0	1	0
KLHL29	0	0	11	0	0	0	1	0
KMT2A	0	0	15	0	0	0	1	0
KNDC1	0	0	10	0	0	0	1	0
KPNA5	0	0	10	0	0	0	1	0
KREMEN1	0	0	10	0	0	0	1	0
KRIT1	0	0	10	0	0	0	1	0
L3MBTL4	0	0	16	0	0	0	1	0
LAMA3	0	0	15	0	0	0	1	0
LAMA5	0	0	13	0	0	0	1	0
LAMB1	0	0	12	0	0	0	1	0
LARGE1	0	0	13	0	0	0	1	0
LGR6	0	0	10	0	0	0	1	0
LINC00559	0	0	12	0	0	0	1	0
LINC00674	0	0	13	0	0	0	1	0
LINC01360	0	0	10	0	0	0	1	0
LINC02456	0	0	14	0	0	0	1	0
LINC02766	0	0	11	0	0	0	1	0
LINC02806	0	0	11	0	0	0	1	0
LINC02940	0	0	18	0	0	0	1	0
LINGO2	0	0	10	0	0	0	1	0
LMCD1	0	0	11	0	0	0	1	0
LOC100131257	0	0	11	0	0	0	1	0
LOC101927080	0	0	12	0	0	0	1	0
LOC101927432	0	0	11	0	0	0	1	0
LOC101928331	0	0	10	0	0	0	1	0
LOC102723331	0	0	10	0	0	0	1	0
LOC102723409	0	0	18	0	0	0	1	0
LOC102723985	0	0	17	0	0	0	1	0
LOC105369844	0	0	10	0	0	0	1	0
LOC105369863	0	0	12	0	0	0	1	0
LOC105370108	0	0	10	0	0	0	1	0
LOC105370461	0	0	34	0	0	0	1	0
LOC105370504	0	0	26	0	0	0	1	0
LOC105371225	0	0	18	0	0	0	1	0
LOC105371692	0	0	13	0	0	0	1	0
LOC105371870	0	0	10	0	0	0	1	0
LOC105373456	0	0	12	0	0	0	1	0
LOC105373950	0	0	18	0	0	0	1	0
LOC105374056	0	0	15	0	0	0	1	0
LOC105374810	0	0	10	0	0	0	1	0
LOC105374897	0	0	11	0	0	0	1	0
LOC105374925	0	0	16	0	0	0	1	0
LOC105374942	0	0	12	0	0	0	1	0
LOC105374945	0	0	13	0	0	0	1	0
LOC105375754	0	0	10	0	0	0	1	0
LOC105375957	0	0	12	0	0	0	1	0
LOC105376176	0	0	10	0	0	0	1	0
LOC105376222	0	0	10	0	0	0	1	0
LOC105376244	0	0	13	0	0	0	1	0
LOC105376281	0	0	10	0	0	0	1	0
LOC105377862	0	0	11	0	0	0	1	0
LOC105378741	0	0	10	0	0	0	1	0
LOC105378808	0	0	12	0	0	0	1	0
LOC105379854	0	0	10	0	0	0	1	0
LOC107984257	0	0	11	0	0	0	1	0
LOC107984960	0	0	10	0	0	0	1	0
LOC107984993	0	0	17	0	0	0	1	0
LOC107985088	0	0	15	0	0	0	1	0
LOC107985467	0	0	18	0	0	0	1	0
LOC107985900	0	0	23	0	0	0	1	0
LOC107985957	0	0	18	0	0	0	1	0
LOC107985962	0	0	10	0	0	0	1	0
LOC107986061	0	0	11	0	0	0	1	0
LOC107986350	0	0	18	0	0	0	1	0
LOC107987081	0	0	11	0	0	0	1	0
LOC112267900	0	0	12	0	0	0	1	0
LOC112268009	0	0	15	0	0	0	1	0
LOC112268061	0	0	18	0	0	0	1	0
LOC112268110	0	0	16	0	0	0	1	0
LOC112268186	0	0	14	0	0	0	1	0
LOC112268199	0	0	14	0	0	0	1	0
LOC122539212	0	0	12	0	0	0	1	0
LOC124900232	0	0	21	0	0	0	1	0
LOC124900272	0	0	12	0	0	0	1	0
LOC124900274	0	0	10	0	0	0	1	0
LOC124900412	0	0	13	0	0	0	1	0
LOC124900668	0	0	12	0	0	0	1	0
LOC124900783	0	0	11	0	0	0	1	0
LOC124900812	0	0	13	0	0	0	1	0
LOC124901279	0	0	10	0	0	0	1	0
LOC124901339	0	0	10	0	0	0	1	0
LOC124901403	0	0	12	0	0	0	1	0
LOC124901423	0	0	16	0	0	0	1	0
LOC124901581	0	0	10	0	0	0	1	0
LOC124901664	0	0	13	0	0	0	1	0
LOC124901725	0	0	20	0	0	0	1	0
LOC124901735	0	0	15	0	0	0	1	0
LOC124901750	0	0	20	0	0	0	1	0
LOC124902011	0	0	20	0	0	0	1	0
LOC124902024	0	0	10	0	0	0	1	0
LOC124902240	0	0	10	0	0	0	1	0
LOC124902418	0	0	18	0	0	0	1	0
LOC124902462	0	0	10	0	0	0	1	0
LOC124902503	0	0	13	0	0	0	1	0
LOC124903197	0	0	10	0	0	0	1	0
LOC124903541	0	0	10	0	0	0	1	0
LOC124903560	0	0	12	0	0	0	1	0
LOC124903561	0	0	13	0	0	0	1	0
LOC124903566	0	0	17	0	0	0	1	0
LOC124903828	0	0	24	0	0	0	1	0
LOC124903855	0	0	10	0	0	0	1	0
LOC124904195	0	0	16	0	0	0	1	0
LOC124904196	0	0	13	0	0	0	1	0
LOC124904483	0	0	10	0	0	0	1	0
LOC124904692	0	0	12	0	0	0	1	0
LOC124905213	0	0	11	0	0	0	1	0
LOC124905460	0	0	10	0	0	0	1	0
LOC124905999	0	0	10	0	0	0	1	0
LOC124906019	0	0	13	0	0	0	1	0
LOC124906103	0	0	13	0	0	0	1	0
LOC124906270	0	0	13	0	0	0	1	0
LOC124906320	0	0	10	0	0	0	1	0
LOC124907967	0	0	19	0	0	0	1	0
LOC124909415	0	0	12	0	0	0	1	0
LOC284600	0	0	10	0	0	0	1	0
LOC400499	0	0	10	0	0	0	1	0
LONP2	0	0	12	0	0	0	1	0
LONRF2	0	0	10	0	0	0	1	0
LRBA	0	0	13	0	0	0	1	0
LRCH1	0	0	11	0	0	0	1	0
LRP1	0	0	11	0	0	0	1	0
LRP1B	0	0	16	0	0	0	1	0
LRP4	0	0	16	0	0	0	1	0
LRP8	0	0	11	0	0	0	1	0
LRRC4C	0	0	11	0	0	0	1	0
LRRC58	0	0	10	0	0	0	1	0
LRRC7	0	0	20	0	0	0	1	0
LRRC8B	0	0	10	0	0	0	1	0
LRRC8C	0	0	17	0	0	0	1	0
LRRC8D	0	0	19	0	0	0	1	0
LRRIQ3	0	0	11	0	0	0	1	0
LRRK1	0	0	22	0	0	0	1	0
LSAMP	0	0	18	0	0	0	1	0
LTBP1	0	0	10	0	0	0	1	0
MACF1	0	0	19	0	0	0	1	0
MAFG	0	0	10	0	0	0	1	0
MAGED1	0	0	15	0	0	0	1	0
MAGI2	0	0	17	0	0	0	1	0
MAK	0	0	13	0	0	0	1	0
MAP2K5	0	0	10	0	0	0	1	0
MAP2K6	0	0	15	0	0	0	1	0
MAP3K13	0	0	11	0	0	0	1	0
MAP4K4	0	0	10	0	0	0	1	0
MAP4K5	0	0	11	0	0	0	1	0
MAP6	0	0	11	0	0	0	1	0
MAPK14	0	0	13	0	0	0	1	0
MAPK8IP3	0	0	11	0	0	0	1	0
MBD5	0	0	16	0	0	0	1	0
MBOAT1	0	0	10	0	0	0	1	0
MCF2L	0	0	18	0	0	0	1	0
MCM3AP	0	0	14	0	0	0	1	0
MDN1	0	0	18	0	0	0	1	0
MECP2	0	0	10	0	0	0	1	0
MEGF6	0	0	12	0	0	0	1	0
MFSD2B	0	0	11	0	0	0	1	0
MGAT5B	0	0	10	0	0	0	1	0
MIB2	0	0	11	0	0	0	1	0
MIEF1	0	0	10	0	0	0	1	0
MIER1	0	0	11	0	0	0	1	0
MILR1	0	0	11	0	0	0	1	0
MIR222HG	0	0	12	0	0	0	1	0
MIRLET7IHG	0	0	16	0	0	0	1	0
MNT	0	0	10	0	0	0	1	0
MOK	0	0	15	0	0	0	1	0
MPRIP	0	0	13	0	0	0	1	0
MRC2	0	0	17	0	0	0	1	0
MROH1	0	0	17	0	0	0	1	0
MRPL42	0	0	10	0	0	0	1	0
MSI2	0	0	17	0	0	0	1	0
MTA3	0	0	12	0	0	0	1	0
MTBP	0	0	10	0	0	0	1	0
MTCL1	0	0	11	0	0	0	1	0
MTHFD1L	0	0	15	0	0	0	1	0
MTHFR	0	0	11	0	0	0	1	0
MTM1	0	0	23	0	0	0	1	0
MTOR	0	0	17	0	0	0	1	0
MTRF1	0	0	12	0	0	0	1	0
MUC19	0	0	16	0	0	0	1	0
MUC5B	0	0	12	0	0	0	1	0
MXRA7	0	0	12	0	0	0	1	0
MYCBP2	0	0	13	0	0	0	1	0
MYH6	0	0	11	0	0	0	1	0
MYH9	0	0	19	0	0	0	1	0
MYLK	0	0	11	0	0	0	1	0
MYO15A	0	0	16	0	0	0	1	0
MYO15B	0	0	21	0	0	0	1	0
MYO1C	0	0	11	0	0	0	1	0
MYO7B	0	0	12	0	0	0	1	0
MYOM3	0	0	14	0	0	0	1	0
N4BP2	0	0	12	0	0	0	1	0
N4BP3	0	0	10	0	0	0	1	0
NAALADL2	0	0	17	0	0	0	1	0
NAV1	0	0	11	0	0	0	1	0
NBEA	0	0	16	0	0	0	1	0
NBEAL1	0	0	12	0	0	0	1	0
NBPF10	0	0	13	0	0	0	1	0
NBPF11	0	0	10	0	0	0	1	0
NBPF15	0	0	24	0	0	0	1	0
NCK2	0	0	15	0	0	0	1	0
NCKAP1	0	0	10	0	0	0	1	0
NCOA6	0	0	13	0	0	0	1	0
NCOR1	0	0	14	0	0	0	1	0
NDRG1	0	0	13	0	0	0	1	0
NDST3	0	0	18	0	0	0	1	0
NDUFA10	0	0	10	0	0	0	1	0
NEB	0	0	14	0	0	0	1	0
NEDD4L	0	0	12	0	0	0	1	0
NEK10	0	0	15	0	0	0	1	0
NFASC	0	0	14	0	0	0	1	0
NFATC2	0	0	10	0	0	0	1	0
NFIA	0	0	10	0	0	0	1	0
NHEJ1	0	0	10	0	0	0	1	0
NINL	0	0	22	0	0	0	1	0
NISCH	0	0	13	0	0	0	1	0
NLGN1	0	0	14	0	0	0	1	0
NOPCHAP1	0	0	10	0	0	0	1	0
NOTCH1	0	0	10	0	0	0	1	0
NOTCH2	0	0	16	0	0	0	1	0
NOTCH2NLB	0	0	10	0	0	0	1	0
NPAS2	0	0	15	0	0	0	1	0
NPLOC4	0	0	10	0	0	0	1	0
NR2C2	0	0	15	0	0	0	1	0
NRAP	0	0	13	0	0	0	1	0
NRXN1	0	0	10	0	0	0	1	0
NSUN2	0	0	11	0	0	0	1	0
NT5C2	0	0	12	0	0	0	1	0
NTAQ1	0	0	14	0	0	0	1	0
NTNG1	0	0	12	0	0	0	1	0
NTNG2	0	0	10	0	0	0	1	0
NTRK2	0	0	11	0	0	0	1	0
NUP153	0	0	11	0	0	0	1	0
NUP210	0	0	10	0	0	0	1	0
ODF2L	0	0	11	0	0	0	1	0
OFD1	0	0	10	0	0	0	1	0
OGFRL1	0	0	10	0	0	0	1	0
OPN5	0	0	10	0	0	0	1	0
OPRM1	0	0	21	0	0	0	1	0
ORAI2	0	0	12	0	0	0	1	0
ORC1	0	0	11	0	0	0	1	0
ORC2	0	0	10	0	0	0	1	0
OTOF	0	0	12	0	0	0	1	0
OTOGL	0	0	10	0	0	0	1	0
OTUD4	0	0	10	0	0	0	1	0
OXR1-AS1	0	0	18	0	0	0	1	0
PACRG	0	0	14	0	0	0	1	0
PAG1	0	0	12	0	0	0	1	0
PALD1	0	0	14	0	0	0	1	0
PALLD	0	0	11	0	0	0	1	0
PALS1	0	0	10	0	0	0	1	0
PARD3B	0	0	21	0	0	0	1	0
PBRM1	0	0	18	0	0	0	1	0
PCDH10	0	0	10	0	0	0	1	0
PCDH11X	0	0	10	0	0	0	1	0
PCDH15	0	0	12	0	0	0	1	0
PCDH9	0	0	22	0	0	0	1	0
PCMTD1	0	0	16	0	0	0	1	0
PCNX1	0	0	15	0	0	0	1	0
PCSK6	0	0	11	0	0	0	1	0
PDCD6IP	0	0	10	0	0	0	1	0
PDE10A	0	0	16	0	0	0	1	0
PDE1C	0	0	25	0	0	0	1	0
PDE4DIP	0	0	36	0	0	0	1	0
PDGFC	0	0	11	0	0	0	1	0
PDS5A	0	0	10	0	0	0	1	0
PDXK	0	0	12	0	0	0	1	0
PELI1	0	0	11	0	0	0	1	0
PELI2	0	0	28	0	0	0	1	0
PER3	0	0	10	0	0	0	1	0
PGS1	0	0	10	0	0	0	1	0
PHC2	0	0	10	0	0	0	1	0
PHC3	0	0	10	0	0	0	1	0
PHF20L1	0	0	10	0	0	0	1	0
PHF21B	0	0	12	0	0	0	1	0
PHF3	0	0	13	0	0	0	1	0
PHIP	0	0	13	0	0	0	1	0
PHKA1	0	0	10	0	0	0	1	0
PHYKPL	0	0	10	0	0	0	1	0
PI4KA	0	0	12	0	0	0	1	0
PIK3C2B	0	0	10	0	0	0	1	0
PIK3CD	0	0	10	0	0	0	1	0
PIP4K2A	0	0	12	0	0	0	1	0
PIP4P2	0	0	10	0	0	0	1	0
PITPNC1	0	0	10	0	0	0	1	0
PITPNM2	0	0	11	0	0	0	1	0
PKD1	0	0	17	0	0	0	1	0
PKD1L1	0	0	12	0	0	0	1	0
PKN2	0	0	11	0	0	0	1	0
PKNOX1	0	0	12	0	0	0	1	0
PLCB1	0	0	12	0	0	0	1	0
PLCB4	0	0	10	0	0	0	1	0
PLCE1	0	0	12	0	0	0	1	0
PLD1	0	0	14	0	0	0	1	0
PLEC	0	0	12	0	0	0	1	0
PLEKHA6	0	0	10	0	0	0	1	0
PLEKHH2	0	0	11	0	0	0	1	0
PLPPR4	0	0	12	0	0	0	1	0
PLXNA3	0	0	12	0	0	0	1	0
PLXNA4	0	0	18	0	0	0	1	0
PLXNB3	0	0	14	0	0	0	1	0
PMS1	0	0	11	0	0	0	1	0
POLA1	0	0	13	0	0	0	1	0
POLR1A	0	0	13	0	0	0	1	0
POLR1C	0	0	10	0	0	0	1	0
POU6F1	0	0	12	0	0	0	1	0
PPFIBP1	0	0	10	0	0	0	1	0
PPM1L	0	0	13	0	0	0	1	0
PPP1R9A	0	0	11	0	0	0	1	0
PRCD	0	0	13	0	0	0	1	0
PRDM16	0	0	11	0	0	0	1	0
PRELID2	0	0	15	0	0	0	1	0
PREX1	0	0	10	0	0	0	1	0
PRIM2	0	0	17	0	0	0	1	0
PRKCA	0	0	12	0	0	0	1	0
PRKCE	0	0	21	0	0	0	1	0
PRKCZ	0	0	11	0	0	0	1	0
PRKDC	0	0	19	0	0	0	1	0
PRPF6	0	0	10	0	0	0	1	0
PRUNE2	0	0	10	0	0	0	1	0
PSME4	0	0	12	0	0	0	1	0
PTAFR	0	0	10	0	0	0	1	0
PTBP2	0	0	12	0	0	0	1	0
PTK2	0	0	14	0	0	0	1	0
PTPN13	0	0	11	0	0	0	1	0
PTPN22	0	0	12	0	0	0	1	0
PTPN3	0	0	11	0	0	0	1	0
PTPRB	0	0	13	0	0	0	1	0
PTPRJ	0	0	12	0	0	0	1	0
PTPRN	0	0	10	0	0	0	1	0
PTPRU	0	0	12	0	0	0	1	0
PZP	0	0	12	0	0	0	1	0
QRICH2	0	0	12	0	0	0	1	0
RAB33B	0	0	14	0	0	0	1	0
RAB3B	0	0	11	0	0	0	1	0
RABGAP1L	0	0	12	0	0	0	1	0
RADIL	0	0	15	0	0	0	1	0
RALGAPA1	0	0	13	0	0	0	1	0
RALGAPA2	0	0	17	0	0	0	1	0
RALGPS2	0	0	18	0	0	0	1	0
RALY	0	0	15	0	0	0	1	0
RAP1GAP	0	0	15	0	0	0	1	0
RAPH1	0	0	10	0	0	0	1	0
RASAL2	0	0	12	0	0	0	1	0
RASGRF2	0	0	14	0	0	0	1	0
RASSF3	0	0	11	0	0	0	1	0
RB1	0	0	10	0	0	0	1	0
RBFOX3	0	0	12	0	0	0	1	0
RBM20	0	0	10	0	0	0	1	0
RBM26	0	0	10	0	0	0	1	0
RBM39	0	0	10	0	0	0	1	0
RECQL5	0	0	25	0	0	0	1	0
RETREG2	0	0	10	0	0	0	1	0
RFX7	0	0	15	0	0	0	1	0
RGS3	0	0	14	0	0	0	1	0
RHBDD1	0	0	15	0	0	0	1	0
RHBDF2	0	0	11	0	0	0	1	0
RHPN2	0	0	11	0	0	0	1	0
RICTOR	0	0	11	0	0	0	1	0
RIF1	0	0	11	0	0	0	1	0
RIN2	0	0	13	0	0	0	1	0
RIPOR3	0	0	10	0	0	0	1	0
RNA45SN4	0	0	11	0	0	0	1	0
RNF123	0	0	12	0	0	0	1	0
RNF152	0	0	10	0	0	0	1	0
RNF175	0	0	10	0	0	0	1	0
RNF213	0	0	34	0	0	0	1	0
RNF220	0	0	14	0	0	0	1	0
RNLS	0	0	11	0	0	0	1	0
ROCK2	0	0	10	0	0	0	1	0
RPAP2	0	0	17	0	0	0	1	0
RPS6KA5	0	0	13	0	0	0	1	0
RPS6KB1	0	0	11	0	0	0	1	0
RPTOR	0	0	14	0	0	0	1	0
RRP12	0	0	10	0	0	0	1	0
RSBN1	0	0	22	0	0	0	1	0
RYR3	0	0	16	0	0	0	1	0
SASH1	0	0	12	0	0	0	1	0
SBF2	0	0	10	0	0	0	1	0
SCAF8	0	0	10	0	0	0	1	0
SCN4A	0	0	16	0	0	0	1	0
SDK1	0	0	16	0	0	0	1	0
SDK1-AS1	0	0	20	0	0	0	1	0
SDK2	0	0	18	0	0	0	1	0
SEC16A	0	0	10	0	0	0	1	0
SECISBP2	0	0	12	0	0	0	1	0
SEM1	0	0	13	0	0	0	1	0
SEMA4A	0	0	10	0	0	0	1	0
SEMA4C	0	0	10	0	0	0	1	0
SEMA4D	0	0	13	0	0	0	1	0
SEMA4F	0	0	12	0	0	0	1	0
SEPTIN11	0	0	11	0	0	0	1	0
SEPTIN9	0	0	12	0	0	0	1	0
SETX	0	0	13	0	0	0	1	0
SGIP1	0	0	13	0	0	0	1	0
SGMS1	0	0	19	0	0	0	1	0
SGSM2	0	0	11	0	0	0	1	0
SH3TC2	0	0	10	0	0	0	1	0
SHANK2	0	0	10	0	0	0	1	0
SHC1	0	0	10	0	0	0	1	0
SHOC1	0	0	10	0	0	0	1	0
SHPRH	0	0	14	0	0	0	1	0
SIK2	0	0	10	0	0	0	1	0
SIPA1L1	0	0	10	0	0	0	1	0
SIRPA	0	0	13	0	0	0	1	0
SIRT5	0	0	10	0	0	0	1	0
SKI	0	0	13	0	0	0	1	0
SLC12A5	0	0	11	0	0	0	1	0
SLC16A10	0	0	11	0	0	0	1	0
SLC16A7	0	0	14	0	0	0	1	0
SLC1A7	0	0	10	0	0	0	1	0
SLC2A9	0	0	15	0	0	0	1	0
SLC30A6	0	0	15	0	0	0	1	0
SLC30A7	0	0	13	0	0	0	1	0
SLC37A1	0	0	11	0	0	0	1	0
SLC37A3	0	0	12	0	0	0	1	0
SLC38A1	0	0	10	0	0	0	1	0
SLC38A10	0	0	11	0	0	0	1	0
SLC44A1	0	0	12	0	0	0	1	0
SLC44A3	0	0	12	0	0	0	1	0
SLC44A5	0	0	15	0	0	0	1	0
SLC45A4	0	0	19	0	0	0	1	0
SLC4A3	0	0	10	0	0	0	1	0
SLC9A7	0	0	10	0	0	0	1	0
SMAP1	0	0	10	0	0	0	1	0
SMARCAD1	0	0	12	0	0	0	1	0
SMC1A	0	0	10	0	0	0	1	0
SMC2	0	0	12	0	0	0	1	0
SMG6	0	0	10	0	0	0	1	0
SND1	0	0	18	0	0	0	1	0
SNHG14	0	0	13	0	0	0	1	0
SNRNP200	0	0	11	0	0	0	1	0
SNX30	0	0	14	0	0	0	1	0
SOS1	0	0	10	0	0	0	1	0
SP140	0	0	11	0	0	0	1	0
SPAG16	0	0	17	0	0	0	1	0
SPAG17	0	0	10	0	0	0	1	0
SPEG	0	0	14	0	0	0	1	0
SPPL3	0	0	16	0	0	0	1	0
SPRED2	0	0	11	0	0	0	1	0
SPRR2G	0	0	10	0	0	0	1	0
SPTB	0	0	11	0	0	0	1	0
SPTBN1	0	0	19	0	0	0	1	0
SPTBN2	0	0	12	0	0	0	1	0
SPTBN5	0	0	21	0	0	0	1	0
SRGAP1	0	0	18	0	0	0	1	0
SRSF11	0	0	11	0	0	0	1	0
SRSF4	0	0	11	0	0	0	1	0
SSH1	0	0	10	0	0	0	1	0
ST6GALNAC3	0	0	28	0	0	0	1	0
STARD13	0	0	16	0	0	0	1	0
STK3	0	0	10	0	0	0	1	0
STK38	0	0	10	0	0	0	1	0
STK39	0	0	17	0	0	0	1	0
STOX2	0	0	16	0	0	0	1	0
STRBP	0	0	10	0	0	0	1	0
STRN	0	0	12	0	0	0	1	0
SUGCT	0	0	10	0	0	0	1	0
SUMF1	0	0	15	0	0	0	1	0
SUPT3H	0	0	11	0	0	0	1	0
SYNE2	0	0	20	0	0	0	1	0
SYNM	0	0	14	0	0	0	1	0
SYT1	0	0	12	0	0	0	1	0
SYT16	0	0	13	0	0	0	1	0
TAB2	0	0	12	0	0	0	1	0
TAB3	0	0	12	0	0	0	1	0
TACC2	0	0	15	0	0	0	1	0
TAF1	0	0	11	0	0	0	1	0
TANC1	0	0	12	0	0	0	1	0
TANC2	0	0	27	0	0	0	1	0
TARS3	0	0	15	0	0	0	1	0
TASP1	0	0	25	0	0	0	1	0
TBC1D1	0	0	11	0	0	0	1	0
TBC1D16	0	0	14	0	0	0	1	0
TBC1D19	0	0	19	0	0	0	1	0
TBC1D22A	0	0	13	0	0	0	1	0
TBCD	0	0	17	0	0	0	1	0
TCEANC2	0	0	12	0	0	0	1	0
TDRD10	0	0	10	0	0	0	1	0
TDRD12	0	0	14	0	0	0	1	0
TDRD3	0	0	12	0	0	0	1	0
TECPR1	0	0	10	0	0	0	1	0
TENM2	0	0	10	0	0	0	1	0
TENM3	0	0	14	0	0	0	1	0
TEPSIN	0	0	10	0	0	0	1	0
TGFBR3	0	0	10	0	0	0	1	0
THRB	0	0	22	0	0	0	1	0
THSD7B	0	0	13	0	0	0	1	0
TIAM2	0	0	12	0	0	0	1	0
TLK2	0	0	14	0	0	0	1	0
TM9SF4	0	0	12	0	0	0	1	0
TMC6	0	0	19	0	0	0	1	0
TMEM104	0	0	11	0	0	0	1	0
TMEM161B	0	0	21	0	0	0	1	0
TMEM178A	0	0	13	0	0	0	1	0
TMEM181	0	0	18	0	0	0	1	0
TMEM201	0	0	11	0	0	0	1	0
TMEM65	0	0	10	0	0	0	1	0
TMEM94	0	0	14	0	0	0	1	0
TNFAIP2	0	0	10	0	0	0	1	0
TNIK	0	0	10	0	0	0	1	0
TNPO3	0	0	14	0	0	0	1	0
TNR	0	0	14	0	0	0	1	0
TNRC18	0	0	10	0	0	0	1	0
TNRC6C	0	0	17	0	0	0	1	0
TNS1	0	0	12	0	0	0	1	0
TNS3	0	0	14	0	0	0	1	0
TP73	0	0	11	0	0	0	1	0
TRAK1	0	0	12	0	0	0	1	0
TRAM2	0	0	13	0	0	0	1	0
TRANK1	0	0	15	0	0	0	1	0
TRIM2	0	0	13	0	0	0	1	0
TRIM37	0	0	11	0	0	0	1	0
TRIM38	0	0	15	0	0	0	1	0
TRIM46	0	0	11	0	0	0	1	0
TRMT44	0	0	14	0	0	0	1	0
TRPM2	0	0	10	0	0	0	1	0
TRPM4	0	0	11	0	0	0	1	0
TRPM6	0	0	12	0	0	0	1	0
TRPS1	0	0	10	0	0	0	1	0
TRRAP	0	0	12	0	0	0	1	0
TSC2	0	0	10	0	0	0	1	0
TSHZ2	0	0	13	0	0	0	1	0
TSHZ3-AS1	0	0	23	0	0	0	1	0
TSIX	0	0	11	0	0	0	1	0
TTC3	0	0	14	0	0	0	1	0
TTC39A	0	0	17	0	0	0	1	0
TTC7A	0	0	11	0	0	0	1	0
TTLL11	0	0	12	0	0	0	1	0
TTLL4	0	0	11	0	0	0	1	0
TUT7	0	0	13	0	0	0	1	0
UBE3D	0	0	13	0	0	0	1	0
UBN2	0	0	10	0	0	0	1	0
UBR4	0	0	19	0	0	0	1	0
UFL1-AS1	0	0	11	0	0	0	1	0
UMODL1	0	0	11	0	0	0	1	0
UNC13A	0	0	10	0	0	0	1	0
UNC13C	0	0	12	0	0	0	1	0
UNC13D	0	0	11	0	0	0	1	0
UNK	0	0	15	0	0	0	1	0
USH2A	0	0	10	0	0	0	1	0
USP15	0	0	13	0	0	0	1	0
USP24	0	0	13	0	0	0	1	0
USP3	0	0	10	0	0	0	1	0
USP32	0	0	15	0	0	0	1	0
USP34	0	0	15	0	0	0	1	0
USP36	0	0	24	0	0	0	1	0
USP45	0	0	14	0	0	0	1	0
USP47	0	0	10	0	0	0	1	0
USP8	0	0	11	0	0	0	1	0
USP9X	0	0	15	0	0	0	1	0
UTRN	0	0	22	0	0	0	1	0
VAC14	0	0	16	0	0	0	1	0
VIL1	0	0	10	0	0	0	1	0
VPS13A	0	0	18	0	0	0	1	0
VPS13C	0	0	13	0	0	0	1	0
VPS13D	0	0	24	0	0	0	1	0
VPS54	0	0	13	0	0	0	1	0
VWA5B1	0	0	10	0	0	0	1	0
VWA8	0	0	19	0	0	0	1	0
VWF	0	0	13	0	0	0	1	0
WDFY3	0	0	11	0	0	0	1	0
WDPCP	0	0	14	0	0	0	1	0
WDR27	0	0	11	0	0	0	1	0
WDR47	0	0	10	0	0	0	1	0
WDR86	0	0	11	0	0	0	1	0
WWC1	0	0	13	0	0	0	1	0
WWP2	0	0	10	0	0	0	1	0
XDH	0	0	12	0	0	0	1	0
XPOT	0	0	10	0	0	0	1	0
ZBTB20	0	0	13	0	0	0	1	0
ZBTB7B	0	0	13	0	0	0	1	0
ZFPM2	0	0	15	0	0	0	1	0
ZHX2	0	0	26	0	0	0	1	0
ZNF106	0	0	10	0	0	0	1	0
ZNF226	0	0	10	0	0	0	1	0
ZNF276	0	0	12	0	0	0	1	0
ZNF292	0	0	14	0	0	0	1	0
ZNF318	0	0	13	0	0	0	1	0
ZNF326	0	0	15	0	0	0	1	0
ZNF346	0	0	12	0	0	0	1	0
ZNF385D	0	0	10	0	0	0	1	0
ZNF438	0	0	10	0	0	0	1	0
ZNF451	0	0	14	0	0	0	1	0
ZNF462	0	0	23	0	0	0	1	0
ZNF514	0	0	13	0	0	0	1	0
ZNF516	0	0	15	0	0	0	1	0
ZNF517	0	0	11	0	0	0	1	0
ZNF550	0	0	14	0	0	0	1	0
ZNF827	0	0	13	0	0	0	1	0
ZNF831	0	0	11	0	0	0	1	0
ZNF91	0	0	10	0	0	0	1	0

## Sheet: dead_10
Gene	143B	MG63	SaOS	U2OS	143B	MG63	SaOS	U2OS
SOX5	3509	14	20	0	1	1	1	0
UBE2K	217	0	0	0	1	0	0	0
MSH2	134	0	28	0	1	0	1	0
LOC100287792	111	0	0	0	1	0	0	0
LOC124900621	111	0	0	0	1	0	0	0
IAH1	76	0	0	0	1	0	0	0
LOC105372356	70	0	0	0	1	0	0	0
LOC107986150	54	0	0	0	1	0	0	0
COMMD1	44	0	0	0	1	0	0	0
ADAM17	39	0	0	0	1	0	0	0
ZNF697	28	0	0	0	1	0	0	0
LOC124901640	26	0	0	0	1	0	0	0
SETBP1	26	0	48	0	1	0	1	0
COG1	25	0	0	0	1	0	0	0
MDM4	25	0	0	0	1	0	0	0
LOC124900459	24	14	62	0	1	1	1	0
LAMA5	24	0	15	0	1	0	1	0
ARHGEF12	23	0	10	0	1	0	1	0
UBASH3B	23	0	0	0	1	0	0	0
LINC02241	22	0	0	0	1	0	0	0
SSPOP	21	0	16	0	1	0	1	0
TTN	20	19	52	0	1	1	1	0
GRAMD1B	20	0	0	0	1	0	0	0
SYNE2	20	0	36	0	1	0	1	0
ZFPM2	19	10	0	0	1	1	0	0
HDAC4	19	0	27	0	1	0	1	0
KCNQ1OT1	19	0	36	0	1	0	1	0
LOC107986015	18	10	13	0	1	1	1	0
CPSF2	18	0	0	0	1	0	0	0
TRMT11	17	20	57	0	1	1	1	0
HIVEP2	17	12	33	0	1	1	1	0
ARFGAP1	17	0	0	0	1	0	0	0
FOXO1	17	0	35	0	1	0	1	0
HELZ2	17	0	0	0	1	0	0	0
PHGDH	17	0	0	0	1	0	0	0
RNF213	17	0	42	0	1	0	1	0
AAK1	16	0	18	0	1	0	1	0
LSM14A	16	0	0	0	1	0	0	0
LSM14A_1	16	0	0	0	1	0	0	0
NFATC2	16	0	12	0	1	0	1	0
ZNF217	16	0	0	0	1	0	0	0
CHD6	15	14	27	0	1	1	1	0
FBXL17	15	11	16	0	1	1	1	0
CELSR2	15	0	12	0	1	0	1	0
CUL5	15	0	0	0	1	0	0	0
EGFR	15	0	21	0	1	0	1	0
LOC105379549	15	0	15	0	1	0	1	0
RNLS	15	0	0	0	1	0	0	0
SLCO4A1	15	0	13	0	1	0	1	0
ZNF831	15	0	0	0	1	0	0	0
SNTB1	14	35	68	0	1	1	1	0
LPP	14	16	19	0	1	1	1	0
PDE4D	14	15	32	0	1	1	1	0
LOC107985957	14	14	31	0	1	1	1	0
TRIO	14	11	27	0	1	1	1	0
NEB	14	10	15	0	1	1	1	0
PAG1	14	10	21	0	1	1	1	0
KNDC1	14	0	0	0	1	0	0	0
LARGE1	14	0	24	0	1	0	1	0
MUC5B	14	0	17	0	1	0	1	0
RFX7	14	0	13	0	1	0	1	0
SPTBN2	14	0	14	0	1	0	1	0
CFAP46	13	0	0	0	1	0	0	0
COL20A1	13	0	0	0	1	0	0	0
DYNC2H1	13	0	14	0	1	0	1	0
GNAQ	13	0	28	0	1	0	1	0
GRB10	13	0	14	0	1	0	1	0
HIPK2	13	0	37	0	1	0	1	0
HIVEP3	13	0	0	0	1	0	0	0
LOC124905088	13	0	0	0	1	0	0	0
NEK10	13	0	19	0	1	0	1	0
STAB2	13	0	11	0	1	0	1	0
FTO	12	26	30	0	1	1	1	0
ABCG8	12	0	0	0	1	0	0	0
CPT1A	12	0	0	0	1	0	0	0
DNAH2	12	0	10	0	1	0	1	0
DNHD1	12	0	13	0	1	0	1	0
DZANK1	12	0	0	0	1	0	0	0
FLG	12	0	0	0	1	0	0	0
PLD1	12	0	0	0	1	0	0	0
RHOBTB1	12	0	0	0	1	0	0	0
SLC22A23	12	0	23	0	1	0	1	0
WDFY4	12	0	0	0	1	0	0	0
PKHD1L1	11	31	26	0	1	1	1	0
SSBP2	11	11	13	0	1	1	1	0
LOC107985900	11	10	23	0	1	1	1	0
AHNAK2	11	0	20	0	1	0	1	0
ATG7	11	0	33	0	1	0	1	0
ATP11A	11	0	17	0	1	0	1	0
CHD3	11	0	0	0	1	0	0	0
CLCN2	11	0	0	0	1	0	0	0
COX1	11	0	0	0	1	0	0	0
DNAJC5	11	0	0	0	1	0	0	0
EML6	11	0	0	0	1	0	0	0
FBXL7	11	0	0	0	1	0	0	0
FUT8	11	0	0	0	1	0	0	0
GLIS3	11	0	17	0	1	0	1	0
GPR35	11	0	0	0	1	0	0	0
HAO2	11	0	0	0	1	0	0	0
KDM4B	11	0	11	0	1	0	1	0
KMT2A	11	0	0	0	1	0	0	0
LDB1	11	0	0	0	1	0	0	0
LOC101928462	11	0	0	0	1	0	0	0
LOC107986428	11	0	0	0	1	0	0	0
LOC124901725	11	0	20	0	1	0	1	0
LOC124903832	11	0	14	0	1	0	1	0
MEGF6	11	0	16	0	1	0	1	0
PAPLN	11	0	0	0	1	0	0	0
PDPR	11	0	17	0	1	0	1	0
RIC1	11	0	0	0	1	0	0	0
SLC22A15	11	0	14	0	1	0	1	0
TRAF3	11	0	0	0	1	0	0	0
TTC6	11	0	0	0	1	0	0	0
SMYD3	10	17	25	0	1	1	1	0
ACAP2	10	14	0	0	1	1	0	0
PELI2	10	13	28	0	1	1	1	0
LOC112268317	10	10	39	0	1	1	1	0
ADCY1	10	0	0	0	1	0	0	0
ADGRD2	10	0	14	0	1	0	1	0
BMPR1A	10	0	15	0	1	0	1	0
CACNA1G	10	0	0	0	1	0	0	0
CYP24A1	10	0	0	0	1	0	0	0
CYTB	10	0	0	0	1	0	0	0
DYSF	10	0	0	0	1	0	0	0
EMILIN1	10	0	0	0	1	0	0	0
ENOX1	10	0	51	0	1	0	1	0
FGGY	10	0	47	0	1	0	1	0
GABPB2	10	0	0	0	1	0	0	0
HSD3BP4	10	0	0	0	1	0	0	0
HYDIN2	10	0	0	0	1	0	0	0
IGF1R	10	0	54	0	1	0	1	0
KCND3	10	0	14	0	1	0	1	0
LOC105370504	10	0	23	0	1	0	1	0
LOC105379063	10	0	0	0	1	0	0	0
LOC107984805	10	0	29	0	1	0	1	0
LOC107987137	10	0	0	0	1	0	0	0
LOC124903943	10	0	13	0	1	0	1	0
LOC124906103	10	0	13	0	1	0	1	0
MROH1	10	0	12	0	1	0	1	0
NDST3	10	0	13	0	1	0	1	0
OBSCN	10	0	24	0	1	0	1	0
PLCE1	10	0	10	0	1	0	1	0
PLEKHG4	10	0	0	0	1	0	0	0
PREX1	10	0	10	0	1	0	1	0
RNF24	10	0	0	0	1	0	0	0
RNR2	10	0	0	0	1	0	0	0
ROR1	10	0	26	0	1	0	1	0
RPAP1	10	0	0	0	1	0	0	0
RPS6KA5	10	0	19	0	1	0	1	0
RYR3	10	0	19	0	1	0	1	0
SATB1	10	0	0	0	1	0	0	0
SIPA1L1	10	0	18	0	1	0	1	0
SLC45A4	10	0	18	0	1	0	1	0
SUGCT	10	0	0	0	1	0	0	0
SULF2	10	0	0	0	1	0	0	0
SYT16	10	0	11	0	1	0	1	0
TASP1	10	0	23	0	1	0	1	0
TBC1D19	10	0	33	0	1	0	1	0
TMEM177	10	0	0	0	1	0	0	0
TMEM241	10	0	0	0	1	0	0	0
TPM3	10	0	11	0	1	0	1	0
TRPM8	10	0	0	0	1	0	0	0
TSPOAP1	10	0	0	0	1	0	0	0
WARS2-AS1	10	0	0	0	1	0	0	0
ZZEF1	10	0	0	0	1	0	0	0
ZDHHC21	0	52	0	0	0	1	0	0
CCDC171	0	49	10	0	0	1	1	0
FREM1	0	45	12	0	0	1	1	0
SAMD12	0	37	16	0	0	1	1	0
CSMD3	0	36	23	0	0	1	1	0
LOC105375751	0	35	34	0	0	1	1	0
NFIB	0	34	0	0	0	1	0	0
SCFD2	0	32	20	0	0	1	1	0
EFR3A	0	31	35	0	0	1	1	0
LOC105375721	0	28	26	0	0	1	1	0
BNC2	0	26	20	0	0	1	1	0
MPDZ	0	26	0	0	0	1	0	0
TTC39B	0	25	0	0	0	1	0	0
COL22A1	0	23	16	0	0	1	1	0
DNAH8	0	23	0	0	0	1	0	0
KCNQ3	0	23	40	0	0	1	1	0
PDE1C	0	23	31	0	0	1	1	0
PRNCR1	0	20	10	0	0	1	1	0
FOCAD	0	19	17	0	0	1	1	0
PLEC	0	19	30	0	0	1	1	0
ST3GAL1	0	18	0	0	0	1	0	0
VAV3	0	17	32	0	0	1	1	0
IMMP2L	0	16	43	0	0	1	1	0
NDRG1	0	16	11	0	0	1	1	0
SNAPC3	0	16	0	0	0	1	0	0
CNOT1	0	15	0	0	0	1	0	0
KLHL9	0	15	0	0	0	1	0	0
LOC124900412	0	15	20	0	0	1	1	0
TMEM74	0	15	0	0	0	1	0	0
CIITA	0	14	0	0	0	1	0	0
DCUN1D4	0	14	10	0	0	1	1	0
FNDC3B	0	14	23	0	0	1	1	0
HACD4	0	14	0	0	0	1	0	0
LOC105375772	0	14	0	0	0	1	0	0
LYPLAL1	0	14	28	0	0	1	1	0
LYST	0	14	10	0	0	1	1	0
PDGFRA	0	14	0	0	0	1	0	0
TSNARE1	0	14	14	0	0	1	1	0
ZFAT	0	14	24	0	0	1	1	0
CCN4	0	13	0	0	0	1	0	0
CHD9	0	13	34	0	0	1	1	0
EXT1	0	13	14	0	0	1	1	0
LOC105374925	0	13	17	0	0	1	1	0
PKHD1	0	13	32	0	0	1	1	0
TMEM232	0	13	16	0	0	1	1	0
CAMTA1	0	12	34	0	0	1	1	0
CCSER1	0	12	18	0	0	1	1	0
ERCC6	0	12	14	0	0	1	1	0
GTDC1	0	12	16	0	0	1	1	0
JRK	0	12	16	0	0	1	1	0
LOC124902024	0	12	0	0	0	1	0	0
MBD5	0	12	0	0	0	1	0	0
TDRP	0	12	0	0	0	1	0	0
ACSS3	0	11	10	0	0	1	1	0
DNM3	0	11	15	0	0	1	1	0
FAM135B	0	11	0	0	0	1	0	0
GALNT2	0	11	0	0	0	1	0	0
GREB1	0	11	0	0	0	1	0	0
GRIA2	0	11	0	0	0	1	0	0
HMCN1	0	11	20	0	0	1	1	0
IL1RAP	0	11	21	0	0	1	1	0
LOC124901330	0	11	0	0	0	1	0	0
LRATD2	0	11	0	0	0	1	0	0
MTHFSD	0	11	0	0	0	1	0	0
PIK3C2G	0	11	0	0	0	1	0	0
ZNF608	0	11	12	0	0	1	1	0
AHCYL1	0	10	12	0	0	1	1	0
ANKS1A	0	10	0	0	0	1	0	0
BCKDHB	0	10	41	0	0	1	1	0
COL14A1	0	10	21	0	0	1	1	0
DST	0	10	46	0	0	1	1	0
FAM172A	0	10	13	0	0	1	1	0
HHLA1	0	10	0	0	0	1	0	0
IKZF2	0	10	26	0	0	1	1	0
LOC102723331	0	10	11	0	0	1	1	0
LOC105370108	0	10	13	0	0	1	1	0
LOC105373436	0	10	0	0	0	1	0	0
LOC105375724	0	10	13	0	0	1	1	0
LRRC66	0	10	0	0	0	1	0	0
NAF1	0	10	0	0	0	1	0	0
NPAS2	0	10	26	0	0	1	1	0
PVT1	0	10	12	0	0	1	1	0
RANBP17	0	10	19	0	0	1	1	0
RXFP1	0	10	0	0	0	1	0	0
SLC30A8	0	10	0	0	0	1	0	0
SYNE1	0	10	40	0	0	1	1	0
TMEM161B	0	10	10	0	0	1	1	0
TMEM8B	0	10	0	0	0	1	0	0
TYRP1	0	10	0	0	0	1	0	0
UBR4	0	10	32	0	0	1	1	0
USH2A	0	10	11	0	0	1	1	0
ZHX2	0	10	28	0	0	1	1	0
