# Supplementary material for: TRDMT1 methyltransferase gene knockout attenuates STING-based cell death signaling during self-extracellular RNA-mediated response in drug-induced senescent osteosarcoma cells
Source: Cell Mol Life Sci. 2025 Aug 13;82(1):310. doi: 10.1007/s00018-025-05835-1 (PMC12350886; doi:10.1007/s00018-025-05835-1)
Supplement: Supplementary file 3 — (DOCX 5.88 KB) [file 18_2025_5835_MOESM3_ESM.csv]

	group	FDR	nGenes	Pathway size	Fold enriched	Pathway	URL	Genes
1	Selection	5.27e-06	7	19	24.7243767313019	Minus-end-directed microtubule motor activity	http://amigo.geneontology.org/amigo/term/GO:0008569	ENSG00000114841, ENSG00000118997, ENSG00000124721, ENSG00000183914, ENSG00000185842, ENSG00000187775, ENSG00000187240
2	Selection	1.08e-05	27	539	3.3616764545873	GTPase regulator activity	http://amigo.geneontology.org/amigo/term/GO:0030695	ENSG00000132359, ENSG00000134215, ENSG00000101199, ENSG00000116991, ENSG00000130158, ENSG00000138639, ENSG00000145819, ENSG00000152767, ENSG00000156052, ENSG00000174373, ENSG00000005810, ENSG00000107036, ENSG00000114331, ENSG00000119522, ENSG00000150760, ENSG00000198837, ENSG00000109680, ENSG00000121957, ENSG00000124126, ENSG00000137936, ENSG00000138193, ENSG00000171798, ENSG00000196155, ENSG0000…
3	Selection	1.08e-05	27	539	3.3616764545873	Nucleoside-triphosphatase regulator activity	http://amigo.geneontology.org/amigo/term/GO:0060589	ENSG00000132359, ENSG00000134215, ENSG00000101199, ENSG00000116991, ENSG00000130158, ENSG00000138639, ENSG00000145819, ENSG00000152767, ENSG00000156052, ENSG00000174373, ENSG00000005810, ENSG00000107036, ENSG00000114331, ENSG00000119522, ENSG00000150760, ENSG00000198837, ENSG00000109680, ENSG00000121957, ENSG00000124126, ENSG00000137936, ENSG00000138193, ENSG00000171798, ENSG00000196155, ENSG0000…
4	Selection	1.47e-05	8	38	14.1282152750297	Dynein intermediate chain binding	http://amigo.geneontology.org/amigo/term/GO:0045505	ENSG00000114841, ENSG00000118997, ENSG00000124721, ENSG00000151746, ENSG00000183914, ENSG00000185842, ENSG00000187240, ENSG00000187775
5	Selection	3.70e-05	7	30	15.6587719298246	Dynein light intermediate chain binding	http://amigo.geneontology.org/amigo/term/GO:0051959	ENSG00000114841, ENSG00000118997, ENSG00000124721, ENSG00000183914, ENSG00000185842, ENSG00000187240, ENSG00000187775
6	Selection	3.54e-04	49	1662	1.97854518968902	ATP binding	http://amigo.geneontology.org/amigo/term/GO:0005524	ENSG00000117528, ENSG00000008086, ENSG00000095002, ENSG00000100784, ENSG00000143921, ENSG00000146872, ENSG00000165029, ENSG00000225830, ENSG00000064393, ENSG00000071909, ENSG00000072195, ENSG00000078140, ENSG00000087157, ENSG00000102763, ENSG00000102780, ENSG00000111058, ENSG00000114841, ENSG00000118997, ENSG00000124177, ENSG00000124721, ENSG00000130589, ENSG00000131778, ENSG00000133056, ENSG0000…
7	Selection	3.85e-04	50	1741	1.92731253751841	Adenyl nucleotide binding	http://amigo.geneontology.org/amigo/term/GO:0030554	ENSG00000117528, ENSG00000008086, ENSG00000095002, ENSG00000100784, ENSG00000113448, ENSG00000143921, ENSG00000146872, ENSG00000165029, ENSG00000225830, ENSG00000064393, ENSG00000071909, ENSG00000072195, ENSG00000078140, ENSG00000087157, ENSG00000102763, ENSG00000102780, ENSG00000111058, ENSG00000114841, ENSG00000118997, ENSG00000124177, ENSG00000124721, ENSG00000130589, ENSG00000131778, ENSG0000…
8	Selection	3.85e-04	50	1729	1.94068891140518	Adenyl ribonucleotide binding	http://amigo.geneontology.org/amigo/term/GO:0032559	ENSG00000117528, ENSG00000008086, ENSG00000095002, ENSG00000100784, ENSG00000113448, ENSG00000143921, ENSG00000146872, ENSG00000165029, ENSG00000225830, ENSG00000064393, ENSG00000071909, ENSG00000072195, ENSG00000078140, ENSG00000087157, ENSG00000102763, ENSG00000102780, ENSG00000111058, ENSG00000114841, ENSG00000118997, ENSG00000124177, ENSG00000124721, ENSG00000130589, ENSG00000131778, ENSG0000…
9	Selection	3.85e-04	26	643	2.71358411581052	ATP-dependent activity	http://amigo.geneontology.org/amigo/term/GO:0140657	ENSG00000114841, ENSG00000117528, ENSG00000118997, ENSG00000124177, ENSG00000124721, ENSG00000130589, ENSG00000133119, ENSG00000137177, ENSG00000141338, ENSG00000165029, ENSG00000183914, ENSG00000185842, ENSG00000187775, ENSG00000225830, ENSG00000095002, ENSG00000143921, ENSG00000165181, ENSG00000171634, ENSG00000173821, ENSG00000187240, ENSG00000102763, ENSG00000131778, ENSG00000177200, ENSG0000…
10	Selection	4.01e-04	15	248	4.05901346107203	Guanyl-nucleotide exchange factor activity	http://amigo.geneontology.org/amigo/term/GO:0005085	ENSG00000134215, ENSG00000130158, ENSG00000152767, ENSG00000005810, ENSG00000107036, ENSG00000119522, ENSG00000150760, ENSG00000198837, ENSG00000124126, ENSG00000137936, ENSG00000138193, ENSG00000171798, ENSG00000196155, ENSG00000196914, ENSG00000205726
