# Supplementary material for: TRDMT1 methyltransferase gene knockout attenuates STING-based cell death signaling during self-extracellular RNA-mediated response in drug-induced senescent osteosarcoma cells
Source: Cell Mol Life Sci. 2025 Aug 13;82(1):310. doi: 10.1007/s00018-025-05835-1 (PMC12350886; doi:10.1007/s00018-025-05835-1)
Supplement: Supplementary file 4 — (DOCX 3.76 KB) [file 18_2025_5835_MOESM4_ESM.csv]

	group	FDR	nGenes	Pathway size	Fold enriched	Pathway	URL	Genes
1	Selection	4.33e-04	16	248	4.36241446725318	Guanyl-nucleotide exchange factor activity	http://amigo.geneontology.org/amigo/term/GO:0005085	ENSG00000102606, ENSG00000134215, ENSG00000068831, ENSG00000107099, ENSG00000116191, ENSG00000126217, ENSG00000134516, ENSG00000135905, ENSG00000165219, ENSG00000005810, ENSG00000108669, ENSG00000119522, ENSG00000137936, ENSG00000153404, ENSG00000154358, ENSG00000196914
2	Selection	4.33e-04	24	539	3.01079440040479	GTPase regulator activity	http://amigo.geneontology.org/amigo/term/GO:0030695	ENSG00000102606, ENSG00000134215, ENSG00000068831, ENSG00000107099, ENSG00000116191, ENSG00000126217, ENSG00000134516, ENSG00000135905, ENSG00000137962, ENSG00000145819, ENSG00000152061, ENSG00000153317, ENSG00000156052, ENSG00000165219, ENSG00000167291, ENSG00000005810, ENSG00000108669, ENSG00000114331, ENSG00000119522, ENSG00000137936, ENSG00000153404, ENSG00000154358, ENSG00000196914, ENSG0000…
3	Selection	4.33e-04	24	539	3.01079440040479	Nucleoside-triphosphatase regulator activity	http://amigo.geneontology.org/amigo/term/GO:0060589	ENSG00000102606, ENSG00000134215, ENSG00000068831, ENSG00000107099, ENSG00000116191, ENSG00000126217, ENSG00000134516, ENSG00000135905, ENSG00000137962, ENSG00000145819, ENSG00000152061, ENSG00000153317, ENSG00000156052, ENSG00000165219, ENSG00000167291, ENSG00000005810, ENSG00000108669, ENSG00000114331, ENSG00000119522, ENSG00000137936, ENSG00000153404, ENSG00000154358, ENSG00000196914, ENSG0000…
4	Selection	2.26e-03	10	123	5.49735156442474	Cytoskeletal motor activity	http://amigo.geneontology.org/amigo/term/GO:0003774	ENSG00000054523, ENSG00000091536, ENSG00000124721, ENSG00000137177, ENSG00000159433, ENSG00000179532, ENSG00000183914, ENSG00000197892, ENSG00000100345, ENSG00000174844
5	Selection	2.26e-03	8	74	7.30999180999181	Microtubule motor activity	http://amigo.geneontology.org/amigo/term/GO:0003777	ENSG00000054523, ENSG00000124721, ENSG00000137177, ENSG00000159433, ENSG00000179532, ENSG00000183914, ENSG00000197892, ENSG00000174844
6	Selection	2.71e-03	4	12	22.5391414141414	Vinculin binding	http://amigo.geneontology.org/amigo/term/GO:0017166	ENSG00000197893, ENSG00000137076, ENSG00000152818, ENSG00000198947
7	Selection	5.47e-03	6	45	9.01565656565657	Extracellular matrix structural constituent conferring tensile strength	http://amigo.geneontology.org/amigo/term/GO:0030020	ENSG00000169031, ENSG00000196739, ENSG00000204262, ENSG00000187955, ENSG00000171502, ENSG00000206384
8	Selection	1.44e-02	10	164	4.12301367331855	Integrin binding	http://amigo.geneontology.org/amigo/term/GO:0005178	ENSG00000104415, ENSG00000130702, ENSG00000137076, ENSG00000137809, ENSG00000100345, ENSG00000169031, ENSG00000198947, ENSG00000151694, ENSG00000152818, ENSG00000166147
9	Selection	1.44e-02	4	19	14.2352472089314	Minus-end-directed microtubule motor activity	http://amigo.geneontology.org/amigo/term/GO:0008569	ENSG00000124721, ENSG00000179532, ENSG00000183914, ENSG00000174844
10	Selection	1.48e-02	31	1053	1.99063642119198	Cytoskeletal protein binding	http://amigo.geneontology.org/amigo/term/GO:0008092	ENSG00000054523, ENSG00000091536, ENSG00000096093, ENSG00000137177, ENSG00000139734, ENSG00000152818, ENSG00000159433, ENSG00000163539, ENSG00000197892, ENSG00000197893, ENSG00000198947, ENSG00000100345, ENSG00000102606, ENSG00000104419, ENSG00000112530, ENSG00000127603, ENSG00000137877, ENSG00000146648, ENSG00000042781, ENSG00000070159, ENSG00000100503, ENSG00000103546, ENSG00000137076, ENSG0000…
