# Supplementary material for: TRDMT1 methyltransferase gene knockout attenuates STING-based cell death signaling during self-extracellular RNA-mediated response in drug-induced senescent osteosarcoma cells
Source: Cell Mol Life Sci. 2025 Aug 13;82(1):310. doi: 10.1007/s00018-025-05835-1 (PMC12350886; doi:10.1007/s00018-025-05835-1)
Supplement: Supplementary file 5 — (XSLX 821 KB) [file 18_2025_5835_MOESM5_ESM.xlsx]

## Sheet: kobas_raw_rnapliki
##Databases: BioCyc, Gene Ontology, KEGG PATHWAY, OMIM, NHGRI GWAS Catalog, PANTHER, Reactome, KEGG DISEASE
##Statistical test method: hypergeometric test / Fisher's exact test
##FDR correction method: Benjamini and Hochberg
#Term	Database	ID	Input number	Background number	P-Value	Corrected P-Value	Input	Hyperlink
Signal Transduction	Reactome	R-HSA-162582	387	2689	2.22436051588e-31	1.01641568415e-28	RYK|NELFB|STK11|PCSK6|MEN1|PCSK5|GLI1|RAB4A|PTGER1|PTGER2|PTGER3|LTB4R2|RTN4R|IRAK1|ARHGEF19|GPR150|GMIP|CXCL16|ADRA1B|ADRA1D|CCND3|CYP26A1|MAG|CTBP1|CTBP2|KLC3|LRP8|EVC|FZD10|PPP1R1B|SOX17|HRH3|GRM5|CHUK|VEGFC|GDI1|RPS6KA1|NOTUM|NOG|RING1|TCIRG1|FRAT1|FRAT2|SMAD9|ASH2L|SMAD5|SMAD6|SMAD7|RAP1B|TLE5|TLE4|SMO|MIB2|ADCYAP1|OXER1|MTNR1A|ARF6|FGF2|SH3GL3|ARTN|RXRB|SH2B2|PRKAR1B|LEF1|PDE10A|F3|RTP5|SST…	http://www.reactome.org/cgi-bin/eventbrowser_st_id?ST_ID=R-HSA-162582
Metabolism	Reactome	R-HSA-1430728	307	2075	1.56323688768e-26	6.16910120858e-24	ACADVL|RAB4A|GLRX5|PCCA|HS3ST4|CHSY3|DHCR7|CYP2W1|DCTD|ACHE|FDXR|PYCR1|RPIA|SQLE|UGP2|SLC25A10|ALDH6A1|B3GNT6|MVK|AHCYL1|B3GNT2|PNPLA2|CPT2|FAH|TAZ|ADRA2C|AMPD3|MPST|ST7|PRXL2B|PLA2G3|LYPLA1|ABCD1|EEFSEC|ASRGL1|SCLY|VAC14|MTMR1|LPCAT3|CBLC|ENTPD6|B3GALT6|STK11|RAB5A|TBXAS1|PLBD1|ENPP7|PCYT2|FUT11|CYP26C1|CSNK1G2|OSBPL8|SMARCD3|PHGDH|ACOT6|ACOT4|CHSY1|CSNK2A2|SHMT1|OSBPL10|INPP5A|PLD6|L2HGDH|IDI1|…	http://www.reactome.org/cgi-bin/eventbrowser_st_id?ST_ID=R-HSA-1430728
Metabolism of proteins	Reactome	R-HSA-392499	286	2012	2.01404559254e-22	6.24497994088e-20	PGAP1|UBE2Q2|NOTUM|ASB16|PARS2|CDX2|MEN1|FBXO15|ASB13|IKBKG|MXRA8|ADD1|FKBP8|B3GNT9|USP21|GSN|GPS1|B3GNT6|B3GNT7|UBE2M|B3GNT2|ADAMTS2|EIF3B|RAB4A|ADAMTS9|COMMD7|ADRA2C|PLA2G7|INHBB|DOK1|PHC1|PGR|TPGS1|HDGF|UBE2G2|UBE2F|COG8|RAB5A|NR5A1|RAB5C|MTFMT|NARS2|SP3|APPL2|MRPS2|UBE2R2|CPE|POC1B-GALNT4|CTSZ|TNIP1|KLHL2|TSPAN5|GATA6|GATA4|MSRB2|RAB40C|CSNK2A2|ROR1|CARS2|B4GALT2|RHOT1|SOCS3|FN1|UBE2S|EEF1D|L…	http://www.reactome.org/cgi-bin/eventbrowser_st_id?ST_ID=R-HSA-392499
Post-translational protein modification	Reactome	R-HSA-597592	220	1412	1.62774432004e-21	4.8731297195e-19	PGAP1|UBE2Q2|NOTUM|ASB16|RAB4A|MEN1|FBXO15|ASB13|IKBKG|UBE2F|FKBP8|USP21|GPS1|B3GNT6|B3GNT7|UBE2M|B3GNT2|ADAMTS2|PPP6R1|ADAMTS9|COMMD7|PHC1|PGR|TPGS1|UBE2G2|COG8|RAB5A|NR5A1|RAB5C|SP3|APPL2|UBE2R2|FBXO17|POC1B-GALNT4|CTSZ|TNIP1|KLHL2|RAB40C|ROR1|FBXL8|B4GALT2|SOCS3|FN1|UBE2S|AGBL5|LYPD6B|BST1|RAB43|RNF103|UBC|CTBP1|FBXL3|RHOT1|ALG9|ANO8|ALG2|QSOX1|KAT2B|KAT2A|PGS1|NGLY1|SUMF2|COPZ2|ADAMTSL5|TADA2…	http://www.reactome.org/cgi-bin/eventbrowser_st_id?ST_ID=R-HSA-597592
Metabolic pathways	KEGG PATHWAY	hsa01100	220	1433	7.86357688737e-21	2.13348670425e-18	PGAP1|ACADVL|IDI1|PCCA|CHSY3|DHCR7|P4HA3|GSR|DCTD|HIBADH|PYCR1|PDE8B|SQLE|UGP2|CERS2|B3GNT6|AHCYL1|B3GNT2|PNPLA2|ATP6AP1|FAH|INPP4A|IDUA|PLA2G7|MPST|DGKI|PRXL2B|PLA2G3|RPIA|ASRGL1|SCLY|PIP4K2A|MTMR1|GUSB|ENTPD6|B3GALT6|ENTPD4|TBXAS1|ENPP7|PCYT2|NDUFB2|PHGDH|ACOT4|CHSY1|SHMT1|INPP5A|L2HGDH|POC1B-GALNT4|NME2|PTGES2|ACSL6|NFS1|BST1|B4GALT7|HYAL2|ALDH5A1|MAN1C1|HSD17B12|NIT2|UGCG|ALG9|SMPD3|ALG2|G6PC…	http://www.genome.jp/kegg-bin/show_pathway?hsa01100/hsa:11041%09red/hsa:200576%09red/hsa:5140%09red/hsa:53947%09red/hsa:8654%09red/hsa:56953%09red/hsa:8540%09red/hsa:81490%09red/hsa:338707%09red/hsa:64064%09red/hsa:337876%09red/hsa:85365%09red/hsa:201595%09red/hsa:8704%09red/hsa:5625%09red/hsa:1635%09red/hsa:6609%09red/hsa:48%09red/hsa:146664%09red/hsa:11285%09red/hsa:2548%09red/hsa:80150%09red/h…
RNA Polymerase II Transcription	Reactome	R-HSA-73857	193	1316	1.40472278822e-16	2.7717734653e-14	SMARCC2|CCNE1|CCN2|WWP1|NELFB|PLK3|KMT5A|MEN1|PRR5|AKT2|ZNF354A|ZNF354B|ZNF703|GADD45A|ZNF707|THRA|PCF11|ZNF669|CBFB|PHC1|ZNF786|ZFP69|ZNF263|ZNF470|ZNF662|MYB|PIP4K2A|MED15|ZNF688|STK11|TRIM28|RFFL|CHTOP|SNAPC3|LDB1|SMARCD3|SMARCD2|SMARCD1|GATA4|CSNK2A2|ROR1|KCTD15|SOCS3|PCGF6|CCND3|PPP2CB|TCF7L1|RUNX3|IHH|RUNX1|CPSF7|MAF|ZNF777|ZNF775|ZNF773|ZNF771|ZNF213|TRIM33|KAT2B|KAT2A|MED26|SSU72|ZNF668|P…	http://www.reactome.org/cgi-bin/eventbrowser_st_id?ST_ID=R-HSA-73857
Gene expression (Transcription)	Reactome	R-HSA-74160	205	1448	4.05023681678e-16	7.64438174854e-14	SMARCC2|CCNE1|CCN2|WWP1|NELFB|PLK3|KMT5A|MEN1|PRR5|AKT2|ZNF354A|ZNF354B|ZNF703|GADD45A|ZNF707|THRA|PCF11|ZNF669|CBFB|PHC1|ZNF786|ZFP69|ZNF263|ZNF470|ZNF662|MYB|PIP4K2A|RAX|MED15|ZNF688|STK11|TRIM28|RFFL|CHTOP|SNAPC3|LDB1|SMARCD3|SMARCD2|SMARCD1|GATA4|CSNK2A2|ROR1|PLD6|KCTD15|SOCS3|PCGF6|CCND3|PPP2CB|TCF7L1|RUNX3|IHH|RUNX1|CPSF7|MAF|ZNF777|ZNF775|ZNF773|ZNF771|CAVIN1|ZNF213|TRIM33|KAT2B|KAT2A|MED2…	http://www.reactome.org/cgi-bin/eventbrowser_st_id?ST_ID=R-HSA-74160
Generic Transcription Pathway	Reactome	R-HSA-212436	174	1193	7.27900952799e-15	1.21531462927e-12	SMARCC2|CCN2|WWP1|NELFB|PLK3|KMT5A|MEN1|AKT2|ZNF354A|ZNF354B|ZNF703|GADD45A|ZNF707|THRA|ZNF668|ZNF669|CBFB|PHC1|ZNF786|ZFP69|ZNF263|ZNF470|ZNF662|MYB|PIP4K2A|MED15|ZNF688|STK11|TRIM28|RFFL|NR2C2|LDB1|SMARCD3|SMARCD2|SMARCD1|GATA4|CSNK2A2|ROR1|KCTD15|SOCS3|PCGF6|CCND3|PPP2CB|TCF7L1|RUNX3|IHH|RUNX1|MAF|ZNF777|ZNF775|ZNF773|ZNF771|ZNF213|TRIM33|KAT2B|KAT2A|MED26|PINK1|NDRG1|GLS|CCNE1|CDK5R1|NR5A1|SU…	http://www.reactome.org/cgi-bin/eventbrowser_st_id?ST_ID=R-HSA-212436
Metabolism of lipids	Reactome	R-HSA-556833	120	728	1.02663339356e-13	1.5916484148e-11	ACADVL|RAB4A|IDI1|PCCA|PTDSS2|DHCR7|FDXR|SQLE|NUDT19|CERS2|CPT2|INPP4A|PRXL2B|PLA2G3|ABCD1|PIP4K2A|MTMR1|LPCAT3|RAB5A|TBXAS1|PLBD1|ETNK2|PCYT2|CSNK1G2|OSBPL8|SMARCD3|ACOT6|ACOT4|CSNK2A2|ROR1|OSBPL10|PLD6|PTGES2|ACSL6|DBP|FDX1|OSBP|STARD7|HSD17B12|UGCG|TNFAIP8L3|ENPP7|PTPMT1|CARM1|MED26|TRIB3|MAPKAPK2|DPEP2|SUMF2|SUMF1|DGAT1|DGAT2|PNPLA2|CYP27B1|GBA2|PIKFYVE|ACSF2|OXCT2|STARD3|NCOA6|HACD1|PLA2G2F|…	http://www.reactome.org/cgi-bin/eventbrowser_st_id?ST_ID=R-HSA-556833
Neuronal System	Reactome	R-HSA-112316	81	402	1.69303409868e-13	2.53429690426e-11	GLS|HCN2|KCNC2|KCNC3|KCNG1|KCNG2|KCND3|PRKAA1|NRXN2|BEGAIN|LRFN2|KCNA7|PRKAR2B|LRFN4|KCNA6|PANX1|KCNA5|GNAI2|KCNA3|KCNH2|APBA2|NPTN|KCNK9|PPFIA1|CACNB3|ARHGEF9|CHRNB2|CHRNB4|NSF|KCNK3|MAPK3|GRIN3B|GABRA5|CAMK1|GRM5|HOMER3|HOMER2|SLITRK4|PRKCB|EPB41L5|NAAA|NRGN|KCNQ5|GNB1|KCNK13|KCNF1|KCNQ1|CHRNA5|LRFN1|CPLX1|KCNAB3|PRKAR1B|ACHE|KCNB1|SLC17A7|SHANK3|KCNMB4|RPS6KA1|GNB2|LRRC4B|DBNL|KCNH3|APBA3|KCNJ…	http://www.reactome.org/cgi-bin/eventbrowser_st_id?ST_ID=R-HSA-112316
Signaling by Receptor Tyrosine Kinases	Reactome	R-HSA-9006934	86	458	8.83993985966e-13	1.25816980101e-10	ACTG1|WWP1|NELFB|PCSK6|PCSK5|AKT2|RANBP10|AHCYL1|STUB1|RAB4A|ATP6AP1|NTRK1|SHC2|SOCS1|FN1|PTPN12|PPP2CB|HGFAC|UBC|MAPK1|MAPK12|DOCK7|FRS3|DNM3|DNM2|MAPKAPK2|NCKAP1|ADORA2A|CDK5R1|PIK3R2|PDGFB|CSK|POLR2E|POLR2F|VEGFC|FGF4|BCAR1|FGF2|RPS6KA1|VAV1|TCIRG1|PDE3B|MEF2A|ATP6V0A2|LCK|RAP1B|MAPK11|ADCYAP1|MXD4|SH3GL1|SH3GL3|FLT1|FGF3|ARF6|POLR2H|ADAP1|MAPK3|FGF18|RANBP9|HNRNPM|DUSP7|RALGDS|COL9A3|SH2B2|PR…	http://www.reactome.org/cgi-bin/eventbrowser_st_id?ST_ID=R-HSA-9006934
Wnt signaling pathway	PANTHER	P00057	65	294	1.2465271813e-12	1.74554015936e-10	SMARCC2|HDAC3|HDAC2|CDH15|TLE2|TLE5|TLE4|ME2|KREMEN2|FZD10|DACT1|LEF1|MYCN|FZD2|MYCL|PLCB4|AXIN1|EN1|FZD8|FZD9|WNT1|PRKCB|DVL2|DVL3|EN2|DVL1|GNA11|SMAD5|NKD2|CTNNAL1|SIAH2|FRZB|CDH24|CDH22|PCDHAC2|GNB1|ANKRD6|CELSR1|GNB2|CSNK1G2|PRKCZ|SMARCD3|SMARCD2|SMARCD1|PPP2R5E|PCDHA12|CSNK2A2|TBL1Y|SFRP5|CDHR1|PCDHA8|PPP2CB|TCF7L1|CSNK1E|GNA14|GNA15|PRKACA|PPP2R5B|TBXT|WNT10A|CTBP1|CTBP2|PPP3CC|PPP2R5A|WNT11	http://www.pantherdb.org/pathway/pathwayDiagram.jsp?catAccession=P00057
@@Wnt signaling pathway	KEGG PATHWAY	hsa04310	37	160	2.9887809568e-08	2.14451208818e-06	RYK|CACYBP|FZD10|FZD2|AXIN1|FRAT1|FZD8|FZD9|SOX17|DVL2|DVL3|DVL1|MAPK9|TCF7|NKD2|PLCB4|PRKCB|LEF1|CSNK2A2|PORCN|RSPO1|NOTUM|TBL1Y|SFRP5|CCND3|RSPO4|TCF7L1|CSNK1E|FRAT2|PRKACA|WNT11|CTNNBIP1|CTBP1|CTBP2|PPP3CC|WNT1|WNT10A	http://www.genome.jp/kegg-bin/show_pathway?hsa04310/hsa:11211%09red/hsa:64840%09red/hsa:2535%09red/hsa:147111%09red/hsa:6932%09red/hsa:8312%09red/hsa:6259%09red/hsa:23401%09red/hsa:90665%09red/hsa:5533%09red/hsa:7471%09red/hsa:80326%09red/hsa:284654%09red/hsa:343637%09red/hsa:6425%09red/hsa:1856%09red/hsa:1857%09red/hsa:1855%09red/hsa:1487%09red/hsa:1488%09red/hsa:896%09red/hsa:5579%09red/hsa:533…
MAPK signaling pathway	KEGG PATHWAY	hsa04010	65	295	1.41904446554e-12	1.92502250778e-10	TGFB1|MAP4K3|MAP4K2|MAP2K5|MKNK2|FGF18|RRAS2|EPHA2|RRAS|MAP2K2|AKT2|MAP2K7|MAPK11|MAPK12|GADD45G|MAPKAPK2|EFNA2|FLT1|CACNA1H|HSPA1L|PPM1B|CACNB3|FGF3|MAP3K6|NTRK1|FGF2|MAPK3|MAPK1|DUSP9|DUSP5|RELB|NFKB2|IRAK1|DUSP2|PDGFB|PRKCB|SRF|DUSP7|EFNA3|CHUK|FGFR3|JUND|RAP1B|VEGFC|IKBKG|FGF4|FGFR2|MAPK8IP1|RASA2|RPS6KA1|MAPK9|TNFRSF1A|PPP5C|MAP2K1|GNA12|PRKACA|BRAF|ELK4|GADD45A|ATF4|CACNG2|PPP3CC|CACNG4|CAC…	http://www.genome.jp/kegg-bin/show_pathway?hsa04010/hsa:4914%09red/hsa:9064%09red/hsa:2872%09red/hsa:3727%09red/hsa:468%09red/hsa:5604%09red/hsa:2247%09red/hsa:5594%09red/hsa:27092%09red/hsa:5155%09red/hsa:6722%09red/hsa:7132%09red/hsa:5578%09red/hsa:8817%09red/hsa:2261%09red/hsa:5922%09red/hsa:5533%09red/hsa:6237%09red/hsa:2005%09red/hsa:784%09red/hsa:5605%09red/hsa:5871%09red/hsa:5607%09red/hsa…
Pathways in cancer	KEGG PATHWAY	hsa05200	93	530	3.06215632014e-12	4.02812745021e-10	IL6ST|AKT2|IKBKG|NFE2L2|NTRK1|PTGER2|GADD45G|DVL1|FADD|CDKN2A|FGFR2|FGFR3|FN1|CCND3|TCF7L1|RUNX1|MAPK1|CTBP2|RASSF1|FZD10|CCNE1|PIK3R2|TXNRD2|TCF7|PLCB4|RAD51|CHUK|VEGFC|CTBP1|FGF4|FGF3|FGF2|EGLN3|GLI1|ESR2|GNAS|FRAT1|FRAT2|GADD45A|AGTR1|RALB|HDAC2|PTGER1|SMO|PTGER3|GNAI2|BCR|FZD2|FZD8|FZD9|MAPK3|FGF18|NFKB2|MAPK9|EPOR|RALGDS|GNB1|RXRB|GNB2|DLL3|LEF1|HEY2|WNT10A|WNT1|IL15|KEAP1|PRKACA|NKX3-1|LPAR…	http://www.genome.jp/kegg-bin/show_pathway?hsa05200/hsa:11211%09red/hsa:4780%09red/hsa:57121%09red/hsa:4824%09red/hsa:2535%09red/hsa:27113%09red/hsa:1050%09red/hsa:6932%09red/hsa:8312%09red/hsa:8817%09red/hsa:80326%09red/hsa:9817%09red/hsa:6608%09red/hsa:2335%09red/hsa:896%09red/hsa:5155%09red/hsa:10342%09red/hsa:5601%09red/hsa:83439%09red/hsa:898%09red/hsa:7424%09red/hsa:2249%09red/hsa:10912%09r…
Disease	Reactome	R-HSA-1643685	149	1049	3.935457345e-12	5.09964786109e-10	ACTG1|NELFB|PCCA|CHSY1|AKT2|IKBKG|SLC27A4|FDXR|RASAL3|B3GNT6|ADAMTS2|ADAMTS9|ADAMTS8|MIB2|SLC34A3|ABCD1|SV2B|PIK3R2|CBLC|B3GALT6|CDKN2A|TBXAS1|TRIM24|ERLEC1|FGFR2|FGFR3|FN1|CSPG5|PPP2CB|GSK3A|IHH|UBC|CTBP1|CTBP2|FDX1|ALG9|APBB1IP|ALG2|KAT2B|G6PC3|ITGB3|UNC93B1|KREMEN2|GTF2E2|ADAMTSL5|VPS37D|VPS37B|AKT1S1|CDK5R1|CYP27B1|SLC35A3|B4GALT7|PDGFB|EPM2A|CSK|CDC25A|CHUK|POLR2E|POLR2F|FGF4|FGF3|FGF2|MCCC1…	http://www.reactome.org/cgi-bin/eventbrowser_st_id?ST_ID=R-HSA-1643685
Immune System	Reactome	R-HSA-168256	250	2096	7.47616621237e-12	9.14198240222e-10	TRIM11|UBE2Q1|UBE2Q2|ACTG1|ASB16|CRLF1|TIMP2|FBXO17|IL6ST|AKT2|ASB13|IKBKG|UBAC1|RASAL3|KIF2A|GSN|AHCYL1|UBE2J2|PEA15|STUB1|PRR5|WWP1|GSDMD|SOCS3|ANAPC13|SLC15A4|GOLGA7|RELB|IRAK1|LIMK1|ZAP70|PIANP|SHC2|CTSO|DBNL|GUSB|CTSF|CTSZ|MYLIP|TNFRSF25|UBR2|FBXO15|RNF19B|ROR1|SERPINB6|FBXL8|SOCS1|NME2|FN1|PTPN12|FBXL3|FZR1|TXNDC5|TMEM189-UBE2V1|BST1|GAA|GFRA3|PTGES2|KLC1|KLC3|PTPRJ|STBD1|TNFSF12|PPP2CB|APB…	http://www.reactome.org/cgi-bin/eventbrowser_st_id?ST_ID=R-HSA-168256
Membrane Trafficking	Reactome	R-HSA-199991	103	631	9.49962054169e-12	1.14549591032e-09	ACTG1|RAB4A|ARFRP1|KIF2A|GPS1|CHML|DENND2A|BLOC1S3|DENND2D|GRK2|GRK3|SYNJ1|GJD4|COG8|RAB5A|RAB5C|CTSZ|KIFC2|SLC2A8|AKT2|CYTH1|RAB43|UBC|KLC1|KLC3|DENND4A|DNM3|DNM2|UBAP1|COPZ2|TXNDC5|VPS37D|VPS37B|CCZ1B|BET1L|ARPC2|RHOQ|ARPC4|DENND5B|DENND5A|DTNBP1|GDI1|ASPSCR1|DNAJC6|BTC|SLC18A3|AGTR1|RINL|KIF12|SH3GL1|SH3GL3|TICAM2|TMED2|REPS1|ARF6|SNX18|TRAPPC10|TRAPPC12|CCZ1|RAB12|TMED7-TICAM2|YKT6|GGA2|TPD52…	http://www.reactome.org/cgi-bin/eventbrowser_st_id?ST_ID=R-HSA-199991
Rap1 signaling pathway	KEGG PATHWAY	hsa04015	51	210	1.79469140523e-11	2.07753477069e-09	APBB1IP|ACTG1|EPHA2|RRAS|RAPGEF5|AKT2|MAPK11|MAPK12|GNAI2|FLT1|ADORA2A|ADORA2B|BCAR1|PARD6G|FGF3|PARD6A|FGFR3|MAPK3|MAPK1|PIK3R2|SIPA1|FGF18|PDGFB|ITGB3|PLCB4|RALGDS|PRKCB|EFNA3|EFNA2|RAP1B|PRKCZ|VEGFC|FGF4|FGFR2|FGF2|RGS14|PARD3|GNAS|VAV1|DRD2|MAP2K1|MAP2K2|PFN2|PRKACA|BRAF|LPAR2|BAP1|LPAR1|RALB|PRKD2|LPAR5	http://www.genome.jp/kegg-bin/show_pathway?hsa04015/hsa:5604%09red/hsa:25865%09red/hsa:6300%09red/hsa:9564%09red/hsa:50855%09red/hsa:5590%09red/hsa:5155%09red/hsa:10636%09red/hsa:5900%09red/hsa:1813%09red/hsa:8817%09red/hsa:6237%09red/hsa:84552%09red/hsa:5605%09red/hsa:1943%09red/hsa:3690%09red/hsa:5600%09red/hsa:9170%09red/hsa:5899%09red/hsa:9223%09red/hsa:5579%09red/hsa:5595%09red/hsa:5594%09re…
Cushing syndrome	KEGG PATHWAY	hsa04934	43	155	1.91256838336e-11	2.18485772425e-09	RASD1|ASH2L|MEN1|MAP2K2|MAP2K1|CDKN2A|FZD10|GNAI2|CACNA1H|FZD2|AXIN1|DVL3|FZD8|FZD9|CCNE1|KCNK3|DVL2|MAPK3|DVL1|NR5A1|CDKN2C|KMT2A|ORAI1|PLCB4|GNA11|RAP1B|ATF4|TCF7|LEF1|PDE8B|PBX1|E2F1|GNAS|WNT1|TCF7L1|CREB3L3|CREB3L1|BRAF|WNT10A|MAPK1|AGTR1|WNT11|CRHR1	http://www.genome.jp/kegg-bin/show_pathway?hsa04934/hsa:11211%09red/hsa:5604%09red/hsa:2516%09red/hsa:2535%09red/hsa:84876%09red/hsa:1029%09red/hsa:468%09red/hsa:51655%09red/hsa:6932%09red/hsa:90993%09red/hsa:8312%09red/hsa:1856%09red/hsa:2767%09red/hsa:1031%09red/hsa:7471%09red/hsa:80326%09red/hsa:4221%09red/hsa:185%09red/hsa:8622%09red/hsa:1857%09red/hsa:5605%09red/hsa:1855%09red/hsa:3777%09red…
Developmental Biology	Reactome	R-HSA-1266738	149	1082	2.98172947504e-11	3.31889426953e-09	ACTG1|NRCAM|PCSK6|HDAC3|AKT2|PKP3|MAFA|MAFB|CACNA1H|LHX2|LHX3|CERS1|EPHA8|CBFB|MYB|NGEF|DOK4|HOXD1|EPHA2|CRMP1|LDB1|SMARCD3|ABLIM2|CSNK2A2|NKX6-1|KRT3|HJV|SLIT1|CCND3|FOXA3|RUNX1|GFRA3|UBC|PAK4|MEF2A|CTCF|RPS2|ITGA9|KRT5|ITGB3|KAT2A|MED26|RRAS|ST14|DNM3|DNM2|EED|PITPNA|FOXA2|CDK5R1|PIK3R2|NR5A1|HOXB3|NEUROG3|NRTN|DPYSL5|TCF3|ARPC2|HOXB4|PAXIP1|POLR2E|POLR2F|RHOB|ARPC4|FGF2|RPS6KA1|PRDM14|PTF1A|IN…	http://www.reactome.org/cgi-bin/eventbrowser_st_id?ST_ID=R-HSA-1266738
Antigen processing: Ubiquitination & Proteasome degradation	Reactome	R-HSA-983168	62	308	1.16504498959e-10	1.22326856742e-08	TRIM11|UBE2Q1|UBE2Q2|ASB16|WWP1|UBE2D4|KBTBD13|FBXO17|PSMD3|FBXO15|DET1|ASB13|MIB2|UBAC1|LONRF1|UBE2F|SPSB4|CDC16|UBE2J2|SOCS1|STUB1|UBE3C|CDC34|ANAPC13|RNF130|FBXO21|UBE2Z|FBXO27|UBE2G2|FBXL16|FBXL19|FBXL15|FBXW4|FBXW5|FBXL14|FBXO41|SIAH2|UBE2R2|HERC2|MYLIP|UBA1|APC2|UBR2|PSMD2|RNF19B|ANAPC4|RNF126|FBXL8|UBE2K|UBE2M|SOCS3|ZNRF2|FBXL3|FZR1|CDC20|KEAP1|TMEM189-UBE2V1|UBC|KLHL2|UBE2S|BTBD6|BTBD1	http://www.reactome.org/cgi-bin/eventbrowser_st_id?ST_ID=R-HSA-983168
Vesicle-mediated transport	Reactome	R-HSA-5653656	103	669	1.80249347114e-10	1.84195723298e-08	ACTG1|RAB4A|ARFRP1|KIF2A|GPS1|CHML|DENND2A|BLOC1S3|DENND2D|GRK2|GRK3|SYNJ1|GJD4|COG8|RAB5A|RAB5C|CTSZ|KIFC2|SLC2A8|AKT2|CYTH1|RAB43|UBC|KLC1|KLC3|DENND4A|DNM3|DNM2|UBAP1|COPZ2|TXNDC5|VPS37D|VPS37B|CCZ1B|BET1L|ARPC2|RHOQ|ARPC4|DENND5B|DENND5A|DTNBP1|GDI1|ASPSCR1|DNAJC6|BTC|SLC18A3|AGTR1|RINL|KIF12|SH3GL1|SH3GL3|TICAM2|TMED2|REPS1|ARF6|SNX18|TRAPPC10|TRAPPC12|CCZ1|RAB12|TMED7-TICAM2|YKT6|GGA2|TPD52…	http://www.reactome.org/cgi-bin/eventbrowser_st_id?ST_ID=R-HSA-5653656
Intracellular signaling by second messengers	Reactome	R-HSA-9006925	59	288	1.80334444602e-10	1.84195723298e-08	KDM1A|HDAC3|HDAC2|FYN|PSMD3|PSMD2|AKT2|PRKAR2B|TRIB3|EED|CBX4|CBX2|AHCYL1|STUB1|PDE1B|GRK2|PRR5|CSNK2A2|MAPKAP1|MAPK3|AKT1S1|PHC1|PIK3R2|SUZ12|FGF18|NRG3|NRG2|PIP4K2A|MTA1|PDGFB|MBD3|CBX6|CHUK|BMI1|ATN1|PRKAR1B|PPP2R5E|FGF4|FGF3|FGF2|IRAK1|ESR2|PIP5K1C|MAF1|PPP2CB|GSK3A|RING1|PPP2R5A|VAV1|CAMKK1|EZH2|PRKACA|BTC|UBC|MAPK1|RHEB|LCK|PPP2R5B|RNF146	http://www.reactome.org/cgi-bin/eventbrowser_st_id?ST_ID=R-HSA-9006925
Hippo signaling pathway	KEGG PATHWAY	hsa04390	40	154	4.93202730944e-10	4.74502153396e-08	TGFB1|ACTG1|CCN2|RASSF1|SMAD7|SAV1|SOX2|GDF5|TEAD3|TEAD2|BBC3|FZD10|AMH|FZD2|AXIN1|PARD6G|FZD9|PARD6A|DVL2|DVL3|YWHAH|DVL1|TCF7|CRB2|PRKCZ|LEF1|BMP7|BMP6|PARD3|LLGL2|PPP1CC|CCND3|PPP2CB|ID2|TCF7L1|FZD8|CSNK1E|WNT10A|WNT1|WNT11	http://www.genome.jp/kegg-bin/show_pathway?hsa04390/hsa:11211%09red/hsa:8463%09red/hsa:51176%09red/hsa:11186%09red/hsa:2535%09red/hsa:50855%09red/hsa:27113%09red/hsa:6932%09red/hsa:8312%09red/hsa:7533%09red/hsa:3993%09red/hsa:7471%09red/hsa:80326%09red/hsa:5516%09red/hsa:286204%09red/hsa:84552%09red/hsa:1856%09red/hsa:1857%09red/hsa:1855%09red/hsa:7481%09red/hsa:896%09red/hsa:654%09red/hsa:655%09…
Hemostasis	Reactome	R-HSA-109582	95	617	9.07620622095e-10	8.56517634894e-08	FAM3C|GLG1|MAFK|KIF2A|MAFF|ABHD6|ADRA2A|ADRA2C|GP5|WEE1|MYB|RAB5A|WDR1|SCCPDH|ATP1B1|GATA6|GATA4|GATA5|KIFC2|SERPINB6|KCNMB4|FN1|MAGED2|PPP2CB|GRB14|MAG|KLC1|KLC3|ITPK1|DOCK9|APBB1IP|QSOX1|DOCK7|DOCK5|HABP4|ABHD12|GUCY1A2|PIK3R2|PDE5A|ORAI2|ORAI1|CSK|VEGFC|RHOB|BCAR1|GNAS|VAV1|PPP2R5E|PPP2R5A|PPP2R5B|GAS6|KDM1A|HDAC2|RAP1B|CD177|PRKAR2B|KIF12|GNAI2|MAPK3|MAPK1|TBXA2R|SRI|GNB1|GNB2|APPL2|SH2B2|PRK…	http://www.reactome.org/cgi-bin/eventbrowser_st_id?ST_ID=R-HSA-109582
PIP3 activates AKT signaling	Reactome	R-HSA-1257604	52	247	9.34822026032e-10	8.72701594625e-08	KDM1A|HDAC3|HDAC2|PSMD3|PSMD2|AKT2|EZH2|TRIB3|EED|CBX6|CBX4|CBX2|STUB1|FYN|PRR5|CSNK2A2|MAPKAP1|MAPK3|AKT1S1|PHC1|PIK3R2|SUZ12|FGF18|NRG3|NRG2|PIP4K2A|MTA1|PDGFB|MBD3|CHUK|BMI1|ATN1|PPP2R5E|FGF4|FGF3|FGF2|IRAK1|ESR2|PIP5K1C|MAF1|PPP2CB|GSK3A|RING1|PPP2R5A|VAV1|BTC|UBC|MAPK1|RHEB|LCK|PPP2R5B|RNF146	http://www.reactome.org/cgi-bin/eventbrowser_st_id?ST_ID=R-HSA-1257604
Class I MHC mediated antigen processing & presentation	Reactome	R-HSA-983169	67	370	1.04381294831e-09	9.64083406087e-08	TRIM11|UBE2Q1|LONRF1|UBE2Q2|ASB16|WWP1|UBE2D4|KBTBD13|FBXO17|PSMD3|FBXO15|DET1|ASB13|IKBKG|UBAC1|FBXO41|UBE2F|SPSB4|CDC16|UBE2J2|SOCS1|STUB1|UBE3C|MIB2|CDC34|ANAPC13|RNF130|FBXO21|UBE2Z|FBXO27|UBE2G2|FBXL16|FBXL19|FBXL15|FBXW4|FBXW5|FBXL14|ITGB5|SIAH2|TAP1|CHUK|UBE2R2|HERC2|MYLIP|UBA1|APC2|UBR2|PSMD2|RNF19B|ANAPC4|RNF126|FBXL8|UBE2K|UBE2M|SOCS3|ZNRF2|FBXL3|FZR1|CDC20|KEAP1|TMEM189-UBE2V1|UBC|KLHL…	http://www.reactome.org/cgi-bin/eventbrowser_st_id?ST_ID=R-HSA-983169
Hepatocellular carcinoma	KEGG PATHWAY	hsa05225	41	168	1.4503238281e-09	1.28486851792e-07	SMARCC2|TGFB1|PHF10|ACTG1|MAP2K1|MAP2K2|AKT2|FZD10|FZD2|NFE2L2|AXIN1|MAPK3|FZD8|FZD9|PRKCB|GADD45G|DVL2|DVL3|DVL1|GADD45A|TERT|TXNRD2|PIK3R2|TCF7|CDKN2A|SHC2|FRAT1|SMARCD3|SMARCD2|SMARCD1|LEF1|E2F1|WNT1|TCF7L1|KEAP1|FRAT2|PRKACA|BRAF|WNT10A|MAPK1|WNT11	http://www.genome.jp/kegg-bin/show_pathway?hsa05225/hsa:4780%09red/hsa:5604%09red/hsa:11211%09red/hsa:2535%09red/hsa:6932%09red/hsa:8312%09red/hsa:5579%09red/hsa:23401%09red/hsa:6604%09red/hsa:6602%09red/hsa:6603%09red/hsa:6601%09red/hsa:80326%09red/hsa:9817%09red/hsa:1856%09red/hsa:1857%09red/hsa:5605%09red/hsa:1855%09red/hsa:10587%09red/hsa:55274%09red/hsa:7015%09red/hsa:5595%09red/hsa:5594%09r…
Signaling pathways regulating pluripotency of stem cells	KEGG PATHWAY	hsa04550	36	140	4.44077287118e-09	3.70719135266e-07	SMAD9|SMAD5|IL6ST|MAP2K2|AKT2|MAPK11|MAPK12|SOX2|FZD10|FZD2|LHX5|AXIN1|MAPK3|FZD8|FZD9|FGFR3|DVL2|DVL3|INHBB|DVL1|DUSP9|PIK3R2|TCF7|TCF3|BMI1|LEFTY1|FGFR2|FGF2|PCGF6|ID4|ID2|MAP2K1|WNT10A|MAPK1|WNT1|WNT11	http://www.genome.jp/kegg-bin/show_pathway?hsa04550/hsa:11211%09red/hsa:5604%09red/hsa:2535%09red/hsa:3625%09red/hsa:64211%09red/hsa:6932%09red/hsa:8312%09red/hsa:10637%09red/hsa:7471%09red/hsa:80326%09red/hsa:84108%09red/hsa:1856%09red/hsa:1857%09red/hsa:5605%09red/hsa:1855%09red/hsa:1852%09red/hsa:5600%09red/hsa:6300%09red/hsa:5595%09red/hsa:5594%09red/hsa:3572%09red/hsa:5296%09red/hsa:3398%09r…
Adaptive Immune System	Reactome	R-HSA-1280218	106	748	5.63550916008e-09	4.61580099319e-07	TRIM11|UBE2Q1|UBE2Q2|ASB16|WWP1|FBXO17|FBXO15|AKT2|ASB13|IKBKG|UBAC1|KIF2A|AHCYL1|UBE2J2|STUB1|ANAPC13|ZAP70|PIANP|TAP1|CTSO|CTSF|MYLIP|UBR2|RNF19B|FBXL8|SOCS1|SOCS3|FBXL3|PPP2CB|TMEM189-UBE2V1|UBC|KLC1|KLC3|FZR1|RILP|UBE2D4|NFKBIE|DNM3|TRIB3|CDC16|OSCAR|RNF130|FBXL15|PIK3R2|FBXL16|FBXL19|ORAI2|ORAI1|CSK|CHUK|BTNL9|HERC2|UBA1|ANAPC4|UBE2K|UBE2M|ZNRF2|VAV1|CDC20|UBE2Z|PPP2R5E|UBE2S|BTBD6|BTBD1|PPP…	http://www.reactome.org/cgi-bin/eventbrowser_st_id?ST_ID=R-HSA-1280218
Gastric cancer	KEGG PATHWAY	hsa05226	37	149	6.04521261941e-09	4.90509681885e-07	TGFB1|CDX2|MAP2K1|MAP2K2|AKT2|FZD10|FZD2|AXIN1|MAPK3|FZD8|FZD9|CCNE1|GADD45G|DVL2|DVL3|DVL1|GADD45A|FGF18|TERT|FGFR2|PIK3R2|TCF7|SHC2|RXRB|LEF1|FGF4|FGF3|FGF2|E2F1|WNT1|TCF7L1|FRAT1|FRAT2|BRAF|WNT10A|MAPK1|WNT11	http://www.genome.jp/kegg-bin/show_pathway?hsa05226/hsa:11211%09red/hsa:5604%09red/hsa:2535%09red/hsa:6932%09red/hsa:8312%09red/hsa:23401%09red/hsa:8817%09red/hsa:7471%09red/hsa:80326%09red/hsa:6257%09red/hsa:1856%09red/hsa:1857%09red/hsa:5605%09red/hsa:1855%09red/hsa:7015%09red/hsa:5595%09red/hsa:5594%09red/hsa:673%09red/hsa:7040%09red/hsa:83439%09red/hsa:898%09red/hsa:208%09red/hsa:5296%09red/h…
Breast cancer	KEGG PATHWAY	hsa05224	36	147	1.30819598497e-08	1.02322140013e-06	MAP2K1|MAP2K2|AKT2|FZD10|FZD2|AXIN1|MAPK3|FZD8|FZD9|GADD45G|DVL2|DVL3|DVL1|PGR|GADD45A|FGF18|NFKB2|PIK3R2|TCF7|SHC2|HEY2|DLL3|LEF1|FGF4|FGF3|FGF2|ESR2|E2F1|WNT1|TCF7L1|FRAT1|FRAT2|BRAF|WNT10A|MAPK1|WNT11	http://www.genome.jp/kegg-bin/show_pathway?hsa05224/hsa:11211%09red/hsa:5604%09red/hsa:2535%09red/hsa:6932%09red/hsa:8312%09red/hsa:23401%09red/hsa:8817%09red/hsa:2100%09red/hsa:7471%09red/hsa:80326%09red/hsa:1856%09red/hsa:1857%09red/hsa:5605%09red/hsa:1855%09red/hsa:10683%09red/hsa:5595%09red/hsa:5594%09red/hsa:673%09red/hsa:83439%09red/hsa:5296%09red/hsa:4791%09red/hsa:208%09red/hsa:23493%09re…
Glycosaminoglycan metabolism	Reactome	R-HSA-1630316	32	123	2.4793428817e-08	1.87179607816e-06	HS3ST4|CHSY3|CHSY1|B3GAT1|B3GNT6|B3GNT7|B3GNT2|HS3ST3A1|B4GALT2|B4GALT5|B4GALT7|GUSB|B3GALT6|NAGLU|GALNS|GPC1|GPC2|GPC5|CHST1|CSGALNACT2|IDUA|CHST7|CHST6|CHST13|CHST14|CSPG5|HYAL2|HEXB|SLC35B2|HS6ST1|SLC35D2|CHPF	http://www.reactome.org/cgi-bin/eventbrowser_st_id?ST_ID=R-HSA-1630316
Phospholipid metabolism	Reactome	R-HSA-1483257	44	212	2.52921536865e-08	1.89298688195e-06	STARD10|PTDSS2|TNFAIP8L3|RAB4A|PTPMT1|MBOAT7|INPP4A|PLA2G3|CDIPT|PIK3R2|DGAT1|CPNE1|DGAT2|CPNE7|TAZ|CHKA|PNPLA2|CHPT1|SYNJ1|LPCAT3|PHOSPHO1|VAC14|MTMR1|ETNK2|SLC44A1|SLC44A2|MTMR14|RAB5A|PLBD1|PIKFYVE|PCYT2|OSBPL8|PLA2G2F|ACHE|CSNK2A2|OSBPL10|PLD6|PIP5K1C|PIP4K2A|PIP4P1|AGPAT2|GDPD5|CRLS1|STARD7	http://www.reactome.org/cgi-bin/eventbrowser_st_id?ST_ID=R-HSA-1483257
Neuroactive ligand-receptor interaction	KEGG PATHWAY	hsa04080	59	338	3.16910877412e-08	2.25012690435e-06	LTB4R2|NTSR2|PTGER1|ADRA2A|MTNR1B|S1PR5|ADCYAP1|NPY4R2|GABRA5|UTS2R|P2RX5|P2RX4|ADORA2A|ADORA2B|NPY4R|CHRNB1|S1PR2|RXFP3|CHRNB2|CHRNB4|PTGER2|PTGER3|GRIN3B|HRH3|VIPR1|GRM5|ADRA2C|TBXA2R|KISS1|PTGIR|HTR6|CHRNA5|HTR4|PARD3|APLN|THRA|P2RY2|GCGR|MTNR1A|P2RY6|MC5R|LPAR2|S1PR4|ADRA1B|ADRA1D|DRD4|DRD5|DRD2|GLUD1|GALR3|ADRB1|ADRB3|SSTR5|SSTR4|SCTR|HTR1E|AGTR1|LPAR1|CRHR1	http://www.genome.jp/kegg-bin/show_pathway?hsa04080/hsa:2558%09red/hsa:5029%09red/hsa:116444%09red/hsa:155%09red/hsa:153%09red/hsa:152%09red/hsa:5025%09red/hsa:150%09red/hsa:7433%09red/hsa:1138%09red/hsa:4161%09red/hsa:51289%09red/hsa:6915%09red/hsa:8698%09red/hsa:1813%09red/hsa:1816%09red/hsa:1394%09red/hsa:1815%09red/hsa:56413%09red/hsa:8862%09red/hsa:6344%09red/hsa:23620%09red/hsa:4544%09red/h…
Regulation of actin cytoskeleton	KEGG PATHWAY	hsa04810	44	214	3.20458620292e-08	2.25012690435e-06	ITGA9|ACTG1|RRAS2|PDGFB|ITGA7|RRAS|MAP2K2|MAP2K1|NCKAP1|GSN|BCAR1|WASF1|FGF3|FGFR3|MAPK3|MAPK1|PIK3R2|PPP1R12C|FGF18|PIP4K2A|GIT1|ITGB3|LIMK1|ITGB5|ITGB7|PIKFYVE|ARPC2|ARPC4|LPAR2|SSH1|FGF4|FGFR2|FGF2|PPP1CC|FN1|PIP5K1C|ARPC5L|VAV1|PFN2|GNA12|BRAF|PAK4|LPAR1|LPAR5	http://www.genome.jp/kegg-bin/show_pathway?hsa04810/hsa:200576%09red/hsa:10298%09red/hsa:10109%09red/hsa:57121%09red/hsa:5604%09red/hsa:9564%09red/hsa:5501%09red/hsa:54434%09red/hsa:54776%09red/hsa:8817%09red/hsa:10787%09red/hsa:6237%09red/hsa:2768%09red/hsa:10093%09red/hsa:2335%09red/hsa:5605%09red/hsa:3695%09red/hsa:3693%09red/hsa:3690%09red/hsa:5217%09red/hsa:9170%09red/hsa:28964%09red/hsa:559…
Human papillomavirus infection	KEGG PATHWAY	hsa05165	58	330	3.35024711794e-08	2.28809016107e-06	ITGA9|HDAC2|PPP2R3B|TCF7|MAP2K1|ITGA7|MAP2K2|AKT2|IKBKG|FZD10|PPP2R5B|FZD2|AXIN1|DVL3|PARD6G|FZD9|SLC9A3R1|CCNE1|ATP6AP1|PARD6A|DVL2|MAPK3|DVL1|PIK3R2|FADD|LFNG|ITGB3|ITGB5|ITGB7|CHUK|COL9A3|PRKCZ|PARD3|PPP2R5E|RFNG|HEY2|WNT1|TERT|LLGL2|FN1|E2F1|GNAS|CCND3|PPP2CB|TCF7L1|FZD8|TCIRG1|CREB3L3|CREB3L1|WNT11|ATP6V0A2|WNT10A|MAPK1|BAP1|RHEB|PPP2R5A|TADA3|TNFRSF1A	http://www.genome.jp/kegg-bin/show_pathway?hsa05165/hsa:3955%09red/hsa:11211%09red/hsa:8772%09red/hsa:3695%09red/hsa:2535%09red/hsa:28227%09red/hsa:50855%09red/hsa:5594%09red/hsa:537%09red/hsa:6932%09red/hsa:90993%09red/hsa:8312%09red/hsa:23545%09red/hsa:3993%09red/hsa:7471%09red/hsa:80326%09red/hsa:5516%09red/hsa:84552%09red/hsa:1299%09red/hsa:2335%09red/hsa:1856%09red/hsa:1857%09red/hsa:5605%09…
GPCR ligand binding	Reactome	R-HSA-500792	72	454	3.37336489999e-08	2.28809016107e-06	CD55|LTB4R2|NTSR2|PTGER1|SCYL1|SMO|MTNR1B|ECE2|ADCYAP1|NPY4R2|FZD10|UTS2R|OPN3|ADRA2A|OXER1|ADORA2A|ADORA2B|MTNR1A|NPY4R|FZD8|FZD9|RXFP3|S1PR2|PTGER2|PTGER3|HRH3|VIPR1|GRM5|S1PR5|ADRA2C|TBXA2R|KISS1|LPAR5|PLPPR2|PLPPR3|GNB1|FZD2|PTGIR|HTR6|LPAR2|HTR4|PTGDR2|QRFPR|APLN|P2RY2|GCGR|FFAR1|P2RY6|MC5R|CXCL16|S1PR4|GNB2|ADRA1B|ADRA1D|GNAS|DRD4|DRD5|DRD2|GALR3|ADRB1|IHH|ADRB3|SSTR5|SSTR4|WNT10A|SCTR|HTR1…	http://www.reactome.org/cgi-bin/eventbrowser_st_id?ST_ID=R-HSA-500792
Diseases of signal transduction	Reactome	R-HSA-5663202	63	374	3.51496324161e-08	2.36565200494e-06	TGFB1|HDAC3|HDAC2|APBB1IP|ACTG1|KAT2B|KAT2A|PSMD2|MAP2K2|AKT2|KREMEN2|RASAL3|BCR|AXIN1|FZD8|HEY2|FYN|PRR5|MIB2|POLR2H|MAPKAP1|MAPK3|AKT1S1|PIK3R2|MARK3|FGF18|NRG3|NRG2|PDGFB|ITGB3|FGF3|CSK|TRIM24|ERLEC1|CHUK|FGFR3|RAP1B|POLR2E|POLR2F|PSMD3|PPP2R5E|FGF4|FGFR2|FGF2|RASA2|PORCN|ESR2|FN1|VAV1|PPP2CB|GSK3A|MAP2K1|PPP2R5A|MAPK1|IHH|BRAF|BTC|UBC|CDK8|CTBP1|CTBP2|LCK|PPP2R5B	http://www.reactome.org/cgi-bin/eventbrowser_st_id?ST_ID=R-HSA-5663202
Cellular senescence	KEGG PATHWAY	hsa04218	36	160	8.2213303344e-08	5.13507841463e-06	TGFB1|RRAS2|RRAS|MAP2K2|AKT2|MAPK11|MAPK12|VDAC2|VDAC1|MYBL2|MAPKAPK2|RHEB|GADD45A|CCNE1|GADD45G|MAPK3|ETS1|PIK3R2|PPP3CC|SIRT1|CDKN2A|CDC25A|IGFBP3|GATA4|BRF1|PPP1CC|SQSTM1|E2F5|E2F4|LIN9|E2F1|CCND3|MAP2K1|MAPK1|MCU|LIN54	http://www.genome.jp/kegg-bin/show_pathway?hsa04218/hsa:896%09red/hsa:3486%09red/hsa:993%09red/hsa:286826%09red/hsa:1029%09red/hsa:90550%09red/hsa:7416%09red/hsa:7417%09red/hsa:5533%09red/hsa:6237%09red/hsa:5605%09red/hsa:5604%09red/hsa:1874%09red/hsa:1875%09red/hsa:5600%09red/hsa:6300%09red/hsa:132660%09red/hsa:9261%09red/hsa:5595%09red/hsa:5594%09red/hsa:677%09red/hsa:898%09red/hsa:208%09red/hs…
@@Cellular Senescence	Reactome	R-HSA-2559583	37	194	1.83454305541e-06	7.47770084841e-05	ACD|EZH2|MAP2K7|MAPK11|CBX6|EED|CBX4|CBX2|EHMT1|CEBPB|CDC16|CABIN1|CCNE1|MAPKAPK2|MAPK3|ETS1|PHC1|SUZ12|MAPK9|CDKN2C|CDKN2A|CDKN2D|BMI1|IGFBP7|APC2|ANAPC4|RPS6KA1|HIRA|E2F1|FZR1|KAT5|RING1|TERF2|TERF1|UBC|MAPK1|TERF2IP	http://www.reactome.org/cgi-bin/eventbrowser_st_id?ST_ID=R-HSA-2559583
Ras signaling pathway	KEGG PATHWAY	hsa04014	45	232	9.87588844654e-08	5.99597646803e-06	RASSF1|RRAS2|EPHA2|NTRK1|RRAS|RAPGEF5|AKT2|RASA4B|IKBKG|RAB5C|RASAL3|FLT1|PIK3R2|FGF3|ARF6|FGFR3|MAPK3|ETS1|ZAP70|FGF18|MAPK9|PLA2G3|PDGFB|RAB5A|RALGDS|SHC2|EFNA3|PRKCB|GNB1|CHUK|RAP1B|VEGFC|PLA2G2F|FGF4|FGFR2|FGF2|RASA2|GNB2|MAP2K2|MAP2K1|PRKACA|EFNA2|PAK4|MAPK1|RALB	http://www.genome.jp/kegg-bin/show_pathway?hsa04014/hsa:64926%09red/hsa:10298%09red/hsa:50487%09red/hsa:11186%09red/hsa:5604%09red/hsa:5594%09red/hsa:5155%09red/hsa:5868%09red/hsa:64600%09red/hsa:5900%09red/hsa:5578%09red/hsa:8817%09red/hsa:5922%09red/hsa:7535%09red/hsa:6237%09red/hsa:5605%09red/hsa:1943%09red/hsa:5601%09red/hsa:100271927%09red/hsa:382%09red/hsa:4914%09red/hsa:5579%09red/hsa:5595…
Transcriptional misregulation in cancer	KEGG PATHWAY	hsa05202	39	186	1.21405116415e-07	7.26923600491e-06	HDAC2|FUS|MEN1|NTRK1|TAF15|HOXA10|FLT1|CEBPB|CEBPA|TCF3|SIX4|GADD45A|MLLT1|HOXA11|GADD45G|KLF3|BMP2K|CDKN2C|KMT2A|ITGB7|MYCN|BMI1|RXRB|IGFBP3|LDB1|BCL11B|PBX3|PBX1|ASPSCR1|ETV4|LMO2|ID2|TLX1|TLX3|RUNX2|RUNX1|ELK4|MAF|CDK9	http://www.genome.jp/kegg-bin/show_pathway?hsa05202/hsa:30012%09red/hsa:4221%09red/hsa:3486%09red/hsa:1050%09red/hsa:4005%09red/hsa:1031%09red/hsa:2005%09red/hsa:861%09red/hsa:860%09red/hsa:6257%09red/hsa:1051%09red/hsa:4613%09red/hsa:64919%09red/hsa:3695%09red/hsa:5090%09red/hsa:3066%09red/hsa:4914%09red/hsa:2521%09red/hsa:8148%09red/hsa:3207%09red/hsa:3398%09red/hsa:6929%09red/hsa:51804%09red/h…
Human T-cell leukemia virus 1 infection	KEGG PATHWAY	hsa05166	43	219	1.40146736783e-07	8.22131059965e-06	TGFB1|MAP2K1|ATF4|KAT2B|KAT2A|MSX2|CRTC1|MAP2K2|AKT2|CRTC2|IKBKG|VDAC2|VDAC1|CDC16|CCNE1|MAPK3|ETS1|PIK3R2|RELB|NFKB2|TERT|VAC14|CDKN2C|CDKN2A|SRF|TCF3|CHUK|MSX1|APC2|ANAPC4|MAPK9|E2F1|TNFRSF1A|CCND3|IL15|CDC20|CREB3L3|CREB3L1|KAT5|ELK4|MAPK1|PPP3CC|LCK	http://www.genome.jp/kegg-bin/show_pathway?hsa05166/hsa:2005%09red/hsa:3600%09red/hsa:468%09red/hsa:991%09red/hsa:3932%09red/hsa:5594%09red/hsa:23373%09red/hsa:6722%09red/hsa:7416%09red/hsa:7417%09red/hsa:55697%09red/hsa:1031%09red/hsa:5533%09red/hsa:8850%09red/hsa:5605%09red/hsa:5604%09red/hsa:5601%09red/hsa:200186%09red/hsa:7015%09red/hsa:896%09red/hsa:5595%09red/hsa:8517%09red/hsa:2648%09red/h…
FLT3 Signaling	Reactome	R-HSA-9607240	47	252	1.43252629651e-07	8.29146220419e-06	APBB1IP|ACTG1|RAP1B|FRS3|PSMD2|MAP2K2|AKT2|TRIB3|RASAL3|SPTBN4|CSK|PEA15|FYN|PDE3B|MAPK3|MAPK1|RANBP9|PIK3R2|MARK3|DUSP5|DUSP9|DUSP7|NRG2|NRTN|DUSP2|PDGFB|ITGB3|GFRA3|SHC2|FGF18|PSMD3|FGF4|FGF3|FGF2|RASA2|FN1|PPP5C|PPP2CB|MAP2K1|NRG3|BRAF|BTC|UBC|PPP2R5E|ARTN|PPP2R5A|PPP2R5B	http://www.reactome.org/cgi-bin/eventbrowser_st_id?ST_ID=R-HSA-9607240
Heterotrimeric G-protein signaling pathway-Gi alpha and Gs alpha mediated pathway	PANTHER	P00026	34	154	2.71901444425e-07	1.46624120528e-05	DRD2|RAP1B|PRKAR2B|GNAI2|ADORA2A|ADORA2B|ADRB1|GRK6|GRK4|GRK2|GRK3|ADRA2C|CREB3L1|HRH3|GRM5|GNB1|GNB2|HTR6|HTR4|PRKAR1B|MTNR1B|MTNR1A|RGS14|ADRA1B|ADRA1D|DRD4|DRD5|GSK3A|CREB3L3|ADRB3|SSTR5|SSTR4|HTR1E|GPSM1	http://www.pantherdb.org/pathway/pathwayDiagram.jsp?catAccession=P00026
Calcium signaling pathway	KEGG PATHWAY	hsa04020	39	193	2.77095468711e-07	1.48502645639e-05	STIM2|ORAI3|LTB4R2|SPHK1|VDAC2|VDAC1|P2RX5|P2RX4|CACNA1H|ADORA2A|ADORA2B|CAMK1|PDE1B|PTGER1|PTGER3|ITPKA|ITPKC|ITPKB|GRM5|GNA15|ORAI2|TBXA2R|ORAI1|PLCB4|PRKCB|HTR6|HTR4|MCU|ADRA1B|ADRA1D|GNAS|DRD5|ADRB1|GNA14|ADRB3|PRKACA|GNA11|AGTR1|PPP3CC	http://www.genome.jp/kegg-bin/show_pathway?hsa04020/hsa:57620%09red/hsa:56413%09red/hsa:155%09red/hsa:153%09red/hsa:5026%09red/hsa:5025%09red/hsa:3707%09red/hsa:84876%09red/hsa:90550%09red/hsa:7416%09red/hsa:7417%09red/hsa:5579%09red/hsa:5578%09red/hsa:2767%09red/hsa:6915%09red/hsa:1816%09red/hsa:5533%09red/hsa:80228%09red/hsa:2769%09red/hsa:8877%09red/hsa:8536%09red/hsa:5153%09red/hsa:5332%09red…
Sphingolipid signaling pathway	KEGG PATHWAY	hsa04071	29	119	3.53785986885e-07	1.85034333623e-05	SPHK1|PPP2R3B|MAP2K2|AKT2|SMPD1|MAPK11|MAPK12|GNAI2|CERS2|S1PR2|FYN|S1PR5|S1PR4|MAPK3|MAPK1|PIK3R2|GNA12|MAPK9|SGPP1|PLCB4|PRKCB|PRKCZ|TNFRSF1A|PPP2CB|MAP2K1|PRKACA|PPP2R5E|PPP2R5A|PPP2R5B	http://www.genome.jp/kegg-bin/show_pathway?hsa04071/hsa:2534%09red/hsa:28227%09red/hsa:29956%09red/hsa:81537%09red/hsa:8698%09red/hsa:5579%09red/hsa:5578%09red/hsa:5516%09red/hsa:2768%09red/hsa:6609%09red/hsa:5605%09red/hsa:5604%09red/hsa:8877%09red/hsa:5601%09red/hsa:5600%09red/hsa:6300%09red/hsa:5595%09red/hsa:5594%09red/hsa:5332%09red/hsa:5590%09red/hsa:5296%09red/hsa:208%09red/hsa:2771%09red/…
Potassium Channels	Reactome	R-HSA-1296071	26	99	4.18987556976e-07	2.15245560335e-05	HCN2|KCNC2|KCNC3|KCNG1|KCNG2|KCNA6|KCNA7|KCNA5|KCNA3|KCNH2|KCNK9|KCNK3|KCND3|KCNQ5|GNB1|KCNK13|KCNF1|GNB2|KCNN4|KCNAB3|KCNB1|KCNQ1|KCNMB4|KCNH3|KCNJ4|KCNJ8	http://www.reactome.org/cgi-bin/eventbrowser_st_id?ST_ID=R-HSA-1296071
Glycerophospholipid biosynthesis	Reactome	R-HSA-1483206	30	129	5.25070896654e-07	2.61992271537e-05	STARD10|PTDSS2|PTPMT1|MBOAT7|PLA2G3|CHKA|CDIPT|DGAT1|CPNE1|DGAT2|CPNE7|TAZ|PNPLA2|CHPT1|LPCAT3|PHOSPHO1|ETNK2|SLC44A1|SLC44A2|PLBD1|PCYT2|OSBPL8|PLA2G2F|ACHE|CSNK2A2|OSBPL10|PLD6|AGPAT2|CRLS1|STARD7	http://www.reactome.org/cgi-bin/eventbrowser_st_id?ST_ID=R-HSA-1483206
Ubiquitin mediated proteolysis	KEGG PATHWAY	hsa04120	31	137	5.68927883359e-07	2.77496173221e-05	UBE2Q1|UBE2Q2|UBE2J2|WWP1|UBE2D4|APC2|UBE2F|NHLRC1|CDC16|STUB1|UBE3C|CDC34|ANAPC13|UBE2G2|EPM2A|UBE2R2|HERC2|UBA1|DET1|SOCS1|ANAPC4|UBE2K|UBE2M|SOCS3|FZR1|CDC20|KEAP1|SAE1|UBE2Z|PIAS4|UBE2S	http://www.genome.jp/kegg-bin/show_pathway?hsa04120/hsa:8651%09red/hsa:29945%09red/hsa:378884%09red/hsa:10273%09red/hsa:25847%09red/hsa:51343%09red/hsa:140739%09red/hsa:51588%09red/hsa:27338%09red/hsa:51619%09red/hsa:9817%09red/hsa:54926%09red/hsa:7327%09red/hsa:8924%09red/hsa:7317%09red/hsa:991%09red/hsa:997%09red/hsa:11059%09red/hsa:10055%09red/hsa:55070%09red/hsa:92912%09red/hsa:65264%09red/hs…
mTOR signaling pathway	KEGG PATHWAY	hsa04150	33	153	6.35785661164e-07	3.01158832276e-05	STK11|PRKAA1|MAP2K2|AKT2|FZD10|MAPKAP1|FZD2|MAPK3|FZD8|WNT10A|PRR5|DVL2|DVL3|AKT1S1|PIK3R2|ULK2|PRKCB|RRAGC|WNT11|DEPDC5|CHUK|EIF4E1B|DVL1|RPS6KA1|TNFRSF1A|WNT1|MAP2K1|PRKACA|BRAF|FZD9|MAPK1|RHEB|STRADB	http://www.genome.jp/kegg-bin/show_pathway?hsa04150/hsa:55615%09red/hsa:5604%09red/hsa:11211%09red/hsa:9706%09red/hsa:2535%09red/hsa:55437%09red/hsa:9681%09red/hsa:5579%09red/hsa:5578%09red/hsa:7471%09red/hsa:80326%09red/hsa:1856%09red/hsa:1857%09red/hsa:5605%09red/hsa:1855%09red/hsa:79109%09red/hsa:5595%09red/hsa:5594%09red/hsa:673%09red/hsa:6195%09red/hsa:5296%09red/hsa:208%09red/hsa:253314%09r…
RAF/MAP kinase cascade	Reactome	R-HSA-5673001	43	234	6.72912094448e-07	3.15795827243e-05	APBB1IP|ACTG1|RAP1B|FRS3|PSMD2|MAP2K2|MAP2K1|RASAL3|SPTBN4|CSK|PEA15|FYN|MAPK3|MAPK1|RANBP9|MARK3|DUSP5|DUSP9|DUSP7|NRG2|NRTN|DUSP2|PDGFB|ITGB3|GFRA3|SHC2|FGF18|PSMD3|FGF4|FGF3|FGF2|RASA2|FN1|PPP5C|PPP2CB|NRG3|BRAF|BTC|UBC|PPP2R5E|ARTN|PPP2R5A|PPP2R5B	http://www.reactome.org/cgi-bin/eventbrowser_st_id?ST_ID=R-HSA-5673001
Class A/1 (Rhodopsin-like receptors)	Reactome	R-HSA-373076	53	322	7.67803399204e-07	3.58390812467e-05	LTB4R2|NTSR2|PTGER1|SCYL1|MTNR1B|ECE2|NPY4R2|UTS2R|OPN3|OXER1|ADORA2A|ADORA2B|MTNR1A|NPY4R|S1PR2|RXFP3|ADRA2A|PTGER2|PTGER3|HRH3|TBXA2R|KISS1|S1PR5|PLPPR2|PLPPR3|PTGIR|HTR6|HTR4|PTGDR2|APLN|P2RY2|ADRA2C|FFAR1|P2RY6|MC5R|CXCL16|S1PR4|ADRA1B|ADRA1D|DRD4|DRD5|DRD2|GALR3|ADRB1|ADRB3|SSTR5|SSTR4|LPAR2|HTR1E|AGTR1|LPAR1|QRFPR|LPAR5	http://www.reactome.org/cgi-bin/eventbrowser_st_id?ST_ID=R-HSA-373076
Endocytosis	KEGG PATHWAY	hsa04144	44	244	7.85238106103e-07	3.6071096493e-05	VPS37D|WWP1|CHMP4B|GRK3|DNM3|DNM2|IQSEC3|SH3GL1|SH3GL3|HSPA1L|RAB35|RAB31|PARD6G|BIN1|GRK4|SNX4|GRK2|VPS37B|PARD6A|RAB5A|RAB5C|ARPC2|SH3GLB2|ACAP3|AGAP1|AGAP3|ARF6|CYTH1|ARPC4|FGFR2|FGFR3|RAB11FIP3|PARD3|RAB11FIP5|RAB11FIP4|PIP5K1C|DNAJC6|ARPC5L|GRK6|PRKCZ|GIT1|RAB4A|WIPF2|LDLRAP1	http://www.genome.jp/kegg-bin/show_pathway?hsa04144/hsa:84552%09red/hsa:10109%09red/hsa:157%09red/hsa:156%09red/hsa:79720%09red/hsa:50855%09red/hsa:9727%09red/hsa:5868%09red/hsa:5867%09red/hsa:274%09red/hsa:6455%09red/hsa:9267%09red/hsa:2868%09red/hsa:147179%09red/hsa:10093%09red/hsa:1785%09red/hsa:128866%09red/hsa:382%09red/hsa:8723%09red/hsa:28964%09red/hsa:11031%09red/hsa:56904%09red/hsa:81873…
Negative regulation of MAPK pathway	Reactome	R-HSA-5675221	16	40	8.35877071889e-07	3.79952080531e-05	PPP2CB|MAP2K2|PPP5C|UBC|MAPK3|MAP2K1|MAPK1|DUSP9|BRAF|MARK3|DUSP5|PPP2R5E|DUSP7|PPP2R5A|PPP2R5B|DUSP2	http://www.reactome.org/cgi-bin/eventbrowser_st_id?ST_ID=R-HSA-5675221
Metabolism of carbohydrates	Reactome	R-HSA-71387	49	288	8.57478318676e-07	3.85731956619e-05	PPP2CB|CHSY3|G6PC3|CHSY1|HS3ST4|ADPGK|B3GAT1|UGP2|SLC25A10|NHLRC1|B3GNT7|B3GNT2|HS3ST3A1|B4GALT7|PFKL|RPIA|FUT11|EPM2A|B4GALT2|B4GALT5|GAA|GUSB|B3GALT6|NAGLU|GALNS|B3GNT6|GPC1|GPC2|AR|GPC5|CHST1|ST6GALNAC6|SLC25A11|CSGALNACT2|IDUA|CHST7|CHST6|CHST13|CHST14|CSPG5|HYAL2|HEXB|SLC37A1|FUT5|SLC35B2|HS6ST1|UBC|SLC35D2|CHPF	http://www.reactome.org/cgi-bin/eventbrowser_st_id?ST_ID=R-HSA-71387
Phospholipase D signaling pathway	KEGG PATHWAY	hsa04072	32	148	8.90972154216e-07	3.94664298107e-05	SPHK1|RRAS2|RRAS|MAP2K2|AKT2|DNM3|DNM2|DGKQ|FYN|ARF6|MAPK3|DGKI|PIK3R2|GNA12|PDGFB|PLCB4|RALGDS|SHC2|GRM5|CYTH1|LPAR1|GNAS|PIP5K1C|MAP2K1|PRKACA|AGPAT2|LPAR2|MAPK1|AGTR1|RHEB|RALB|LPAR5	http://www.genome.jp/kegg-bin/show_pathway?hsa04072/hsa:9162%09red/hsa:57121%09red/hsa:2534%09red/hsa:5155%09red/hsa:10555%09red/hsa:5900%09red/hsa:5578%09red/hsa:6237%09red/hsa:2768%09red/hsa:1785%09red/hsa:5605%09red/hsa:5604%09red/hsa:8877%09red/hsa:382%09red/hsa:9170%09red/hsa:5595%09red/hsa:5594%09red/hsa:5332%09red/hsa:9267%09red/hsa:5296%09red/hsa:208%09red/hsa:185%09red/hsa:26052%09red/hs…
Signaling by NTRKs	Reactome	R-HSA-166520	25	97	9.29957530032e-07	4.09842196738e-05	ADCYAP1|MAP2K5|NELFB|PCSK6|FRS3|PCSK5|MAPK11|MAPK12|DNM2|MAPKAPK2|ADORA2A|DNM3|NTRK1|MAPK3|MAPK1|CDK5R1|PIK3R2|DUSP7|RALGDS|SHC2|RPS6KA1|PPP2CB|MEF2A|BRAF|RALB	http://www.reactome.org/cgi-bin/eventbrowser_st_id?ST_ID=R-HSA-166520
Signaling by Interleukins	Reactome	R-HSA-449147	84	619	1.01487447425e-06	4.45007080074e-05	PIK3R2|TGFB1|IL27RA|APBB1IP|ACTG1|MAP2K1|CRLF1|RAP1B|FRS3|IL6ST|CSK|MAP2K2|AKT2|MAP2K7|IKBKG|TRIB3|SOX2|RASAL3|PDE3B|PITPNA|MAPKAPK2|MAPK9|FGF4|SHC2|PELI3|PEA15|TWIST1|NRG3|NDN|FYN|MMP2|FGF2|SPTBN4|MAPK3|MAPK1|RANBP9|ROR1|MARK3|DUSP5|DUSP9|NFKB2|NRG2|NRTN|DUSP2|PDGFB|ITGB3|GFRA3|CTF1|PIM1|FGF18|IRAK1|CHUK|RHOU|PPP5C|SQSTM1|PSMD3|CNTFR|PSMD2|FGF3|DUSP7|RASA2|RPS6KA1|BRWD1|SOCS1|SOCS3|FN1|TNFRSF1A|…	http://www.reactome.org/cgi-bin/eventbrowser_st_id?ST_ID=R-HSA-449147
Axon guidance	KEGG PATHWAY	hsa04360	36	181	1.07846808018e-06	4.68162993607e-05	EFNB3|RYK|EPHA8|EPHA5|ABLIM2|EPHA2|RRAS|TRPC1|SEMA4C|GNAI2|SEMA6C|PARD6G|SEMA6B|FYN|PARD6A|MAPK3|MAPK1|PIK3R2|SLIT1|LIMK1|NGEF|EFNA3|EFNA2|PRKCZ|SSH1|BMP7|SMO|SEMA3B|NCK2|NTN3|PARD3|PDK1|PRKACA|DPYSL5|PAK4|PPP3CC	http://www.genome.jp/kegg-bin/show_pathway?hsa04360/hsa:10298%09red/hsa:2534%09red/hsa:50855%09red/hsa:4917%09red/hsa:54434%09red/hsa:6259%09red/hsa:5578%09red/hsa:5533%09red/hsa:6237%09red/hsa:84552%09red/hsa:6608%09red/hsa:7220%09red/hsa:2044%09red/hsa:2046%09red/hsa:5595%09red/hsa:5594%09red/hsa:655%09red/hsa:5590%09red/hsa:10501%09red/hsa:10500%09red/hsa:5296%09red/hsa:84448%09red/hsa:5163%09…
@@Axon guidance	Reactome	R-HSA-422475	71	549	2.77454731034e-05	0.000748330146423	ITGA9|HJV|ACTG1|RPS14|NRCAM|EPHA5|LIMK1|EPHA2|PSMD3|PSMD2|RPS7|MAP2K2|MAP2K1|TRPC1|MAPK11|MAPK12|DNM2|SPTBN4|PITPNA|EFNA2|CACNA1H|LHX2|LHX3|RPS2|DNM3|CACNB3|EPHA8|FYN|PFN2|MAPK3|MAPK1|CDK5R1|PIK3R2|DOK4|CRMP1|RANBP9|NRTN|ARTN|ITGB3|DPYSL5|NGEF|RPS23|SIAH2|RPS6KA1|ARPC2|MSI1|EFNA3|COL9A3|ARPC4|GPC1|LDB1|ABLIM2|RHOB|SHANK3|CSNK2A2|PRKACA|RRAS|F3|NCK2|SLIT1|PIP5K1C|EFNB3|ERF|UPF3A|SCN1B|GIT1|GFRA3|U…	http://www.reactome.org/cgi-bin/eventbrowser_st_id?ST_ID=R-HSA-422475
MAPK1/MAPK3 signaling	Reactome	R-HSA-5684996	43	239	1.09758440358e-06	4.74090934921e-05	APBB1IP|ACTG1|RAP1B|FRS3|PSMD2|MAP2K2|MAP2K1|RASAL3|SPTBN4|CSK|PEA15|FYN|MAPK3|MAPK1|RANBP9|MARK3|DUSP5|DUSP9|DUSP7|NRG2|NRTN|DUSP2|PDGFB|ITGB3|GFRA3|SHC2|FGF18|PSMD3|FGF4|FGF3|FGF2|RASA2|FN1|PPP5C|PPP2CB|NRG3|BRAF|BTC|UBC|PPP2R5E|ARTN|PPP2R5A|PPP2R5B	http://www.reactome.org/cgi-bin/eventbrowser_st_id?ST_ID=R-HSA-5684996
Regulation of PTEN gene transcription	Reactome	R-HSA-8943724	19	59	1.21028679375e-06	5.20183660563e-05	KDM1A|HDAC3|HDAC2|MBD3|RHEB|MAF1|ATN1|BMI1|RING1|MTA1|MAPK3|MAPK1|PHC1|SUZ12|CBX6|EED|CBX4|EZH2|CBX2	http://www.reactome.org/cgi-bin/eventbrowser_st_id?ST_ID=R-HSA-8943724
TCF dependent signaling in response to WNT	Reactome	R-HSA-201681	42	232	1.26467409773e-06	5.38230417477e-05	RYK|ASH2L|TLE2|MEN1|PSMD3|TLE4|FRAT1|AKT2|SOX3|SOX2|KREMEN2|DACT1|FZD2|AXIN1|RUNX3|FZD8|CCDC88C|SOX17|DVL2|DVL3|DVL1|TERT|TCF7|CTNNBIP1|CSNK1G2|PPP2R5E|LEF1|PSMD2|CSNK2A2|RSPO1|RSPO4|WNT1|PPP2CB|TCF7L1|KAT5|CSNK1E|FRAT2|UBC|CTBP1|PPP2R5A|PPP2R5B|RNF146	http://www.reactome.org/cgi-bin/eventbrowser_st_id?ST_ID=R-HSA-201681
Other interleukin signaling	Reactome	R-HSA-449836	47	275	1.27100308661e-06	5.38285307219e-05	APBB1IP|ACTG1|RAP1B|FRS3|PSMD2|MAP2K2|AKT2|TRIB3|RASAL3|SPTBN4|CSK|PEA15|FYN|PDE3B|MAPK3|MAPK1|RANBP9|PIK3R2|MARK3|DUSP5|DUSP9|DUSP7|NRG2|NRTN|DUSP2|PDGFB|ITGB3|GFRA3|SHC2|FGF18|PSMD3|FGF4|FGF3|FGF2|RASA2|FN1|PPP5C|PPP2CB|MAP2K1|NRG3|BRAF|BTC|UBC|PPP2R5E|ARTN|PPP2R5A|PPP2R5B	http://www.reactome.org/cgi-bin/eventbrowser_st_id?ST_ID=R-HSA-449836
cGMP-PKG signaling pathway	KEGG PATHWAY	hsa04022	34	167	1.34752493747e-06	5.67922888695e-05	KCNMB4|MAP2K2|AKT2|VDAC2|VDAC1|PDE3B|GNAI2|PLCB4|CREB3L3|ADRA2A|ADRA2C|MAPK3|ADRB3|GUCY1A2|PDE5A|NPR2|SRF|GTF2IRD1|ATP1B1|ATF4|GATA4|PPP1CC|ADRA1B|ADRA1D|KCNJ8|MAP2K1|ADRB1|MEF2A|CREB3L1|GNA12|GNA11|MAPK1|AGTR1|PPP3CC	http://www.genome.jp/kegg-bin/show_pathway?hsa04022/hsa:9569%09red/hsa:5140%09red/hsa:8654%09red/hsa:155%09red/hsa:468%09red/hsa:153%09red/hsa:2626%09red/hsa:150%09red/hsa:481%09red/hsa:6722%09red/hsa:7416%09red/hsa:90993%09red/hsa:2767%09red/hsa:7417%09red/hsa:5533%09red/hsa:2768%09red/hsa:4205%09red/hsa:5605%09red/hsa:5604%09red/hsa:5595%09red/hsa:5594%09red/hsa:5332%09red/hsa:146%09red/hsa:147…
Voltage gated Potassium channels	Reactome	R-HSA-1296072	16	43	1.80265409891e-06	7.41736629701e-05	KCND3|KCNQ5|KCNC2|KCNH3|KCNC3|KCNG1|KCNG2|KCNH2|KCNF1|KCNQ1|KCNAB3|KCNA6|KCNA7|KCNB1|KCNA5|KCNA3	http://www.reactome.org/cgi-bin/eventbrowser_st_id?ST_ID=R-HSA-1296072
Transport of small molecules	Reactome	R-HSA-382551	93	720	1.83051958339e-06	7.47770084841e-05	FXYD6|ADD1|WWP1|PCSK6|PCSK5|AFG3L2|ARL2BP|SLC30A3|SLC25A10|ATP6AP1|SLC12A5|SLC12A4|SLC34A3|SLC12A2|ABCD1|SLC47A2|WNK2|ERLEC1|ATP1B1|MYLIP|SLC15A3|SLC25A29|SLC15A4|SMDT1|SLC2A8|MCUB|ATP8B2|RUNX1|UBC|ANO8|ANO1|SLC9A5|SLC9A7|SLC9A3|SCNN1D|LSR|SLC35A3|SLC30A2|ASIC1|SLC39A8|ABCB10|ACO1|SLC39A4|ABCG5|GNAS|TCIRG1|SLC35B2|ATP6V0A2|SLC22A3|SLC2A13|SLC2A11|PRKAR2B|VDAC2|VDAC1|LRRC8B|ATP8A1|GNB1|GNB2|PRKAR1…	http://www.reactome.org/cgi-bin/eventbrowser_st_id?ST_ID=R-HSA-382551
Dopaminergic synapse	KEGG PATHWAY	hsa04728	29	131	1.8927759621e-06	7.67900976772e-05	DRD5|PPP2R3B|DRD2|AKT2|MAPK11|MAPK12|GNAI2|PPP1R1B|MAOB|TH|MAPK9|PLCB4|PRKCB|GNB1|GNB2|ATF4|CALY|PPP1CC|GNAS|DRD4|PPP2CB|GSK3A|CREB3L3|CREB3L1|PRKACA|PPP2R5E|PPP3CC|PPP2R5A|PPP2R5B	http://www.genome.jp/kegg-bin/show_pathway?hsa04728/hsa:28227%09red/hsa:468%09red/hsa:90993%09red/hsa:4129%09red/hsa:50632%09red/hsa:5579%09red/hsa:1813%09red/hsa:1816%09red/hsa:5533%09red/hsa:1815%09red/hsa:5516%09red/hsa:7054%09red/hsa:5601%09red/hsa:5600%09red/hsa:6300%09red/hsa:5332%09red/hsa:5578%09red/hsa:2783%09red/hsa:2782%09red/hsa:208%09red/hsa:84152%09red/hsa:2771%09red/hsa:5526%09red/…
PI3K-Akt signaling pathway	KEGG PATHWAY	hsa04151	55	354	2.30279500883e-06	9.17103957185e-05	ITGA9|PPP2R3B|STK11|EPHA2|PRKAA1|ITGA7|MAP2K2|AKT2|CRTC2|IKBKG|FLT1|FGF3|CCNE1|NTRK1|FGFR3|MAPK3|YWHAH|MAPK1|PIK3R2|FGF18|MYB|PDGFB|ITGB3|ITGB5|ITGB7|GNB1|PKN3|EFNA3|CHUK|COL9A3|G6PC3|VEGFC|PPP2R5E|FGF4|FGFR2|FGF2|EPOR|GNB2|RHEB|FN1|CCND3|PPP2CB|MAP2K1|CREB3L3|CREB3L1|PRKACA|EFNA2|EIF4E1B|LPAR2|ATF4|BAP1|LPAR1|PPP2R5A|PPP2R5B|LPAR5	http://www.genome.jp/kegg-bin/show_pathway?hsa04151/hsa:4914%09red/hsa:5562%09red/hsa:57121%09red/hsa:5604%09red/hsa:28227%09red/hsa:5594%09red/hsa:2057%09red/hsa:5155%09red/hsa:468%09red/hsa:90993%09red/hsa:7533%09red/hsa:5578%09red/hsa:8817%09red/hsa:5516%09red/hsa:1299%09red/hsa:2335%09red/hsa:5605%09red/hsa:3695%09red/hsa:3693%09red/hsa:3690%09red/hsa:200186%09red/hsa:9223%09red/hsa:896%09red…
FGF signaling pathway	PANTHER	P00021	25	103	2.34695958369e-06	9.28155628865e-05	FRS3|MAP2K2|AKT2|MAP2K7|MAPK11|MAPK12|FGFR2|MAP3K6|MAPK3|FGF18|FGF11|MAPK9|PRKCB|PRKCZ|PPP2R5E|FGF4|FGF3|FGFR3|RASA2|PPP2CB|MAP2K1|PRKACA|MAPK1|PPP2R5A|PPP2R5B	http://www.pantherdb.org/pathway/pathwayDiagram.jsp?catAccession=P00021
Negative regulation of the PI3K/AKT network	Reactome	R-HSA-199418	24	96	2.39539447325e-06	9.34433014275e-05	AKT2|TRIB3|FYN|MAPK3|FGF18|PIK3R2|NRG3|NRG2|PIP4K2A|PDGFB|PPP2R5E|FGF4|FGF3|FGF2|IRAK1|ESR2|PIP5K1C|PPP2CB|PPP2R5A|VAV1|BTC|MAPK1|LCK|PPP2R5B	http://www.reactome.org/cgi-bin/eventbrowser_st_id?ST_ID=R-HSA-199418
Adrenergic signaling in cardiomyocytes	KEGG PATHWAY	hsa04261	31	149	2.62190888679e-06	0.000101622379264	PPP2R3B|AKT2|MAPK11|MAPK12|GNAI2|PPP1R1A|CREB3L3|CACNB3|MAPK3|MAPK1|PRKACA|PLCB4|KCNQ1|PPP2R5E|ATP1B1|AGTR1|PPP1CC|ADRA1B|ADRA1D|GNAS|PPP2CB|ADRB1|CREB3L1|SCN1B|PPP2R5B|ATF4|CACNG2|CACNG4|PPP2R5A|CACNG6|CACNG7	http://www.genome.jp/kegg-bin/show_pathway?hsa04261/hsa:153%09red/hsa:28227%09red/hsa:481%09red/hsa:468%09red/hsa:90993%09red/hsa:5578%09red/hsa:5516%09red/hsa:784%09red/hsa:27092%09red/hsa:6324%09red/hsa:5600%09red/hsa:6300%09red/hsa:5595%09red/hsa:5594%09red/hsa:5332%09red/hsa:146%09red/hsa:147%09red/hsa:10369%09red/hsa:59284%09red/hsa:208%09red/hsa:59285%09red/hsa:185%09red/hsa:2771%09red/hsa:…
Signaling by WNT	Reactome	R-HSA-195721	52	329	2.77195214685e-06	0.000106960393506	RYK|ASH2L|TLE2|MEN1|PSMD3|PSMD2|FRAT1|AKT2|SOX3|SOX2|KREMEN2|DACT1|FZD2|AXIN1|RUNX3|FZD8|WNT10A|CCDC88C|PARD6A|SOX17|DVL2|DVL3|DVL1|TERT|TCF7|PRKCB|CTNNBIP1|GNB1|GNB2|CSNK1G2|TLE5|PPP2R5E|LEF1|TLE4|CSNK2A2|PORCN|RSPO1|RSPO4|WNT1|PPP2CB|TCF7L1|KAT5|CSNK1E|FRAT2|PRKACA|PPP2R5B|UBC|CTBP1|CTBP2|PPP2R5A|WNT11|RNF146	http://www.reactome.org/cgi-bin/eventbrowser_st_id?ST_ID=R-HSA-195721
Angiogenesis	PANTHER	P00005	32	158	2.98823090268e-06	0.000113291793437	SPHK1|MAP2K1|PDGFB|FRS3|MAP2K2|AKT2|MAPKAPK2|FZD2|AXIN1|DVL3|WNT10A|PRR5|DVL2|DOK3|DVL1|PIK3R2|MAPK3|ETS1|TCF7|SHC2|FRZB|PRKCB|DLL3|RHOB|NCK2|WNT1|GRB14|PRKCZ|PRKACA|BRAF|MAPK1|PRKD2	http://www.pantherdb.org/pathway/pathwayDiagram.jsp?catAccession=P00005
Platelet activation, signaling and aggregation	Reactome	R-HSA-76002	44	260	3.41118908911e-06	0.000127654929619	TGFB1|APBB1IP|QSOX1|RAP1B|HABP4|GNAI2|CSK|CLEC3B|ABHD6|DGKQ|FYN|ADRA2A|ABHD12|ADRA2C|MAPK3|DGKI|PIK3R2|GP5|PDGFB|TBXA2R|ITGB3|FAM3C|WDR1|PRKCB|GNB1|SCCPDH|GNB2|APPL2|PRKCZ|VEGFC|GTPBP2|RHOB|BCAR1|GNA12|FN1|VAV1|MAGED2|GNA14|GNA15|PRKACA|GNA11|MAPK1|LCK|GAS6	http://www.reactome.org/cgi-bin/eventbrowser_st_id?ST_ID=R-HSA-76002
MAPK family signaling cascades	Reactome	R-HSA-5683057	46	278	3.5160380366e-06	0.000131013915166	APBB1IP|ACTG1|RAP1B|PSMD3|PSMD2|MAP2K2|MAP2K1|RASAL3|SPTBN4|CSK|PEA15|FYN|MAPK3|MAPK1|RANBP9|MARK3|DUSP5|DUSP9|DUSP7|NRG2|NRTN|DUSP2|PDGFB|ITGB3|GFRA3|SHC2|FGF18|FRS3|FGF4|FGF3|FGF2|RASA2|ETV4|FN1|PPP5C|CCND3|PPP2CB|CDC14A|NRG3|BRAF|BTC|UBC|PPP2R5E|ARTN|PPP2R5A|PPP2R5B	http://www.reactome.org/cgi-bin/eventbrowser_st_id?ST_ID=R-HSA-5683057
Parathyroid hormone synthesis, secretion and action	KEGG PATHWAY	hsa04928	25	106	3.63386600554e-06	0.000134825746411	MMP17|JUND|MAP2K1|MAFB|GNAI2|SLC9A3R1|MAPK3|SLC34A3|MAPK1|CYP27B1|GNA12|PLCB4|PRKCB|RXRB|MMP25|MMP24|GNAS|RUNX2|CREB3L3|MEF2A|CREB3L1|PRKACA|BRAF|GNA11|ATF4	http://www.genome.jp/kegg-bin/show_pathway?hsa04928/hsa:142680%09red/hsa:3727%09red/hsa:468%09red/hsa:90993%09red/hsa:5579%09red/hsa:5578%09red/hsa:2767%09red/hsa:4326%09red/hsa:9935%09red/hsa:860%09red/hsa:2768%09red/hsa:6257%09red/hsa:4205%09red/hsa:5604%09red/hsa:64386%09red/hsa:5595%09red/hsa:5594%09red/hsa:5332%09red/hsa:673%09red/hsa:9368%09red/hsa:2771%09red/hsa:2778%09red/hsa:10893%09red/…
EGF receptor signaling pathway	PANTHER	P00018	26	114	3.96367212786e-06	0.000146436601762	RRAS2|RRAS|MAP2K2|AKT2|MAP2K7|MAPK11|MAPK12|MAPK3|YWHAH|MAPK1|NRG3|MAPK9|SHC2|PRKCB|PRKCZ|RASA2|NRG2|PPP2CB|MAP2K1|PPP2R5B|PRKACA|BRAF|BTC|PPP2R5E|PPP2R5A|PRKD2	http://www.pantherdb.org/pathway/pathwayDiagram.jsp?catAccession=P00018
Clathrin-mediated endocytosis	Reactome	R-HSA-8856828	30	145	4.15341820069e-06	0.000152796511942	ACTG1|REPS1|ARF6|DNM3|DNM2|SH3GL1|SH3GL3|GPS1|BIN1|GRK2|GRK3|SNX18|DVL2|TOR1A|TOR1B|SYNJ1|PACSIN3|RAB5A|RAB5C|ARPC2|ARPC4|TRIP10|SLC2A8|PIP5K1C|DNAJC6|BTC|UBC|SLC18A3|AGTR1|LDLRAP1	http://www.reactome.org/cgi-bin/eventbrowser_st_id?ST_ID=R-HSA-8856828
Integration of energy metabolism	Reactome	R-HSA-163685	25	107	4.18888384148e-06	0.000152806258453	KCNC2|KCNG2|STK11|PRKAR2B|GNAI2|KCNB1|AHCYL1|ADIPOR1|CACNB3|ADRA2A|ADRA2C|MARCKS|GNB1|GNB2|PRKAR1B|GCGR|MLX|FFAR1|GNAS|PPP2CB|SYT5|GNA14|GNA15|PRKACA|GNA11	http://www.reactome.org/cgi-bin/eventbrowser_st_id?ST_ID=R-HSA-163685
Melanogenesis	KEGG PATHWAY	hsa04916	24	101	5.05460507777e-06	0.00017839057433	MAP2K2|MAP2K1|FZD10|GNAI2|FZD2|MAPK3|FZD8|FZD9|DVL2|DVL3|DVL1|TCF7|PLCB4|PRKCB|LEF1|GNAS|WNT1|TCF7L1|CREB3L3|CREB3L1|PRKACA|WNT10A|MAPK1|WNT11	http://www.genome.jp/kegg-bin/show_pathway?hsa04916/hsa:11211%09red/hsa:2535%09red/hsa:6932%09red/hsa:90993%09red/hsa:5579%09red/hsa:5578%09red/hsa:1855%09red/hsa:7471%09red/hsa:80326%09red/hsa:1856%09red/hsa:1857%09red/hsa:5605%09red/hsa:5604%09red/hsa:5595%09red/hsa:5594%09red/hsa:5332%09red/hsa:8326%09red/hsa:8325%09red/hsa:83439%09red/hsa:2771%09red/hsa:2778%09red/hsa:51176%09red/hsa:7481%09r…
Signaling by TGF-beta family members	Reactome	R-HSA-9006936	24	101	5.05460507777e-06	0.00017839057433	TGFB1|SMAD9|TRIM33|SMAD5|SMAD6|SMAD7|MEN1|FST|AMH|STUB1|FSTL3|PARD6A|INHBB|PRKCZ|UCHL5|E2F5|E2F4|UBE2M|PPP1CC|NOG|PARD3|UBC|CDK8|CDK9	http://www.reactome.org/cgi-bin/eventbrowser_st_id?ST_ID=R-HSA-9006936
TGF-beta signaling pathway	KEGG PATHWAY	hsa04350	23	94	5.2237703021e-06	0.000183586115331	TGFB1|PPP2CB|SMAD9|SMAD5|SMAD6|SMAD7|FST|PITX2|AMH|GDF5|MAPK3|INHBB|MAPK1|LEFTY1|HJV|BMP7|BMP6|E2F5|E2F4|ID4|NOG|ID2|CHRD	http://www.genome.jp/kegg-bin/show_pathway?hsa04350/hsa:3625%09red/hsa:10637%09red/hsa:5516%09red/hsa:5308%09red/hsa:3400%09red/hsa:1874%09red/hsa:1875%09red/hsa:10468%09red/hsa:5595%09red/hsa:5594%09red/hsa:654%09red/hsa:655%09red/hsa:8646%09red/hsa:9241%09red/hsa:3398%09red/hsa:8200%09red/hsa:268%09red/hsa:148738%09red/hsa:4091%09red/hsa:4090%09red/hsa:4093%09red/hsa:4092%09red/hsa:7040%09red
@@TGF-beta signaling pathway	PANTHER	P00052	19	91	0.000204440726383	0.00372107837832	BMP7|BMP6|SMAD9|CERS1|SMAD5|GDF1|SMAD7|JUND|GDF5|LEFTY1|RRAS|MAPK3|INHBB|MAPK1|MAPK11|MAPK12|MAPK9|SMAD6|GDF10	http://www.pantherdb.org/pathway/pathwayDiagram.jsp?catAccession=P00052
Disassembly of the destruction complex and recruitment of AXIN to the membrane	Reactome	R-HSA-4641262	13	31	5.88501407303e-06	0.000204374768728	CSNK1G2|FZD2|AXIN1|FRAT1|WNT1|PPP2CB|DVL2|DVL3|FRAT2|DVL1|PPP2R5E|PPP2R5A|PPP2R5B	http://www.reactome.org/cgi-bin/eventbrowser_st_id?ST_ID=R-HSA-4641262
RUNX1 interacts with co-factors whose precise effect on RUNX1 targets is not known	Reactome	R-HSA-8939243	14	37	6.75346542902e-06	0.000228668122308	SMARCC2|RUNX1|AUTS2|BMI1|RING1|CSNK2A2|CBFB|SMARCD3|SMARCD2|SMARCD1|CBX6|PHC1|CBX4|CBX2	http://www.reactome.org/cgi-bin/eventbrowser_st_id?ST_ID=R-HSA-8939243
Chondroitin sulfate/dermatan sulfate metabolism	Reactome	R-HSA-1793185	16	49	7.14079286809e-06	0.000240295983259	CHST13|CHST14|CSPG5|CHSY1|HEXB|B3GALT6|CHSY3|GPC1|GPC2|B4GALT7|GPC5|B3GAT1|CHPF|CSGALNACT2|IDUA|CHST7	http://www.reactome.org/cgi-bin/eventbrowser_st_id?ST_ID=R-HSA-1793185
PI5P, PP2A and IER3 Regulate PI3K/AKT Signaling	Reactome	R-HSA-6811558	22	89	7.22661209824e-06	0.000242244966166	FYN|MAPK3|FGF18|PIK3R2|NRG3|NRG2|PIP4K2A|MAPK1|PDGFB|FGF4|FGF3|FGF2|IRAK1|ESR2|PIP5K1C|PPP2CB|PPP2R5A|VAV1|BTC|PPP2R5E|LCK|PPP2R5B	http://www.reactome.org/cgi-bin/eventbrowser_st_id?ST_ID=R-HSA-6811558
Alzheimer disease-presenilin pathway	PANTHER	P00004	25	112	8.31070186624e-06	0.000276450243688	MMP17|ACTG1|PCSK6|KAT5|TRPC1|FZD10|FZD2|FZD8|FZD9|APBB3|DVL2|DVL3|DVL1|ERN1|MMP25|MMP24|LEF1|LRP3|BACE2|LRP4|WNT1|TCF7L1|WNT10A|MMP2|WNT11	http://www.pantherdb.org/pathway/pathwayDiagram.jsp?catAccession=P00004
Chronic myeloid leukemia	KEGG PATHWAY	hsa05220	20	76	8.49050541757e-06	0.000279221848619	TGFB1|HDAC2|SHC2|E2F1|MAP2K2|GADD45A|CHUK|MAP2K1|GADD45G|CDKN2A|MAPK3|AKT2|RUNX1|IKBKG|PIK3R2|CTBP1|CTBP2|BCR|MAPK1|BRAF	http://www.genome.jp/kegg-bin/show_pathway?hsa05220/hsa:1647%09red/hsa:5595%09red/hsa:8517%09red/hsa:10912%09red/hsa:673%09red/hsa:861%09red/hsa:7040%09red/hsa:5604%09red/hsa:5296%09red/hsa:1147%09red/hsa:5605%09red/hsa:208%09red/hsa:1029%09red/hsa:1487%09red/hsa:3066%09red/hsa:1488%09red/hsa:1869%09red/hsa:25759%09red/hsa:5594%09red/hsa:613%09red
Signaling by NTRK1 (TRKA)	Reactome	R-HSA-187037	20	76	8.49050541757e-06	0.000279221848619	ADORA2A|MAPK12|SHC2|RPS6KA1|PPP2CB|NTRK1|DNM3|RALB|MAPK3|MEF2A|RALGDS|BRAF|ADCYAP1|DNM2|MAPK1|DUSP7|PIK3R2|MAPKAPK2|MAP2K5|MAPK11	http://www.reactome.org/cgi-bin/eventbrowser_st_id?ST_ID=R-HSA-187037
Extracellular matrix organization	Reactome	R-HSA-1474244	47	298	8.53616639431e-06	0.000279664138247	ITGA9|MMP17|CAPNS1|MMP11|TGFB1|MATN3|PCOLCE2|ITGB3|P4HA3|FBLN1|HTRA1|FBLN5|TIMP2|LOXL1|ADAMTS2|ADAMTS9|ADAMTS8|GDF5|ICAM5|P3H3|PXN|P3H1|COL26A1|PDGFB|PHYKPL|ITGB5|MATN4|ITGB7|COL9A3|TMPRSS6|COL23A1|MMP25|MMP24|ITGA7|FGF2|BMP7|SCUBE1|LRP4|FN1|CAPN15|CAPN12|CAPN10|COL13A1|PRKACA|MMP2|PXDN|CRTAP	http://www.reactome.org/cgi-bin/eventbrowser_st_id?ST_ID=R-HSA-1474244
Autophagy - animal	KEGG PATHWAY	hsa04140	27	128	9.06496835516e-06	0.000295872388193	RRAS2|PRKAA1|RRAS|MAP2K2|AKT2|ATG16L2|MAPK3|AKT1S1|PIK3R2|ATG9A|MAPK9|DAPK3|ERN1|ULK2|MTMR14|SUPT20H|RRAGC|WIPI2|WIPI1|LAMP1|ATG4D|PPP2CB|MAP2K1|STK11|STX17|MAPK1|RHEB	http://www.genome.jp/kegg-bin/show_pathway?hsa04140/hsa:55578%09red/hsa:9706%09red/hsa:64121%09red/hsa:55062%09red/hsa:26100%09red/hsa:6237%09red/hsa:5516%09red/hsa:1613%09red/hsa:79065%09red/hsa:5605%09red/hsa:5604%09red/hsa:5601%09red/hsa:5595%09red/hsa:5594%09red/hsa:2081%09red/hsa:84971%09red/hsa:5296%09red/hsa:55014%09red/hsa:208%09red/hsa:3916%09red/hsa:64419%09red/hsa:6794%09red/hsa:22800%…
Basal cell carcinoma	KEGG PATHWAY	hsa05217	18	63	9.21805247859e-06	0.000299742065989	SMO|TCF7|GLI1|AXIN1|FZD8|FZD9|WNT1|TCF7L1|GADD45G|DVL2|DVL3|DVL1|GADD45A|WNT10A|FZD10|FZD2|LEF1|WNT11	http://www.genome.jp/kegg-bin/show_pathway?hsa05217/hsa:1647%09red/hsa:11211%09red/hsa:83439%09red/hsa:10912%09red/hsa:7471%09red/hsa:80326%09red/hsa:51176%09red/hsa:2535%09red/hsa:6608%09red/hsa:1856%09red/hsa:1857%09red/hsa:2735%09red/hsa:1855%09red/hsa:7481%09red/hsa:6932%09red/hsa:8312%09red/hsa:8326%09red/hsa:8325%09red
Yersinia infection	KEGG PATHWAY	hsa05135	26	121	9.93656873543e-06	0.000321900334929	ACTG1|LIMK1|MAP2K2|AKT2|MAP2K7|IKBKG|MAPK12|ARF6|MAPK3|MAPK1|PIK3R2|IRAK1|ZAP70|PKN3|CHUK|BCAR1|RPS6KA1|MAPK9|FN1|PIP5K1C|MAP2K1|ACTR3B|VAV1|WIPF2|LCK|MAPK11	http://www.genome.jp/kegg-bin/show_pathway?hsa05135/hsa:9564%09red/hsa:3932%09red/hsa:5594%09red/hsa:7535%09red/hsa:57180%09red/hsa:147179%09red/hsa:2335%09red/hsa:5605%09red/hsa:5604%09red/hsa:5601%09red/hsa:5600%09red/hsa:382%09red/hsa:6300%09red/hsa:3654%09red/hsa:5595%09red/hsa:8517%09red/hsa:6195%09red/hsa:5296%09red/hsa:29941%09red/hsa:208%09red/hsa:7409%09red/hsa:3984%09red/hsa:1147%09red/…
Chromatin organization	Reactome	R-HSA-4839726	44	273	1.01347732571e-05	0.000323493019919	SMARCC2|KDM1A|HDAC3|HDAC2|ASH2L|KMT5C|KMT5A|KAT2B|KAT2A|EZH2|RPS2|EED|JADE3|JADE2|ZZZ3|EHMT1|SMAP2|SAP30|TAF6L|COPRS|KDM4B|SUZ12|NFKB2|BRWD1|MTA1|MORF4L1|KMT2A|MRGBP|SUPT20H|KMT2E|CARM1|SMARCD3|SMARCD2|SMARCD1|SETD6|KAT8|KAT5|MBD3|ATXN7|KDM1B|TAF5L|PHF2|TADA2B|TADA3	http://www.reactome.org/cgi-bin/eventbrowser_st_id?ST_ID=R-HSA-4839726
Chromatin modifying enzymes	Reactome	R-HSA-3247509	44	273	1.01347732571e-05	0.000323493019919	SMARCC2|KDM1A|HDAC3|HDAC2|ASH2L|KMT5C|KMT5A|KAT2B|KAT2A|EZH2|RPS2|EED|JADE3|JADE2|ZZZ3|EHMT1|SMAP2|SAP30|TAF6L|COPRS|KDM4B|SUZ12|NFKB2|BRWD1|MTA1|MORF4L1|KMT2A|MRGBP|SUPT20H|KMT2E|CARM1|SMARCD3|SMARCD2|SMARCD1|SETD6|KAT8|KAT5|MBD3|ATXN7|KDM1B|TAF5L|PHF2|TADA2B|TADA3	http://www.reactome.org/cgi-bin/eventbrowser_st_id?ST_ID=R-HSA-3247509
Signaling by VEGF	Reactome	R-HSA-194138	24	106	1.0177890817e-05	0.000323679296972	SPHK1|ACTG1|AKT2|MAPK11|MAPK12|TRIB3|MAPKAPK2|NCKAP1|FLT1|AHCYL1|WASF1|FYN|PRR5|MAPKAP1|PIK3R2|ITGB3|SHC2|PRKCB|PRKCZ|VEGFC|BCAR1|NCK2|VAV1|PRKACA	http://www.reactome.org/cgi-bin/eventbrowser_st_id?ST_ID=R-HSA-194138
Progesterone-mediated oocyte maturation	KEGG PATHWAY	hsa04914	23	99	1.07985453332e-05	0.000340919893028	MAD2L2|PKMYT1|CPEB2|MAP2K1|MAPK11|MAPK12|GNAI2|CDC16|ANAPC13|PDE3B|MAPK3|MAPK1|PGR|PIK3R2|MAPK9|AURKA|CDC25A|APC2|ANAPC4|RPS6KA1|FZR1|AKT2|BRAF	http://www.genome.jp/kegg-bin/show_pathway?hsa04914/hsa:5140%09red/hsa:9088%09red/hsa:25847%09red/hsa:51343%09red/hsa:29882%09red/hsa:5604%09red/hsa:5601%09red/hsa:5600%09red/hsa:10459%09red/hsa:6300%09red/hsa:993%09red/hsa:5595%09red/hsa:5594%09red/hsa:673%09red/hsa:6195%09red/hsa:5296%09red/hsa:208%09red/hsa:29945%09red/hsa:2771%09red/hsa:132864%09red/hsa:5241%09red/hsa:6790%09red/hsa:8881%09red
Mitochondrial calcium ion transport	Reactome	R-HSA-8949215	11	23	1.16622857811e-05	0.000362782252669	SMDT1|PMPCA|SPG7|PHB2|MCUB|MCU|AFG3L2|VDAC2|VDAC1|MICU3|MICU2	http://www.reactome.org/cgi-bin/eventbrowser_st_id?ST_ID=R-HSA-8949215
Regulation of insulin secretion	Reactome	R-HSA-422356	20	78	1.17487841628e-05	0.000362782252669	MARCKS|GNB2|AHCYL1|KCNC2|GNAS|CACNB3|KCNG2|GNB1|SYT5|ADRA2C|GNA14|PRKAR2B|PRKACA|PRKAR1B|GNA11|KCNB1|FFAR1|GNAI2|ADRA2A|GNA15	http://www.reactome.org/cgi-bin/eventbrowser_st_id?ST_ID=R-HSA-422356
Rab regulation of trafficking	Reactome	R-HSA-9007101	26	123	1.27497632571e-05	0.000389765649993	RAB4A|RINL|AKT2|DENND4A|RAB3IL1|RAB35|DENND2A|RAB31|ARF6|CCZ1B|TRAPPC10|TRAPPC12|CCZ1|RAB12|RAB5A|RAB5C|CHML|GGA2|DENND5B|DENND5A|DENND1B|DENND1A|GDI1|DENND2D|TBC1D13|TBC1D10B	http://www.reactome.org/cgi-bin/eventbrowser_st_id?ST_ID=R-HSA-9007101
cAMP signaling pathway	KEGG PATHWAY	hsa04024	37	214	1.29847148039e-05	0.000394172356388	DRD5|RRAS2|RAP1B|RRAS|MAP2K2|AKT2|ADCYAP1|PDE3B|GNAI2|ADORA2A|PPP1R1B|ADRB1|PTGER2|PTGER3|MAPK3|GRIN3B|PIK3R2|MAPK9|ORAI1|AMH|ATP1B1|HTR6|HTR4|HTR1E|PDE10A|PPP1CC|GNAS|VAV1|HCN2|DRD2|MAP2K1|CREB3L3|CREB3L1|SSTR5|BRAF|MAPK1|GLI1	http://www.genome.jp/kegg-bin/show_pathway?hsa04024/hsa:5140%09red/hsa:116444%09red/hsa:153%09red/hsa:84876%09red/hsa:2735%09red/hsa:481%09red/hsa:90993%09red/hsa:1813%09red/hsa:10846%09red/hsa:6237%09red/hsa:1816%09red/hsa:5605%09red/hsa:5604%09red/hsa:5601%09red/hsa:3354%09red/hsa:5595%09red/hsa:5594%09red/hsa:673%09red/hsa:5296%09red/hsa:5733%09red/hsa:208%09red/hsa:7409%09red/hsa:268%09red/hs…
Cell cycle	KEGG PATHWAY	hsa04110	26	124	1.44118814054e-05	0.000429979224609	MAD2L2|TGFB1|HDAC2|CDKN1C|PKMYT1|CDC16|GADD45A|CCNE1|ANAPC13|GADD45G|YWHAH|WEE1|CDKN2C|CDKN2A|CDKN2D|CDC25A|MCM4|APC2|ANAPC4|E2F5|E2F4|E2F1|CCND3|FZR1|CDC14A|CDC20	http://www.genome.jp/kegg-bin/show_pathway?hsa04110/hsa:993%09red/hsa:9088%09red/hsa:25847%09red/hsa:51343%09red/hsa:7533%09red/hsa:1031%09red/hsa:1032%09red/hsa:1874%09red/hsa:1875%09red/hsa:3066%09red/hsa:29882%09red/hsa:896%09red/hsa:991%09red/hsa:898%09red/hsa:8556%09red/hsa:29945%09red/hsa:10912%09red/hsa:7465%09red/hsa:1647%09red/hsa:4173%09red/hsa:1029%09red/hsa:1028%09red/hsa:10459%09red/…
@@Cell Cycle	Reactome	R-HSA-1640170	72	629	0.000655860189242	0.00896442517676	CCNE1|ACD|PPP2R3B|GORASP2|KMT5A|PDS5A|PSMD3|PSMD2|RAB2A|AKT2|PRKAR2B|PKMYT1|MYBL2|KIF2A|TERT|RMI2|SET|CDC16|CTDNEP1|PTK6|MASTL|HAUS3|MCM4|E2F4|CDKN2A|CDKN1C|YWHAH|CSNK1E|AURKA|CDCA5|WEE1|TUBGCP3|CDKN2C|DHFR|PPP2CB|POLD2|PIAS4|CDKN2D|CDC25A|PRKCB|E2F5|HERC2|CNEP1R1|NDEL1|APC2|PPP2R5E|ANAPC4|CSNK2A2|PPP1CC|E2F6|RCC2|ANKLE2|LIN9|E2F1|CCND3|FZR1|LEMD2|KAT5|CDC14A|CDC20|TERF2|TERF1|PRKACA|FBXO31|RAD51…	http://www.reactome.org/cgi-bin/eventbrowser_st_id?ST_ID=R-HSA-1640170
@@Cell cycle	PANTHER	P00013	4	16	0.0463223691115	0.157837836981	APC2|CCND3|CCNE1|PSMD3	http://www.pantherdb.org/pathway/pathwayDiagram.jsp?catAccession=P00013
FoxO signaling pathway	KEGG PATHWAY	hsa04068	27	132	1.46585646882e-05	0.000434353783696	TGFB1|FOXG1|STK11|PRKAA1|MAP2K2|AKT2|MAPK11|MAPK12|S1PR4|GADD45A|GADD45G|MAPK3|CSNK1E|PIK3R2|HOMER3|HOMER2|PLK3|KLF2|SIRT1|CDKN2D|CHUK|G6PC3|MAPK9|MAP2K1|BRAF|MAPK1|FOXO6	http://www.genome.jp/kegg-bin/show_pathway?hsa04068/hsa:10365%09red/hsa:2290%09red/hsa:8698%09red/hsa:1032%09red/hsa:5605%09red/hsa:5604%09red/hsa:5601%09red/hsa:5600%09red/hsa:6300%09red/hsa:5595%09red/hsa:5594%09red/hsa:673%09red/hsa:1263%09red/hsa:5296%09red/hsa:9455%09red/hsa:208%09red/hsa:9454%09red/hsa:1454%09red/hsa:10912%09red/hsa:1647%09red/hsa:92579%09red/hsa:100132074%09red/hsa:23411%0…
Fc gamma R-mediated phagocytosis	KEGG PATHWAY	hsa04666	22	94	1.50722256158e-05	0.000442084671609	SPHK1|LIMK1|MAP2K1|DNM2|BIN1|GSN|WASF1|ARF6|MAPK3|MARCKS|PIK3R2|MARCKSL1|ARPC2|PRKCB|ARPC4|PIP5K1C|ARPC5L|AKT2|VAV1|PRKACA|MAPK1|MYO10	http://www.genome.jp/kegg-bin/show_pathway?hsa04666/hsa:10109%09red/hsa:10093%09red/hsa:65108%09red/hsa:274%09red/hsa:5579%09red/hsa:5578%09red/hsa:4651%09red/hsa:1785%09red/hsa:5604%09red/hsa:8877%09red/hsa:382%09red/hsa:4082%09red/hsa:5595%09red/hsa:5594%09red/hsa:81873%09red/hsa:5296%09red/hsa:208%09red/hsa:7409%09red/hsa:2934%09red/hsa:3984%09red/hsa:8936%09red/hsa:23396%09red
Cardiac conduction	Reactome	R-HSA-5576891	28	141	1.64907100663e-05	0.000477241149319	FXYD6|KCNE3|NPR2|TRPC1|ATP1B1|AHCYL1|KCNK9|CACNB3|KCNK3|ORAI1|FGF11|KCNIP2|KCNIP1|ORAI2|KCND3|SRI|KCNK15|KCNK13|KAT2B|GATA4|KCNQ1|KCNJ4|KCNH2|SCN1B|CACNG2|CACNG4|CACNG6|CACNG7	http://www.reactome.org/cgi-bin/eventbrowser_st_id?ST_ID=R-HSA-5576891
Heterotrimeric G-protein signaling pathway-Gq alpha and Go alpha mediated pathway	PANTHER	P00027	25	118	1.79390499049e-05	0.000512325102877	RAP1B|ADORA2A|ADORA2B|GRK6|GRK4|GRK2|GRK3|PRKACA|PLCB4|PRKCB|GNB1|GNB2|PRKCZ|GRM5|GPR45|RGS14|DRD4|DRD5|DRD2|GNA14|GNA15|SSTR5|SSTR4|GNA11|GPSM1	http://www.pantherdb.org/pathway/pathwayDiagram.jsp?catAccession=P00027
RAB GEFs exchange GTP for GDP on RABs	Reactome	R-HSA-8876198	21	89	2.10277897074e-05	0.000586370609452	DENND5A|RAB3IL1|RAB35|DENND2A|RAB5A|RAB31|DENND2D|TRAPPC10|TRAPPC12|RAB5C|CHML|CCZ1B|RINL|AKT2|DENND4A|GDI1|DENND1B|CCZ1|DENND1A|RAB12|DENND5B	http://www.reactome.org/cgi-bin/eventbrowser_st_id?ST_ID=R-HSA-8876198
Deactivation of the beta-catenin transactivating complex	Reactome	R-HSA-3769402	14	42	2.18043929957e-05	0.00060481067089	TCF7|ASH2L|TLE2|UBC|TCF7L1|MEN1|TLE4|AKT2|CTNNBIP1|SOX2|CTBP1|LEF1|SOX17|SOX3	http://www.reactome.org/cgi-bin/eventbrowser_st_id?ST_ID=R-HSA-3769402
VEGFA-VEGFR2 Pathway	Reactome	R-HSA-4420097	22	97	2.28688408713e-05	0.00063231616702	SPHK1|ACTG1|AKT2|MAPK11|MAPK12|TRIB3|MAPKAPK2|NCKAP1|AHCYL1|WASF1|FYN|PRR5|MAPKAP1|PIK3R2|ITGB3|SHC2|PRKCB|PRKCZ|BCAR1|NCK2|VAV1|PRKACA	http://www.reactome.org/cgi-bin/eventbrowser_st_id?ST_ID=R-HSA-4420097
Thyroid cancer	KEGG PATHWAY	hsa05216	13	37	2.71254242626e-05	0.000735946667024	TCF7|MAPK3|GADD45A|TFG|NTRK1|RXRB|TCF7L1|MAP2K2|MAP2K1|MAPK1|BRAF|LEF1|GADD45G	http://www.genome.jp/kegg-bin/show_pathway?hsa05216/hsa:4914%09red/hsa:1647%09red/hsa:5595%09red/hsa:10342%09red/hsa:51176%09red/hsa:673%09red/hsa:83439%09red/hsa:6257%09red/hsa:5605%09red/hsa:5594%09red/hsa:5604%09red/hsa:6932%09red/hsa:10912%09red
Processing of SMDT1	Reactome	R-HSA-8949664	9	16	2.78228695362e-05	0.000748330146423	SMDT1|PMPCA|SPG7|PHB2|MCUB|AFG3L2|MCU|MICU3|MICU2	http://www.reactome.org/cgi-bin/eventbrowser_st_id?ST_ID=R-HSA-8949664
Relaxin signaling pathway	KEGG PATHWAY	hsa04926	26	130	2.92271048224e-05	0.000780768381748	TGFB1|MAP2K2|AKT2|MAP2K7|MAPK11|MAPK12|GNAI2|RXFP3|MAPK3|MAPK1|PIK3R2|MAPK9|CREB3L1|PLCB4|SHC2|GNB1|GNB2|PRKCZ|VEGFC|GNAS|MAP2K1|CREB3L3|GNA15|PRKACA|ATF4|MMP2	http://www.genome.jp/kegg-bin/show_pathway?hsa04926/hsa:468%09red/hsa:51289%09red/hsa:90993%09red/hsa:5578%09red/hsa:2769%09red/hsa:5605%09red/hsa:5604%09red/hsa:5601%09red/hsa:5600%09red/hsa:6300%09red/hsa:5609%09red/hsa:5595%09red/hsa:5594%09red/hsa:5332%09red/hsa:5590%09red/hsa:2783%09red/hsa:2782%09red/hsa:5296%09red/hsa:7424%09red/hsa:208%09red/hsa:2771%09red/hsa:4313%09red/hsa:2778%09red/hs…
Choline metabolism in cancer	KEGG PATHWAY	hsa05231	22	99	2.99131163815e-05	0.000790578027433	LYPLA1|SLC44A2|MAP2K2|MAP2K1|CHKA|WASF1|DGKQ|MAPK3|DGKI|PIK3R2|MAPK9|SLC44A1|PDGFB|RALGDS|PRKCB|CHPT1|PIP5K1C|AKT2|PRKACA|SLC22A3|MAPK1|RHEB	http://www.genome.jp/kegg-bin/show_pathway?hsa05231/hsa:10434%09red/hsa:9162%09red/hsa:5155%09red/hsa:6581%09red/hsa:23446%09red/hsa:5900%09red/hsa:5578%09red/hsa:1119%09red/hsa:5605%09red/hsa:5604%09red/hsa:5601%09red/hsa:5579%09red/hsa:5595%09red/hsa:5594%09red/hsa:5296%09red/hsa:208%09red/hsa:57153%09red/hsa:1609%09red/hsa:56994%09red/hsa:8936%09red/hsa:6009%09red/hsa:23396%09red
chondroitin sulfate biosynthesis	BioCyc	PWY-6569	10	21	3.00395299574e-05	0.000790578027433	CHST13|CHSY1|B3GALT6|CHSY3|B4GALT7|CHST1|B3GAT1|CHPF|CSGALNACT2|CHST7	http://biocyc.org/HUMAN/NEW-IMAGE?type=NIL&object=PWY-6569
@@Chondroitin sulfate biosynthesis	Reactome	R-HSA-2022870	7	19	0.00159354829502	0.0173373261872	CHST13|CSPG5|CHSY3|CHSY1|CHPF|CSGALNACT2|CHST7	http://www.reactome.org/cgi-bin/eventbrowser_st_id?ST_ID=R-HSA-2022870
Alzheimer disease-amyloid secretase pathway	PANTHER	P00003	17	63	3.00496140351e-05	0.000790578027433	BACE2|KLC3|APBA3|APBA2|PKN3|PRKCB|PCSK6|KAT5|MAPK3|MAPK1|PRKACA|MAPK11|MAPK12|KLC1|CHRNA7|MAPK9|PRKCZ	http://www.pantherdb.org/pathway/pathwayDiagram.jsp?catAccession=P00003
Repression of WNT target genes	Reactome	R-HSA-4641265	8	12	3.22240500827e-05	0.000841525970859	TCF7|TLE2|TCF7L1|TLE5|TLE4|CTBP1|CTBP2|LEF1	http://www.reactome.org/cgi-bin/eventbrowser_st_id?ST_ID=R-HSA-4641265
Post-translational protein phosphorylation	Reactome	R-HSA-8957275	23	108	3.55578209224e-05	0.000909951403768	ANO8|QSOX1|MEN1|IGFBP7|TMEM132A|FSTL3|PNPLA2|MATN3|PDIA6|VGF|IGFBP3|APPL2|GOLM1|IGFBP4|MXRA8|NOTUM|FN1|FAM20C|SHISA5|MSLN|MELTF|CKAP4|GAS6	http://www.reactome.org/cgi-bin/eventbrowser_st_id?ST_ID=R-HSA-8957275
Protein processing in endoplasmic reticulum	KEGG PATHWAY	hsa04141	30	165	3.6373316433e-05	0.00092607956971	UBE2J2|UBE2D4|MAP2K7|NPLOC4|TXNDC5|HSPBP1|XBP1|STUB1|NFE2L2|DNAJB11|UBE2G2|HSPA1L|ERN1|NSFL1C|NGLY1|PDIA6|ERLEC1|HSPA4L|AMFR|MAN1C1|LMAN1L|STT3B|MAPK9|MOGS|DNAJC1|PREB|SEC61A2|DNAJB2|ATF4|CKAP4	http://www.genome.jp/kegg-bin/show_pathway?hsa04141/hsa:4780%09red/hsa:10273%09red/hsa:55768%09red/hsa:23640%09red/hsa:64215%09red/hsa:468%09red/hsa:27248%09red/hsa:201595%09red/hsa:51619%09red/hsa:55968%09red/hsa:7494%09red/hsa:7327%09red/hsa:5601%09red/hsa:5609%09red/hsa:10113%09red/hsa:2081%09red/hsa:10130%09red/hsa:57134%09red/hsa:267%09red/hsa:55666%09red/hsa:51726%09red/hsa:10970%09red/hsa:…
Protein-protein interactions at synapses	Reactome	R-HSA-6794362	20	86	3.90399751169e-05	0.000982449460767	DBNL|SLITRK4|LRRC4B|EPB41L5|APBA3|PPFIA1|APBA2|NRXN2|NRXN1|SYT7|BEGAIN|LRFN2|LRFN1|FLOT2|LRFN4|GRM5|HOMER3|HOMER2|SHANK3|SHARPIN	http://www.reactome.org/cgi-bin/eventbrowser_st_id?ST_ID=R-HSA-6794362
Regulation of Insulin-like Growth Factor (IGF) transport and uptake by Insulin-like Growth Factor Binding Proteins (IGFBPs)	Reactome	R-HSA-381426	25	125	4.12066871581e-05	0.00103099843777	ANO8|QSOX1|MEN1|IGFBP7|TMEM132A|FSTL3|PNPLA2|MATN3|PDIA6|VGF|IGFBP2|IGFBP3|APPL2|GOLM1|IGFBP4|MXRA8|NOTUM|FN1|FAM20C|SHISA5|MSLN|MMP2|MELTF|CKAP4|GAS6	http://www.reactome.org/cgi-bin/eventbrowser_st_id?ST_ID=R-HSA-381426
Interleukin-17 signaling	Reactome	R-HSA-448424	18	72	4.19318714759e-05	0.00104313039586	RPS6KA1|MAPK9|IL17RE|PPP2CB|CHUK|MAP2K1|MAPK3|MEF2A|TMEM189-UBE2V1|MAP2K7|IKBKG|UBC|MAPK1|DUSP7|IRAK1|IL17RC|MAPKAPK2|MAPK11	http://www.reactome.org/cgi-bin/eventbrowser_st_id?ST_ID=R-HSA-448424
Transcriptional Regulation by TP53	Reactome	R-HSA-3700989	51	359	4.43783297005e-05	0.00110083616703	HDAC2|NELFB|PLK3|STK11|CARM1|PRKAA1|CTDP1|AKT2|DYRK2|MAPK11|TAF15|TAF4|NDRG1|BBC3|GLS|RMI2|EHMT1|CDK13|CCNE1|PRR5|CSNK2A2|MAPKAP1|YWHAH|CDK5R1|AURKA|SURF1|PIP4K2A|CNOT11|KMT5A|RFFL|TP53I3|TCEA1|POLR2E|IGFBP3|COX4I1|POLR2F|POLR2H|POU4F2|GADD45A|E2F4|NELFCD|E2F1|POU4F1|PIP4P1|PPP2CB|KAT5|RABGGTA|MBD3|UBC|CDK9|RHEB	http://www.reactome.org/cgi-bin/eventbrowser_st_id?ST_ID=R-HSA-3700989
Platelet homeostasis	Reactome	R-HSA-418346	20	87	4.49023459276e-05	0.00110436874601	ORAI2|PPP2CB|GNB2|ORAI1|KCNMB4|GNAS|PDE1B|LRP8|SRI|GNB1|P2RX4|PPP2R5B|PDE9A|PPP2R5A|GUCY1A2|PPP2R5E|PTGIR|P2RX5|PDE10A|PDE5A	http://www.reactome.org/cgi-bin/eventbrowser_st_id?ST_ID=R-HSA-418346
Nicotine pharmacodynamics pathway	PANTHER	P06587	11	28	4.94004042954e-05	0.00120186251437	CLIC6|PPP1R1B|KCNK9|DRD2|DRD4|CHRNB2|GNB1|CHRNB4|KCNK3|CHRNA5|TH	http://www.pantherdb.org/pathway/pathwayDiagram.jsp?catAccession=P06587
Diseases of glycosylation	Reactome	R-HSA-3781865	27	143	4.96708236615e-05	0.00120458684645	ALG9|ALG2|SBSPON|B3GNT6|ADAMTS2|ADAMTS9|ADAMTS8|LFNG|B4GALT7|NUS1|SPON2|B3GALT6|DPAGT1|GPC1|GPC2|GPC5|CHSY1|CHST6|GALNT12|CHST14|CSPG5|POMGNT1|MOGS|HEXB|ADAMTSL5|POMT1|CFP	http://www.reactome.org/cgi-bin/eventbrowser_st_id?ST_ID=R-HSA-3781865
Proteoglycans in cancer	KEGG PATHWAY	hsa05205	34	203	4.99796012771e-05	0.00120869888102	TGFB1|ACTG1|RRAS2|SMO|MAP2K2|AKT2|MAPK11|MAPK12|FZD10|FZD2|TWIST1|FZD9|MAPK3|MAPK1|PIK3R2|PPP1R12C|ITGB3|ITGB5|PRKCB|GPC1|FGF2|RRAS|PPP1CC|FN1|VAV1|WNT1|MAP2K1|FZD8|IHH|PRKACA|BRAF|WNT10A|MMP2|WNT11	http://www.genome.jp/kegg-bin/show_pathway?hsa05205/hsa:11211%09red/hsa:3549%09red/hsa:2535%09red/hsa:7291%09red/hsa:54776%09red/hsa:5579%09red/hsa:5578%09red/hsa:7471%09red/hsa:6237%09red/hsa:6608%09red/hsa:2335%09red/hsa:5605%09red/hsa:5604%09red/hsa:3693%09red/hsa:3690%09red/hsa:5600%09red/hsa:6300%09red/hsa:5595%09red/hsa:5594%09red/hsa:673%09red/hsa:5296%09red/hsa:208%09red/hsa:7409%09red/hs…
O-linked glycosylation	Reactome	R-HSA-5173105	23	111	5.13472220549e-05	0.00123832383856	SBSPON|B3GNT9|B3GNT6|B3GNT7|B3GNT2|ADAMTS2|ADAMTS9|ADAMTS8|B4GALT5|SPON2|LARGE2|GALNT9|ST6GALNAC2|GALNT17|GALNT14|GALNT12|POC1B-GALNT4|GALNT10|POMGNT1|POMGNT2|ADAMTSL5|POMT1|CFP	http://www.reactome.org/cgi-bin/eventbrowser_st_id?ST_ID=R-HSA-5173105
Neurotrophin signaling pathway	KEGG PATHWAY	hsa04722	24	119	5.18227814272e-05	0.00124633071565	MAP2K5|RAP1B|NFKBIE|MAP2K2|AKT2|MAP2K7|MAPK11|MAPK12|MAPKAPK2|ARHGDIG|NTRK1|MAPK3|MAPK1|PIK3R2|IRAK1|SHC2|SH2B2|SH2B1|RPS6KA1|MAPK9|MAP2K1|BRAF|ATF4|MATK	http://www.genome.jp/kegg-bin/show_pathway?hsa04722/hsa:4914%09red/hsa:25970%09red/hsa:468%09red/hsa:4145%09red/hsa:5908%09red/hsa:5607%09red/hsa:5605%09red/hsa:5604%09red/hsa:5601%09red/hsa:5600%09red/hsa:6300%09red/hsa:3654%09red/hsa:9261%09red/hsa:5595%09red/hsa:5594%09red/hsa:673%09red/hsa:4794%09red/hsa:6195%09red/hsa:5296%09red/hsa:10603%09red/hsa:5609%09red/hsa:25759%09red/hsa:208%09red/hs…
Mannose type O-glycan biosynthesis	KEGG PATHWAY	hsa00515	10	23	5.5124688367e-05	0.00130762990274	CHST10|B3GNT6|POMGNT1|POMGNT2|LARGE2|MGAT5B|RXYLT1|POMT1|B3GAT1|B4GALT2	http://www.genome.jp/kegg-bin/show_pathway?hsa00515/hsa:11041%09red/hsa:27087%09red/hsa:55624%09red/hsa:146664%09red/hsa:10585%09red/hsa:8704%09red/hsa:10329%09red/hsa:120071%09red/hsa:84892%09red/hsa:9486%09red
Oocyte meiosis	KEGG PATHWAY	hsa04114	25	128	5.76820613196e-05	0.00136456582119	MAD2L2|PKMYT1|CPEB2|MAP2K1|MAPK11|MAPK12|CDC16|CCNE1|ANAPC13|MAPK3|YWHAH|MAPK1|PGR|AURKA|APC2|ANAPC4|RPS6KA1|PPP1CC|PPP2CB|CDC20|FBXO31|PPP2R5E|PPP3CC|PPP2R5A|PPP2R5B	http://www.genome.jp/kegg-bin/show_pathway?hsa04114/hsa:9088%09red/hsa:991%09red/hsa:25847%09red/hsa:10459%09red/hsa:26271%09red/hsa:7533%09red/hsa:5533%09red/hsa:5516%09red/hsa:5604%09red/hsa:5600%09red/hsa:6790%09red/hsa:6300%09red/hsa:5595%09red/hsa:5594%09red/hsa:6195%09red/hsa:898%09red/hsa:29945%09red/hsa:5526%09red/hsa:5525%09red/hsa:5529%09red/hsa:132864%09red/hsa:5501%09red/hsa:5241%09re…
Cholinergic synapse	KEGG PATHWAY	hsa04725	23	112	5.78598021104e-05	0.00136505109218	MAP2K1|GNAI2|CHRNB2|FYN|CHRNB4|MAPK3|MAPK1|PIK3R2|PRKCB|PLCB4|KCNQ5|GNB1|KCNQ1|ACHE|GNB2|KCNJ4|AKT2|CREB3L3|CREB3L1|PRKACA|GNA11|SLC18A3|ATF4	http://www.genome.jp/kegg-bin/show_pathway?hsa04725/hsa:2534%09red/hsa:468%09red/hsa:90993%09red/hsa:5579%09red/hsa:5578%09red/hsa:2767%09red/hsa:56479%09red/hsa:5604%09red/hsa:43%09red/hsa:5595%09red/hsa:5594%09red/hsa:5332%09red/hsa:2783%09red/hsa:2782%09red/hsa:5296%09red/hsa:208%09red/hsa:2771%09red/hsa:1141%09red/hsa:1143%09red/hsa:3784%09red/hsa:6572%09red/hsa:3761%09red/hsa:84699%09red
G alpha (q) signalling events	Reactome	R-HSA-416476	35	214	5.97853008549e-05	0.00140665577784	LTB4R2|NTSR2|UTS2R|ABHD6|DGKQ|GRK2|PTGER1|ABHD12|MAPK3|DGKI|PIK3R2|GRM5|TBXA2R|KISS1|PLCB4|GNB1|GNB2|P2RY2|GCGR|FFAR1|P2RY6|RPS6KA1|ADRA1B|ADRA1D|QRFPR|GNA14|GNA15|PRKACA|GNA11|LPAR2|MAPK1|AGTR1|LPAR1|ARHGEF25|LPAR5	http://www.reactome.org/cgi-bin/eventbrowser_st_id?ST_ID=R-HSA-416476
Insulin signaling pathway	KEGG PATHWAY	hsa04910	26	137	6.2980907515e-05	0.00146203272472	MKNK2|PRKAA1|MAP2K2|AKT2|PRKAR2B|PPP1R3F|PDE3B|MAPK3|MAPK1|PIK3R2|MAPK9|SHC2|RHOQ|PRKCZ|SH2B2|G6PC3|PRKAR1B|TRIP10|SOCS1|PPP1CC|SOCS3|MAP2K1|BRAF|FLOT2|EIF4E1B|RHEB	http://www.genome.jp/kegg-bin/show_pathway?hsa04910/hsa:8651%09red/hsa:5140%09red/hsa:5575%09red/hsa:5577%09red/hsa:5605%09red/hsa:5604%09red/hsa:5601%09red/hsa:2319%09red/hsa:5595%09red/hsa:5594%09red/hsa:5590%09red/hsa:673%09red/hsa:9322%09red/hsa:5296%09red/hsa:10603%09red/hsa:253314%09red/hsa:89801%09red/hsa:2872%09red/hsa:92579%09red/hsa:23433%09red/hsa:25759%09red/hsa:5501%09red/hsa:208%09r…
PTEN Regulation	Reactome	R-HSA-6807070	26	137	6.2980907515e-05	0.00146203272472	KDM1A|HDAC3|HDAC2|PSMD3|PSMD2|AKT2|EZH2|EED|CBX6|CBX4|CBX2|STUB1|MAPK3|MAPK1|PHC1|SUZ12|MTA1|BMI1|ATN1|CSNK2A2|MAF1|RING1|MBD3|UBC|RHEB|RNF146	http://www.reactome.org/cgi-bin/eventbrowser_st_id?ST_ID=R-HSA-6807070
Signaling by GPCR	Reactome	R-HSA-372790	127	1170	6.71742097077e-05	0.00154696681348	LTB4R2|AKT2|UTS2R|AHCYL1|ARHGEF9|GRK6|WNT10A|RXFP3|GRK2|ADRA2A|PTGER2|PTGER3|ST7|PIK3R2|NGEF|FNTA|ARHGEF19|HTR6|HTR4|GRM5|ABHD6|GPR27|PDE8B|CXCL16|ADRA1B|ADRA1D|PPP2CB|GALR3|IHH|WNT1|NTSR2|PTGER1|GPSM1|FZD10|ARHGEF10L|ADORA2A|ADORA2B|PPP1R1B|OPN3|ABHD12|HRH3|SSTR5|ARHGEF35|PLCB4|PLPPR2|PLPPR3|QRFPR|APLN|MTNR1B|RHOB|MTNR1A|RPS6KA1|GNAS|VAV1|CAMKK1|S1PR2|SCTR|AGTR1|LPAR5|GRK3|SCYL1|SMO|PRKAR2B|ADCY…	http://www.reactome.org/cgi-bin/eventbrowser_st_id?ST_ID=R-HSA-372790
Shigellosis	KEGG PATHWAY	hsa05131	17	68	6.78082858708e-05	0.00154956930089	MAD2L2|ACTG1|U2AF1|ARPC2|UBE2D4|ARPC5L|CHUK|ARPC4|MAPK3|PFN2|U2AF1L5|MAPK11|MAPK12|MAPK1|MAPK9|WASF1|IKBKG	http://www.genome.jp/kegg-bin/show_pathway?hsa05131/hsa:5595%09red/hsa:8517%09red/hsa:5217%09red/hsa:81873%09red/hsa:51619%09red/hsa:7307%09red/hsa:10093%09red/hsa:1147%09red/hsa:102724594%09red/hsa:5594%09red/hsa:10459%09red/hsa:5601%09red/hsa:5600%09red/hsa:8936%09red/hsa:10109%09red/hsa:6300%09red/hsa:71%09red
G alpha (i) signalling events	Reactome	R-HSA-418594	55	405	6.78226600251e-05	0.00154956930089	OPN3|SCYL1|GPSM1|PRKAR2B|NPY4R2|ADRA2C|GNAI2|OXER1|PPP1R1B|AHCYL1|PDE1B|RXFP3|GRK2|ADRA2A|S1PR5|PTGER3|ST7|HRH3|PRKACA|LPAR5|PLCB4|FNTA|HTR1E|GNB1|GNB2|GPC1|GPC2|RGS20|APLN|PRKAR1B|HSD17B1|MTNR1B|NPY4R|MTNR1A|LRP8|CXCL16|S1PR4|RGS14|PPP3CC|GNAS|DRD4|PPP2CB|DRD2|RGS9BP|GALR3|MAPK1|CAMKK1|SSTR5|SSTR4|S1PR2|LPAR2|PTGDR2|LPAR1|GPIHBP1|GPC5	http://www.reactome.org/cgi-bin/eventbrowser_st_id?ST_ID=R-HSA-418594
Lysosphingolipid and LPA receptors	Reactome	R-HSA-419408	8	14	7.21125367376e-05	0.00164325733322	PLPPR2|PLPPR3|S1PR2|S1PR5|S1PR4|LPAR2|LPAR1|LPAR5	http://www.reactome.org/cgi-bin/eventbrowser_st_id?ST_ID=R-HSA-419408
Circadian Clock	Reactome	R-HSA-400253	17	69	7.90823328772e-05	0.00178335795855	SIRT1|NCOA6|PPP1CC|KLF15|BHLHE41|FBXL3|UBC|HDAC3|CARM1|CRTC1|CSNK1E|CRTC2|SMARCD3|NFIL3|NOCT|NPAS2|ROR1	http://www.reactome.org/cgi-bin/eventbrowser_st_id?ST_ID=R-HSA-400253
Amine ligand-binding receptors	Reactome	R-HSA-375280	13	42	7.99470641644e-05	0.00178431982282	ADRA1B|ADRA1D|DRD4|DRD5|DRD2|ADRA2A|ADRA2C|HTR6|ADRB1|HTR4|ADRB3|HRH3|HTR1E	http://www.reactome.org/cgi-bin/eventbrowser_st_id?ST_ID=R-HSA-375280
Signaling by high-kinase activity BRAF mutants	Reactome	R-HSA-6802948	12	36	8.33401786525e-05	0.00184111814519	ITGB3|APBB1IP|ACTG1|FN1|MAP2K2|RAP1B|CSK|MAPK3|MAP2K1|MAPK1|BRAF|MARK3	http://www.reactome.org/cgi-bin/eventbrowser_st_id?ST_ID=R-HSA-6802948
Cytokine Signaling in Immune system	Reactome	R-HSA-1280215	96	836	8.42437116282e-05	0.0018563550872	ACTG1|CRLF1|IL6ST|AKT2|IKBKG|RASAL3|RELB|IRAK1|SHC2|TNFRSF25|ROR1|SOCS1|FN1|SOCS3|PTPN12|PPP2CB|TMEM189-UBE2V1|GFRA3|UBC|TNFSF12|APBB1IP|PDGFB|FRS3|TRIB3|PITPNA|MAPKAPK2|PPM1B|PIK3R2|NRTN|CSK|CHUK|RHOU|CNTFR|FGF4|FGF3|FGF2|RPS6KA1|UBE2M|TNFRSF1A|VAV1|PPP5C|IRF8|TRIM8|MEF2A|BTC|PPP2R5E|IL17RE|IL17RC|PPP2R5A|PPP2R5B|RAP1B|MAPK11|TRIM45|PELI3|PDE3B|MAPK3|MAPK1|RANBP9|MARK3|DUSP5|DUSP9|NFKB2|MAPK9|DU…	http://www.reactome.org/cgi-bin/eventbrowser_st_id?ST_ID=R-HSA-1280215
TRAF6 mediated induction of NFkB and MAP kinases upon TLR7/8 or 9 activation	Reactome	R-HSA-975138	20	92	8.76399402747e-05	0.00192630369991	RPS6KA1|TICAM2|MAPK9|PELI3|TMED7-TICAM2|PPP2CB|CHUK|MAP2K1|MAPKAPK2|MAPK3|MEF2A|TMEM189-UBE2V1|MAP2K7|IKBKG|UBC|MAPK1|NFKB2|IRAK1|DUSP7|MAPK11	http://www.reactome.org/cgi-bin/eventbrowser_st_id?ST_ID=R-HSA-975138
Ras Pathway	PANTHER	P04393	17	70	9.19725058083e-05	0.0020113483512	RPS6KA1|SRF|RALGDS|MAP2K2|GSK3A|RALB|MAPK3|MAP2K1|ETS1|MAP2K7|BRAF|MAPK12|RHOB|MAPK9|MAPKAPK2|MAPK1|MAPK11	http://www.pantherdb.org/pathway/pathwayDiagram.jsp?catAccession=P04393
Toll Like Receptor 7/8 (TLR7/8) Cascade	Reactome	R-HSA-168181	20	93	9.95956610089e-05	0.002124544297	RPS6KA1|TICAM2|MAPK9|PELI3|TMED7-TICAM2|PPP2CB|CHUK|MAP2K1|MAPKAPK2|MAPK3|MEF2A|TMEM189-UBE2V1|MAP2K7|IKBKG|UBC|MAPK1|NFKB2|IRAK1|DUSP7|MAPK11	http://www.reactome.org/cgi-bin/eventbrowser_st_id?ST_ID=R-HSA-168181
MyD88 dependent cascade initiated on endosome	Reactome	R-HSA-975155	20	93	9.95956610089e-05	0.002124544297	RPS6KA1|TICAM2|MAPK9|PELI3|TMED7-TICAM2|PPP2CB|CHUK|MAP2K1|MAPKAPK2|MAPK3|MEF2A|TMEM189-UBE2V1|MAP2K7|IKBKG|UBC|MAPK1|NFKB2|IRAK1|DUSP7|MAPK11	http://www.reactome.org/cgi-bin/eventbrowser_st_id?ST_ID=R-HSA-975155
Eicosanoid ligand-binding receptors	Reactome	R-HSA-391903	8	15	0.000103828529031	0.00217958512224	OXER1|TBXA2R|PTGDR2|LTB4R2|PTGER1|PTGER2|PTGIR|PTGER3	http://www.reactome.org/cgi-bin/eventbrowser_st_id?ST_ID=R-HSA-391903
Glycosaminoglycan biosynthesis - chondroitin sulfate / dermatan sulfate	KEGG PATHWAY	hsa00532	9	20	0.000105715426974	0.00221161767949	CHST13|CHST14|CHSY1|B3GALT6|CHSY3|CHST7|CHPF|CSGALNACT2|B4GALT7	http://www.genome.jp/kegg-bin/show_pathway?hsa00532/hsa:55454%09red/hsa:79586%09red/hsa:11285%09red/hsa:56548%09red/hsa:166012%09red/hsa:337876%09red/hsa:126792%09red/hsa:22856%09red/hsa:113189%09red
Sphingolipid metabolism	Reactome	R-HSA-428157	19	86	0.00010841857157	0.00225729025989	SUMF2|UGCG|SUMF1|CERS2|B4GALNT1|SPHK1|ENPP7|HEXB|ARSI|ESYT2|CSNK1G2|SMPD1|SGPP1|SMPD3|CPTP|GLTP|GBA2|OSBP|PRKD2	http://www.reactome.org/cgi-bin/eventbrowser_st_id?ST_ID=R-HSA-428157
@@Sphingolipid metabolism	KEGG PATHWAY	hsa00600	10	47	0.00557807439289	0.0433538342665	UGCG|CERS2|ENPP7|SPHK1|NEU4|SMPD1|SMPD3|GAL3ST1|GBA2|SGPP1	http://www.genome.jp/kegg-bin/show_pathway?hsa00600/hsa:57704%09red/hsa:339221%09red/hsa:7357%09red/hsa:129807%09red/hsa:6609%09red/hsa:29956%09red/hsa:8877%09red/hsa:55512%09red/hsa:81537%09red/hsa:9514%09red
MAP kinase activation	Reactome	R-HSA-450294	16	64	0.00010980345873	0.00227873696014	RPS6KA1|MAPK9|PPP2CB|CHUK|MAP2K1|MAPK3|MEF2A|TMEM189-UBE2V1|MAP2K7|IKBKG|UBC|MAPK1|DUSP7|IRAK1|MAPKAPK2|MAPK11	http://www.reactome.org/cgi-bin/eventbrowser_st_id?ST_ID=R-HSA-450294
Dopamine receptor mediated signaling pathway	PANTHER	P05912	14	51	0.000126746674653	0.00257106221807	CLIC6|PPP1R1B|KCNK9|DRD2|DRD4|DRD5|GNB1|KCNK3|MAOB|PRKAR2B|TH|GNB2|GNAI2|PPP1CC	http://www.pantherdb.org/pathway/pathwayDiagram.jsp?catAccession=P05912
IRE1alpha activates chaperones	Reactome	R-HSA-381070	14	51	0.000126746674653	0.00257106221807	DNAJB9|ACADVL|TATDN2|ADD1|PDIA6|PDIA5|WIPI1|GSK3A|CXXC1|PREB|DNAJB11|PPP2R5B|HDGF|ERN1	http://www.reactome.org/cgi-bin/eventbrowser_st_id?ST_ID=R-HSA-381070
T cell receptor signaling pathway	KEGG PATHWAY	hsa04660	21	103	0.000129891297627	0.00261651101159	MAPK9|PIK3R2|NCK2|MAP2K2|VAV1|FYN|CHUK|MAP2K1|NFKBIE|MAPK3|AKT2|MAPK1|MAP2K7|MAPK11|MAPK12|PAK4|ZAP70|PPP3CC|LCK|MALT1|IKBKG	http://www.genome.jp/kegg-bin/show_pathway?hsa04660/hsa:5595%09red/hsa:8517%09red/hsa:5533%09red/hsa:7535%09red/hsa:5601%09red/hsa:4794%09red/hsa:10892%09red/hsa:2534%09red/hsa:5604%09red/hsa:5296%09red/hsa:1147%09red/hsa:3932%09red/hsa:5605%09red/hsa:208%09red/hsa:10298%09red/hsa:7409%09red/hsa:5600%09red/hsa:8440%09red/hsa:6300%09red/hsa:5594%09red/hsa:5609%09red
Diseases of metabolism	Reactome	R-HSA-5668914	21	103	0.000129891297627	0.00261651101159	CBLC|NHLRC1|UBC|CYP1B1|TBXAS1|AMN|NAGLU|PCCA|GALNS|EPM2A|G6PC3|CYP27A1|FDX1|RPIA|CYP27B1|GAA|FDXR|GUSB|IDUA|MCCC1|CYP26C1	http://www.reactome.org/cgi-bin/eventbrowser_st_id?ST_ID=R-HSA-5668914
Osteoclast differentiation	KEGG PATHWAY	hsa04380	24	128	0.00013894502012	0.00277315095328	TGFB1|JUND|AKT2|MAP2K7|IKBKG|MAPK12|OSCAR|FYN|MAPK3|MAPK1|PIK3R2|RELB|NFKB2|MAPK9|ITGB3|CHUK|SQSTM1|SOCS1|SOCS3|TNFRSF1A|MAP2K1|PPP3CC|LCK|MAPK11	http://www.genome.jp/kegg-bin/show_pathway?hsa04380/hsa:8651%09red/hsa:3727%09red/hsa:2534%09red/hsa:3932%09red/hsa:5594%09red/hsa:5533%09red/hsa:126014%09red/hsa:5604%09red/hsa:5601%09red/hsa:5600%09red/hsa:6300%09red/hsa:5609%09red/hsa:5595%09red/hsa:8517%09red/hsa:3690%09red/hsa:5296%09red/hsa:4791%09red/hsa:208%09red/hsa:5971%09red/hsa:8878%09red/hsa:7132%09red/hsa:1147%09red/hsa:7040%09red/h…
Toll Like Receptor 4 (TLR4) Cascade	Reactome	R-HSA-166016	24	128	0.00013894502012	0.00277315095328	MAP2K1|MAP2K7|IKBKG|DNM3|DNM2|MAPKAPK2|TICAM2|PELI3|MAPK3|MAPK1|FADD|NFKB2|IRAK1|TMED7-TICAM2|CHUK|DUSP7|RPS6KA1|MAPK9|SOCS1|PPP2CB|MEF2A|TMEM189-UBE2V1|UBC|MAPK11	http://www.reactome.org/cgi-bin/eventbrowser_st_id?ST_ID=R-HSA-166016
Parkinson disease	PANTHER	P00049	19	88	0.000140555328046	0.00279245162035	TH|UBE2J2|CSK|STUB1|FYN|CCNE1|GRK2|GRK3|CSNK2A2|CSNK1G2|MAPK3|YWHAH|CSNK1E|TOR1A|MAPK12|MAPK1|MAPK9|LCK|HSPA1L	http://www.pantherdb.org/pathway/pathwayDiagram.jsp?catAccession=P00049
@@Parkinson disease	KEGG PATHWAY	hsa05012	14	142	0.198637775672	0.368951339768	ADORA2A|UBE2J2|DRD2|NDUFB2|SDHA|COX4I1|UBE2G2|TH|UBA1|PINK1|VDAC2|VDAC1|GNAI2|HTRA2	http://www.genome.jp/kegg-bin/show_pathway?hsa05012/hsa:1813%09red/hsa:2771%09red/hsa:4708%09red/hsa:118424%09red/hsa:6389%09red/hsa:7054%09red/hsa:7327%09red/hsa:7317%09red/hsa:1327%09red/hsa:135%09red/hsa:7416%09red/hsa:7417%09red/hsa:65018%09red/hsa:27429%09red
PI3K/AKT Signaling in Cancer	Reactome	R-HSA-2219528	19	88	0.000140555328046	0.00279245162035	PDGFB|NRG2|ESR2|VAV1|PRR5|FYN|GSK3A|CHUK|LCK|MAPKAP1|AKT2|AKT1S1|PIK3R2|BTC|FGF18|NRG3|FGF4|FGF3|FGF2	http://www.reactome.org/cgi-bin/eventbrowser_st_id?ST_ID=R-HSA-2219528
Glycosphingolipid metabolism	Reactome	R-HSA-1660662	13	45	0.000142884584295	0.0028193726383	SUMF2|UGCG|SUMF1|B4GALNT1|ENPP7|HEXB|ARSI|ESYT2|SMPD1|SMPD3|CPTP|GBA2|GLTP	http://www.reactome.org/cgi-bin/eventbrowser_st_id?ST_ID=R-HSA-1660662
dermatan sulfate biosynthesis	BioCyc	PWY-6571	8	16	0.000146252703	0.00286628886556	B3GALT6|CHST14|CHSY3|CHSY1|B3GAT1|CHPF|CSGALNACT2|B4GALT7	http://biocyc.org/HUMAN/NEW-IMAGE?type=NIL&object=PWY-6571
@@Dermatan sulfate biosynthesis	Reactome	R-HSA-2022923	2	11	0.227948134362	0.402408642238	CHST14|CSPG5	http://www.reactome.org/cgi-bin/eventbrowser_st_id?ST_ID=R-HSA-2022923
Signaling by Rho GTPases	Reactome	R-HSA-194315	58	449	0.0001467780179	0.00287010529596	KDM1A|ACTG1|ARHGDIG|NDEL1|MEN1|CHN2|MAPK11|NOXA1|NGEF|PPP2R5B|KIF2A|ARHGEF10L|BCR|DVL3|WASF1|ARHGEF9|FMNL3|ARHGAP32|DVL2|MAPK3|YWHAH|DVL1|RTKN|PIK3R2|ARPC2|ARHGAP29|LIMK1|RHOQ|NCKAP1|ARHGEF35|SRF|ARHGAP44|ARHGEF19|PKN3|PRKCB|RHOU|SYDE1|PRKCZ|KLC1|TRIP10|RHOB|GDI1|RCC2|KLC3|PPP1CC|VAV1|PPP2CB|CDC20|MAPK1|PFN2|PRKACA|ARHGAP11A|WIPF2|GMIP|PPP2R5E|PPP2R5A|ARPC4|RHOT1	http://www.reactome.org/cgi-bin/eventbrowser_st_id?ST_ID=R-HSA-194315
Degradation of beta-catenin by the destruction complex	Reactome	R-HSA-195253	18	81	0.000152778794052	0.00296739483213	TCF7|AXIN1|TLE2|PPP2CB|TCF7L1|PSMD3|PSMD2|FRAT1|FRAT2|TLE5|UBC|CTBP1|CTBP2|TLE4|LEF1|PPP2R5A|PPP2R5B|PPP2R5E	http://www.reactome.org/cgi-bin/eventbrowser_st_id?ST_ID=R-HSA-195253
Prostate cancer	KEGG PATHWAY	hsa05215	20	97	0.000163097191782	0.00312584949019	PDGFB|TCF7|PIK3R2|E2F1|CREB3L3|CCNE1|TCF7L1|MAP2K1|CHUK|MAP2K2|MAPK3|AKT2|CREB3L1|IKBKG|NKX3-1|ATF4|MAPK1|LEF1|FGFR2|BRAF	http://www.genome.jp/kegg-bin/show_pathway?hsa05215/hsa:5595%09red/hsa:8517%09red/hsa:51176%09red/hsa:673%09red/hsa:5594%09red/hsa:468%09red/hsa:4824%09red/hsa:83439%09red/hsa:898%09red/hsa:1147%09red/hsa:5605%09red/hsa:208%09red/hsa:5604%09red/hsa:5296%09red/hsa:5155%09red/hsa:2263%09red/hsa:1869%09red/hsa:90993%09red/hsa:6932%09red/hsa:84699%09red
Toll Like Receptor 9 (TLR9) Cascade	Reactome	R-HSA-168138	20	97	0.000163097191782	0.00312584949019	RPS6KA1|TICAM2|MAPK9|PELI3|TMED7-TICAM2|PPP2CB|CHUK|MAP2K1|MAPKAPK2|MAPK3|MEF2A|TMEM189-UBE2V1|MAP2K7|IKBKG|UBC|MAPK1|NFKB2|IRAK1|DUSP7|MAPK11	http://www.reactome.org/cgi-bin/eventbrowser_st_id?ST_ID=R-HSA-168138
Muscle contraction	Reactome	R-HSA-397014	33	209	0.0001710780919	0.00325723682867	FXYD6|KCNE3|TRIM72|DES|KAT2B|TRPC1|KCND3|AHCYL1|KCNK9|CACNB3|KCNK3|GUCY1A2|ORAI1|FGF11|KCNIP2|KCNIP1|ORAI2|NPR2|SRI|ITGB5|KCNK15|KCNK13|KCNQ1|GATA4|ATP1B1|ACTN3|KCNJ4|KCNH2|SCN1B|CACNG2|CACNG4|CACNG6|CACNG7	http://www.reactome.org/cgi-bin/eventbrowser_st_id?ST_ID=R-HSA-397014
Long-term depression	KEGG PATHWAY	hsa04730	15	60	0.000178084162604	0.00336114499941	PPP2CB|PLCB4|GUCY1A2|MAPK3|GNAS|PRKCB|MAP2K2|MAP2K1|MAPK1|PRKACA|BRAF|GNA11|GNA12|GNAI2|CRHR1	http://www.genome.jp/kegg-bin/show_pathway?hsa04730/hsa:5579%09red/hsa:5578%09red/hsa:5595%09red/hsa:2771%09red/hsa:1394%09red/hsa:673%09red/hsa:2778%09red/hsa:2767%09red/hsa:2768%09red/hsa:5605%09red/hsa:5594%09red/hsa:5604%09red/hsa:5516%09red/hsa:2977%09red/hsa:5332%09red
Asparagine N-linked glycosylation	Reactome	R-HSA-446203	43	304	0.000182692643471	0.00341104845293	ALG9|UAP1|CD55|ALG2|DPAGT1|ST6GALNAC6|SPTBN4|NGLY1|MGAT4B|TICAM2|COPZ2|TMED2|NSF|TRAPPC10|RNF139|BET1L|B4GALT5|NUS1|COG8|RNF103|ST3GAL5|TMED7-TICAM2|UMOD|CNIH3|YKT6|GMPPB|AMFR|MAN1C1|MVD|PPP6R1|MOGS|ST6GALNAC2|CHST10|B4GALT2|TFG|CTSZ|ST8SIA1|PREB|STX17|UBC|NEU4|LMAN1L|FUCA1	http://www.reactome.org/cgi-bin/eventbrowser_st_id?ST_ID=R-HSA-446203
TRIF(TICAM1)-mediated TLR4 signaling	Reactome	R-HSA-937061	20	98	0.000183690566618	0.00341499250402	RPS6KA1|TICAM2|MAPK9|FADD|TMED7-TICAM2|PPP2CB|CHUK|MAP2K1|MAPKAPK2|MAPK3|MEF2A|TMEM189-UBE2V1|MAP2K7|IKBKG|UBC|MAPK1|NFKB2|IRAK1|DUSP7|MAPK11	http://www.reactome.org/cgi-bin/eventbrowser_st_id?ST_ID=R-HSA-937061
MyD88-independent TLR4 cascade	Reactome	R-HSA-166166	20	98	0.000183690566618	0.00341499250402	RPS6KA1|TICAM2|MAPK9|FADD|TMED7-TICAM2|PPP2CB|CHUK|MAP2K1|MAPKAPK2|MAPK3|MEF2A|TMEM189-UBE2V1|MAP2K7|IKBKG|UBC|MAPK1|NFKB2|IRAK1|DUSP7|MAPK11	http://www.reactome.org/cgi-bin/eventbrowser_st_id?ST_ID=R-HSA-166166
RAF-independent MAPK1/3 activation	Reactome	R-HSA-112409	9	22	0.000187408826515	0.00347421754423	MAP2K2|MAP2K1|MAPK3|PEA15|MAPK1|DUSP9|DUSP5|DUSP7|DUSP2	http://www.reactome.org/cgi-bin/eventbrowser_st_id?ST_ID=R-HSA-112409
Pancreatic cancer	KEGG PATHWAY	hsa05212	17	75	0.000188076738745	0.00347421754423	TGFB1|CDKN2A|RALGDS|E2F1|GADD45A|CHUK|MAP2K1|GADD45G|MAPK3|AKT2|MAPK1|IKBKG|RAD51|PIK3R2|MAPK9|RALB|BRAF	http://www.genome.jp/kegg-bin/show_pathway?hsa05212/hsa:5900%09red/hsa:1647%09red/hsa:5595%09red/hsa:8517%09red/hsa:673%09red/hsa:5594%09red/hsa:7040%09red/hsa:5604%09red/hsa:5296%09red/hsa:1147%09red/hsa:208%09red/hsa:1029%09red/hsa:5601%09red/hsa:5899%09red/hsa:5888%09red/hsa:1869%09red/hsa:10912%09red
MAP2K and MAPK activation	Reactome	R-HSA-5674135	12	40	0.000190356855577	0.00350887095568	ITGB3|APBB1IP|ACTG1|FN1|MAP2K2|RAP1B|CSK|MAPK3|MAP2K1|MAPK1|BRAF|MARK3	http://www.reactome.org/cgi-bin/eventbrowser_st_id?ST_ID=R-HSA-5674135
Cellular responses to external stimuli	Reactome	R-HSA-8953897	64	516	0.00019295541579	0.00354923499976	HSF1|BAG3|TOMM40|ACD|MTERF3|CHMP4B|PRKAA1|PSMD2|EZH2|MAP2K7|MAPK11|CBX6|PINK1|EED|VDAC1|CBX4|MAPKAPK2|HSPA1L|EHMT1|CEBPB|CDC16|CABIN1|ATG9A|CCNE1|CBX2|HSPA12B|MAPK3|CDKN2A|ETS1|PHC1|AKT1S1|SUZ12|PGR|MAPK9|TXNRD2|CDKN2C|SIRT1|MTMR14|CDKN2D|SQSTM1|WIPI2|WIPI1|HSPA4L|BMI1|IGFBP7|ATG4D|APC2|TOMM70|ANAPC4|CSNK2A2|EGLN3|RPS6KA1|E2F1|HIRA|FZR1|KAT5|RING1|TERF2|TERF1|PSMD3|UBC|MAPK1|RHEB|TERF2IP	http://www.reactome.org/cgi-bin/eventbrowser_st_id?ST_ID=R-HSA-8953897
mRNA surveillance pathway	KEGG PATHWAY	hsa03015	19	91	0.000204440726383	0.00372107837832	DAZAP1|PABPN1|CPSF4|PPP1CC|PABPC1L|PPP2R3B|MSI1|PPP2CB|ALYREF|ERF|PCF11|CPSF7|UPF3A|SSU72|PABPC1L2B|PPP2R5E|PABPC1L2A|PPP2R5A|PPP2R5B	http://www.genome.jp/kegg-bin/show_pathway?hsa03015/hsa:26528%09red/hsa:645974%09red/hsa:2107%09red/hsa:5529%09red/hsa:79869%09red/hsa:8106%09red/hsa:5525%09red/hsa:51585%09red/hsa:340529%09red/hsa:5501%09red/hsa:28227%09red/hsa:65110%09red/hsa:29101%09red/hsa:4440%09red/hsa:5516%09red/hsa:5526%09red/hsa:10898%09red/hsa:10189%09red/hsa:80336%09red
Phosphatidylinositol signaling system	KEGG PATHWAY	hsa04070	20	99	0.000206534005562	0.00373568382559	ITPK1|INPP5A|MTMR14|PLCB4|PIKFYVE|PIP5K1C|PIP4P1|PRKCB|DGKQ|INPP4A|ITPKA|ITPKC|ITPKB|SYNJ1|PIK3R2|PRKACA|PIP4K2A|DGKI|MTMR1|CDIPT	http://www.genome.jp/kegg-bin/show_pathway?hsa04070/hsa:200576%09red/hsa:5578%09red/hsa:1609%09red/hsa:64419%09red/hsa:9162%09red/hsa:5332%09red/hsa:8776%09red/hsa:5579%09red/hsa:80271%09red/hsa:3632%09red/hsa:8867%09red/hsa:3705%09red/hsa:3706%09red/hsa:3707%09red/hsa:5296%09red/hsa:3631%09red/hsa:10423%09red/hsa:90809%09red/hsa:23396%09red/hsa:5305%09red
Vascular smooth muscle contraction	KEGG PATHWAY	hsa04270	24	132	0.000208543089056	0.00376208594761	KCNMB4|MAP2K2|MAP2K1|ADORA2A|ADORA2B|MAPK3|GUCY1A2|PLA2G3|PPP1R12C|GNA12|NPR2|PLCB4|PRKCB|PTGIR|PLA2G2F|PPP1CC|ADRA1B|ADRA1D|GNAS|PRKACA|BRAF|GNA11|MAPK1|AGTR1	http://www.genome.jp/kegg-bin/show_pathway?hsa04270/hsa:50487%09red/hsa:54776%09red/hsa:64600%09red/hsa:5579%09red/hsa:5578%09red/hsa:2767%09red/hsa:2768%09red/hsa:5605%09red/hsa:5604%09red/hsa:5595%09red/hsa:5594%09red/hsa:5332%09red/hsa:673%09red/hsa:146%09red/hsa:147%09red/hsa:27345%09red/hsa:185%09red/hsa:2778%09red/hsa:5501%09red/hsa:2977%09red/hsa:5739%09red/hsa:4882%09red/hsa:135%09red/hsa…
SLC-mediated transmembrane transport	Reactome	R-HSA-425407	37	249	0.00021245042253	0.00380308158435	SLC2A13|SLC2A11|SLC5A2|SLC27A4|ARL2BP|SLC30A3|SLC25A10|SLC9A5|SLC9A7|SLC9A3|SLC12A5|SLC12A4|SLC34A3|SLC35B2|SLC15A4|SLC12A2|SLC47A2|SLC30A2|SLC44A1|SLC44A2|SRI|SLC24A3|SLC39A8|SLC35D2|SLC15A3|SLC25A29|SLC39A4|SLC43A2|SLC43A1|SLC16A8|SLC2A8|SLC17A7|SLC7A10|SLC35A3|RUNX1|SLC22A3|SLC1A5	http://www.reactome.org/cgi-bin/eventbrowser_st_id?ST_ID=R-HSA-425407
protein ubiquitylation	BioCyc	PWY-7511	12	41	0.000230606750459	0.00408597511732	UBE2Q1|UBE2K|UBE2Q2|UBE2M|UBE2J2|UBE2D4|CDC34|UBE2R2|UBE2Z|UBE2G2|UBA1|UBE2S	http://biocyc.org/HUMAN/NEW-IMAGE?type=NIL&object=PWY-7511
Bladder cancer	KEGG PATHWAY	hsa05219	12	41	0.000230606750459	0.00408597511732	CDKN2A|E2F1|MAP2K2|RASSF1|MMP2|MAP2K1|MAPK3|TYMP|MAPK1|BRAF|DAPK3|FGFR3	http://www.genome.jp/kegg-bin/show_pathway?hsa05219/hsa:5595%09red/hsa:5594%09red/hsa:673%09red/hsa:11186%09red/hsa:1613%09red/hsa:1029%09red/hsa:5605%09red/hsa:5604%09red/hsa:2261%09red/hsa:4313%09red/hsa:1869%09red/hsa:1890%09red
VEGF signaling pathway	PANTHER	P00056	15	62	0.000241566862908	0.00426277134912	PRKCZ|SPHK1|SHC2|MAP2K2|PRKCB|PRR5|MAPK3|MAP2K1|ETS1|PRKACA|BRAF|MAPK1|MAPKAPK2|PRKD2|PIK3R2	http://www.pantherdb.org/pathway/pathwayDiagram.jsp?catAccession=P00056
@@VEGF signaling pathway	KEGG PATHWAY	hsa04370	14	59	0.000454886204172	0.00692863513092	SPHK1|SHC2|MAP2K2|PRKCB|MAP2K1|MAPK3|AKT2|MAPK1|PRKACA|MAPK11|MAPK12|PPP3CC|MAPKAPK2|PIK3R2	http://www.genome.jp/kegg-bin/show_pathway?hsa04370/hsa:9261%09red/hsa:5578%09red/hsa:5595%09red/hsa:5594%09red/hsa:5533%09red/hsa:25759%09red/hsa:5604%09red/hsa:5296%09red/hsa:5605%09red/hsa:208%09red/hsa:8877%09red/hsa:5600%09red/hsa:6300%09red/hsa:5579%09red
Notch signaling pathway	KEGG PATHWAY	hsa04330	13	48	0.000244443185724	0.00430477837415	HDAC2|DTX3|KAT2B|KAT2A|DVL2|DVL3|DVL1|RFNG|CTBP1|DLL3|LFNG|CTBP2|NUMBL	http://www.genome.jp/kegg-bin/show_pathway?hsa04330/hsa:3955%09red/hsa:196403%09red/hsa:2648%09red/hsa:8850%09red/hsa:9253%09red/hsa:1856%09red/hsa:1857%09red/hsa:1855%09red/hsa:1487%09red/hsa:3066%09red/hsa:1488%09red/hsa:10683%09red/hsa:5986%09red
@@Notch signaling pathway	PANTHER	P00045	4	40	0.367453907907	0.530151838687	NEURL4|DLL3|LFNG|HEY2	http://www.pantherdb.org/pathway/pathwayDiagram.jsp?catAccession=P00045
Heparan sulfate/heparin (HS-GAG) metabolism	Reactome	R-HSA-1638091	14	55	0.000247142200229	0.00434349915464	B3GALT6|HS3ST4|CSPG5|NAGLU|HS3ST3A1|GPC1|GPC2|GPC5|SLC35D2|B3GAT1|GUSB|IDUA|B4GALT7|HS6ST1	http://www.reactome.org/cgi-bin/eventbrowser_st_id?ST_ID=R-HSA-1638091
Angiotensin II-stimulated signaling through G proteins and beta-arrestin	PANTHER	P05911	11	35	0.000250145933748	0.00437834461536	MAP2K2|GRK6|GRK2|GNB1|GRK3|GNB2|MAPK3|MAP2K1|MAPK1|PRKACA|AGTR1	http://www.pantherdb.org/pathway/pathwayDiagram.jsp?catAccession=P05911
Transcriptional Regulation by E2F6	Reactome	R-HSA-8953750	11	35	0.000250145933748	0.00437834461536	EHMT1|E2F6|RAD51|E2F1|PCGF6|BMI1|RING1|EZH2|PHC1|SUZ12|EED	http://www.reactome.org/cgi-bin/eventbrowser_st_id?ST_ID=R-HSA-8953750
Transmission across Chemical Synapses	Reactome	R-HSA-112315	38	261	0.000252862178116	0.00440833218957	SLC17A7|PRKAA1|PRKAR2B|GABRA5|GLS|GNAI2|NPTN|PPFIA1|CACNB3|CHRNB2|CHRNB4|NSF|MAPK3|GRIN3B|CAMK1|NAAA|NRGN|PRKCB|GNB1|GNB2|CHRNA5|CPLX1|PRKAR1B|ACHE|RPS6KA1|KCNJ4|CACNG4|ARHGEF9|PICK1|MAPK1|CAMKK1|PRKACA|GIT1|SLC18A3|ALDH5A1|CACNG2|SYN2|SYN1	http://www.reactome.org/cgi-bin/eventbrowser_st_id?ST_ID=R-HSA-112315
Toll Like Receptor 10 (TLR10) Cascade	Reactome	R-HSA-168142	18	85	0.000255726418142	0.00442714824715	RPS6KA1|MAPK9|PELI3|PPP2CB|CHUK|MAP2K1|MAPKAPK2|MAPK3|MEF2A|TMEM189-UBE2V1|MAP2K7|IKBKG|UBC|MAPK1|NFKB2|IRAK1|DUSP7|MAPK11	http://www.reactome.org/cgi-bin/eventbrowser_st_id?ST_ID=R-HSA-168142
Toll Like Receptor 5 (TLR5) Cascade	Reactome	R-HSA-168176	18	85	0.000255726418142	0.00442714824715	RPS6KA1|MAPK9|PELI3|PPP2CB|CHUK|MAP2K1|MAPKAPK2|MAPK3|MEF2A|TMEM189-UBE2V1|MAP2K7|IKBKG|UBC|MAPK1|NFKB2|IRAK1|DUSP7|MAPK11	http://www.reactome.org/cgi-bin/eventbrowser_st_id?ST_ID=R-HSA-168176
MyD88 cascade initiated on plasma membrane	Reactome	R-HSA-975871	18	85	0.000255726418142	0.00442714824715	RPS6KA1|MAPK9|PELI3|PPP2CB|CHUK|MAP2K1|MAPKAPK2|MAPK3|MEF2A|TMEM189-UBE2V1|MAP2K7|IKBKG|UBC|MAPK1|NFKB2|IRAK1|DUSP7|MAPK11	http://www.reactome.org/cgi-bin/eventbrowser_st_id?ST_ID=R-HSA-975871
Endothelin signaling pathway	PANTHER	P00019	17	78	0.000280517085873	0.00478477276925	PRKCB|PLCB4|GUCY1A2|MAP2K2|GNA11|GNA14|MAP2K1|MAPK3|AKT2|PRKAR2B|PRKACA|ECE2|PRKAR1B|ECEL1|MAPK1|PRKCZ|PIK3R2	http://www.pantherdb.org/pathway/pathwayDiagram.jsp?catAccession=P00019
Human cytomegalovirus infection	KEGG PATHWAY	hsa05163	34	225	0.000284920729725	0.0048503564225	TAP1|MAP2K2|AKT2|MAPK11|MAPK12|GNAI2|PTGER1|PTGER2|PTGER3|MAPK3|MAPK1|PIK3R2|FADD|GNA12|ITGB3|CDKN2A|PLCB4|PRKCB|GNB1|CHUK|GNB2|BCAR1|PPP3CC|E2F1|GNAS|TNFRSF1A|MAP2K1|CREB3L3|CREB3L1|PRKACA|GNA11|ATF4|RHEB|IKBKG	http://www.genome.jp/kegg-bin/show_pathway?hsa05163/hsa:8772%09red/hsa:6890%09red/hsa:9564%09red/hsa:5594%09red/hsa:468%09red/hsa:90993%09red/hsa:5579%09red/hsa:5578%09red/hsa:2767%09red/hsa:5533%09red/hsa:2768%09red/hsa:5605%09red/hsa:5604%09red/hsa:3690%09red/hsa:5600%09red/hsa:6300%09red/hsa:5595%09red/hsa:8517%09red/hsa:5332%09red/hsa:2783%09red/hsa:2782%09red/hsa:5296%09red/hsa:208%09red/hsa…
Colorectal cancer	KEGG PATHWAY	hsa05210	18	86	0.000289381728108	0.00491366073528	TGFB1|TCF7|RALGDS|AXIN1|MAP2K2|GADD45A|TCF7L1|MAP2K1|GADD45G|MAPK3|AKT2|MAPK1|BRAF|BBC3|MAPK9|LEF1|RALB|PIK3R2	http://www.genome.jp/kegg-bin/show_pathway?hsa05210/hsa:5900%09red/hsa:1647%09red/hsa:5595%09red/hsa:5594%09red/hsa:51176%09red/hsa:673%09red/hsa:5899%09red/hsa:83439%09red/hsa:5296%09red/hsa:27113%09red/hsa:5605%09red/hsa:208%09red/hsa:5604%09red/hsa:5601%09red/hsa:7040%09red/hsa:6932%09red/hsa:8312%09red/hsa:10912%09red
XBP1(S) activates chaperone genes	Reactome	R-HSA-381038	13	49	0.000289771285011	0.00491366073528	DNAJB9|ACADVL|TATDN2|ADD1|PDIA6|PDIA5|WIPI1|GSK3A|CXXC1|PREB|DNAJB11|HDGF|PPP2R5B	http://www.reactome.org/cgi-bin/eventbrowser_st_id?ST_ID=R-HSA-381038
Thyroid hormone signaling pathway	KEGG PATHWAY	hsa04919	22	119	0.000306531379966	0.00515756868385	HDAC3|HDAC2|ACTG1|KAT2B|KAT2A|MAP2K2|MAP2K1|THRA|MAPK3|MAPK1|PIK3R2|ITGB3|PLCB4|RCN2|RCN1|PRKCB|RXRB|ATP1B1|GATA4|AKT2|PRKACA|RHEB	http://www.genome.jp/kegg-bin/show_pathway?hsa04919/hsa:2626%09red/hsa:481%09red/hsa:5579%09red/hsa:5578%09red/hsa:8850%09red/hsa:6257%09red/hsa:5605%09red/hsa:5604%09red/hsa:3690%09red/hsa:3066%09red/hsa:5595%09red/hsa:5594%09red/hsa:5332%09red/hsa:2648%09red/hsa:5296%09red/hsa:208%09red/hsa:1827%09red/hsa:71%09red/hsa:7067%09red/hsa:8841%09red/hsa:6009%09red/hsa:10231%09red
Signaling by Nuclear Receptors	Reactome	R-HSA-9006931	38	264	0.000308902723635	0.00518741479034	KDM1A|SPHK1|FOXA1|KAT2B|AKT2|GNAI2|PRKCZ|ALDH1A3|PDK1|AXIN1|MAPK3|CARM1|USF2|KDM4B|CBFB|PGR|PIK3R2|MYB|SRF|CXXC5|GNB1|RXRB|JUND|POLR2E|POLR2F|GNB2|POLR2H|ESR2|PPP5C|KAT5|RDH14|MAPK1|RUNX1|CYP26A1|BTC|CDK9|MMP2|CYP26C1	http://www.reactome.org/cgi-bin/eventbrowser_st_id?ST_ID=R-HSA-9006931
EGFR tyrosine kinase inhibitor resistance	KEGG PATHWAY	hsa01521	17	79	0.000319046812084	0.00534742166508	PDGFB|PIK3R2|SHC2|MAP2K2|PRKCB|MAP2K1|FGFR3|MAPK3|AKT2|MAPK1|PRKACA|BRAF|EIF4E1B|NRG2|FGFR2|FGF2|GAS6	http://www.genome.jp/kegg-bin/show_pathway?hsa01521/hsa:5579%09red/hsa:5578%09red/hsa:5595%09red/hsa:5594%09red/hsa:2621%09red/hsa:673%09red/hsa:25759%09red/hsa:2247%09red/hsa:5296%09red/hsa:5605%09red/hsa:208%09red/hsa:5604%09red/hsa:2261%09red/hsa:253314%09red/hsa:2263%09red/hsa:9542%09red/hsa:5155%09red
Signalling to ERKs	Reactome	R-HSA-187687	10	30	0.000322296356871	0.00537078113312	RALGDS|SHC2|NTRK1|RALB|MAPK3|MAPK1|BRAF|MAPK12|MAPKAPK2|MAPK11	http://www.reactome.org/cgi-bin/eventbrowser_st_id?ST_ID=R-HSA-187687
Chagas disease (American trypanosomiasis)	KEGG PATHWAY	hsa05142	20	103	0.000324730093113	0.00537827757765	TGFB1|TNFRSF1A|PLCB4|PIK3R2|GNAS|GNA11|MAPK9|PPP2CB|CHUK|MAPK3|AKT2|GNA15|MAPK11|MAPK12|FADD|MAPK1|IRAK1|GNAI2|GNA14|IKBKG	http://www.genome.jp/kegg-bin/show_pathway?hsa05142/hsa:7132%09red/hsa:5595%09red/hsa:8517%09red/hsa:5332%09red/hsa:208%09red/hsa:9630%09red/hsa:5516%09red/hsa:2778%09red/hsa:7040%09red/hsa:2769%09red/hsa:8772%09red/hsa:5296%09red/hsa:1147%09red/hsa:2767%09red/hsa:2771%09red/hsa:5601%09red/hsa:5600%09red/hsa:6300%09red/hsa:5594%09red/hsa:3654%09red
Focal adhesion	KEGG PATHWAY	hsa04510	31	199	0.000325211851441	0.00537827757765	ITGA9|ACTG1|RAP1B|ITGA7|AKT2|FLT1|SHC2|FYN|MAPK3|MAPK1|PIK3R2|PPP1R12C|MAPK9|PARVG|PDGFB|ITGB3|ITGB5|ITGB7|PRKCB|COL9A3|VEGFC|BCAR1|PPP1CC|FN1|PIP5K1C|CCND3|MAP2K1|VAV1|PRKACA|BRAF|PAK4	http://www.genome.jp/kegg-bin/show_pathway?hsa04510/hsa:10298%09red/hsa:2534%09red/hsa:5604%09red/hsa:9564%09red/hsa:54776%09red/hsa:5579%09red/hsa:5578%09red/hsa:5908%09red/hsa:1299%09red/hsa:2335%09red/hsa:3695%09red/hsa:3693%09red/hsa:5601%09red/hsa:896%09red/hsa:5595%09red/hsa:5594%09red/hsa:3690%09red/hsa:673%09red/hsa:3679%09red/hsa:5296%09red/hsa:7424%09red/hsa:208%09red/hsa:7409%09red/hsa…
Adrenoceptors	Reactome	R-HSA-390696	6	9	0.000327589502546	0.00537827757765	ADRA1B|ADRA1D|ADRA2A|ADRA2C|ADRB1|ADRB3	http://www.reactome.org/cgi-bin/eventbrowser_st_id?ST_ID=R-HSA-390696
Prostanoid ligand receptors	Reactome	R-HSA-391908	6	9	0.000327589502546	0.00537827757765	TBXA2R|PTGDR2|PTGER1|PTGER2|PTGIR|PTGER3	http://www.reactome.org/cgi-bin/eventbrowser_st_id?ST_ID=R-HSA-391908
MyD88:MAL(TIRAP) cascade initiated on plasma membrane	Reactome	R-HSA-166058	19	95	0.000328321483086	0.00537827757765	RPS6KA1|MAPK9|SOCS1|PELI3|PPP2CB|CHUK|MAP2K1|MAPKAPK2|MAPK3|MEF2A|TMEM189-UBE2V1|MAP2K7|IKBKG|UBC|MAPK1|NFKB2|IRAK1|DUSP7|MAPK11	http://www.reactome.org/cgi-bin/eventbrowser_st_id?ST_ID=R-HSA-166058
Toll Like Receptor TLR6:TLR2 Cascade	Reactome	R-HSA-168188	19	95	0.000328321483086	0.00537827757765	RPS6KA1|MAPK9|SOCS1|PELI3|PPP2CB|CHUK|MAP2K1|MAPKAPK2|MAPK3|MEF2A|TMEM189-UBE2V1|MAP2K7|IKBKG|UBC|MAPK1|NFKB2|IRAK1|DUSP7|MAPK11	http://www.reactome.org/cgi-bin/eventbrowser_st_id?ST_ID=R-HSA-168188
G1 Phase	Reactome	R-HSA-69236	12	43	0.00033310656449	0.00542594970526	CDKN2C|E2F5|E2F4|CDKN2D|E2F1|PTK6|PPP2R3B|CCND3|PPP2CB|CDKN1C|CDKN2A|UBC	http://www.reactome.org/cgi-bin/eventbrowser_st_id?ST_ID=R-HSA-69236
Cyclin D associated events in G1	Reactome	R-HSA-69231	12	43	0.00033310656449	0.00542594970526	CDKN2C|E2F5|E2F4|CDKN2D|E2F1|PTK6|PPP2R3B|CCND3|PPP2CB|CDKN1C|CDKN2A|UBC	http://www.reactome.org/cgi-bin/eventbrowser_st_id?ST_ID=R-HSA-69231
Melanoma	KEGG PATHWAY	hsa05218	16	72	0.000347608454336	0.00560954758466	PDGFB|CDKN2A|E2F1|MAP2K2|GADD45A|MAP2K1|GADD45G|MAPK3|AKT2|MAPK1|BRAF|FGF18|FGF4|FGF3|FGF2|PIK3R2	http://www.genome.jp/kegg-bin/show_pathway?hsa05218/hsa:1647%09red/hsa:5595%09red/hsa:2249%09red/hsa:673%09red/hsa:2248%09red/hsa:2247%09red/hsa:5296%09red/hsa:5605%09red/hsa:208%09red/hsa:5604%09red/hsa:1029%09red/hsa:5155%09red/hsa:1869%09red/hsa:5594%09red/hsa:10912%09red/hsa:8817%09red
Signaling by TGF-beta Receptor Complex	Reactome	R-HSA-170834	16	72	0.000347608454336	0.00560954758466	TGFB1|E2F5|E2F4|UBE2M|PPP1CC|STUB1|TRIM33|SMAD7|MEN1|PARD6A|PARD3|CDK8|PRKCZ|UBC|UCHL5|CDK9	http://www.reactome.org/cgi-bin/eventbrowser_st_id?ST_ID=R-HSA-170834
TNF signaling pathway	KEGG PATHWAY	hsa04668	21	112	0.00035225916329	0.00567405205136	CEBPB|MAPK9|MAPK12|SOCS3|CREB3L3|ATF4|TNFRSF1A|CHUK|MAP2K1|IL15|MAPK3|AKT2|CREB3L1|MAP2K7|IKBKG|VEGFC|FADD|PGAM5|MAPK1|PIK3R2|MAPK11	http://www.genome.jp/kegg-bin/show_pathway?hsa04668/hsa:7132%09red/hsa:3600%09red/hsa:5595%09red/hsa:8517%09red/hsa:5604%09red/hsa:5594%09red/hsa:468%09red/hsa:90993%09red/hsa:8772%09red/hsa:5296%09red/hsa:1051%09red/hsa:7424%09red/hsa:208%09red/hsa:1147%09red/hsa:5601%09red/hsa:5600%09red/hsa:192111%09red/hsa:6300%09red/hsa:9021%09red/hsa:5609%09red/hsa:84699%09red
C-type lectin receptor signaling pathway	KEGG PATHWAY	hsa04625	20	104	0.000362199092245	0.00581259245632	IL17D|MAPK9|PIK3R2|EGR3|PLK3|RRAS2|CHUK|RRAS|MAPK3|CARD9|MAPK1|IKBKG|MAPK12|RELB|AKT2|NFKB2|PPP3CC|MAPKAPK2|MALT1|MAPK11	http://www.genome.jp/kegg-bin/show_pathway?hsa04625/hsa:9261%09red/hsa:5595%09red/hsa:8517%09red/hsa:5533%09red/hsa:208%09red/hsa:6237%09red/hsa:1960%09red/hsa:5594%09red/hsa:5600%09red/hsa:5296%09red/hsa:4791%09red/hsa:64170%09red/hsa:22800%09red/hsa:5971%09red/hsa:1147%09red/hsa:5601%09red/hsa:10892%09red/hsa:53342%09red/hsa:6300%09red/hsa:1263%09red
Gap junction	KEGG PATHWAY	hsa04540	18	88	0.000368396687072	0.00587944859771	PDGFB|PRKCB|PLCB4|MAPK3|GNAS|DRD2|ADRB1|TJP1|MAP2K2|MAP2K1|MAPK1|PRKACA|GUCY1A2|MAP2K5|GNA11|GRM5|LPAR1|GNAI2	http://www.genome.jp/kegg-bin/show_pathway?hsa04540/hsa:5579%09red/hsa:1813%09red/hsa:5595%09red/hsa:2771%09red/hsa:5332%09red/hsa:5578%09red/hsa:5604%09red/hsa:2778%09red/hsa:153%09red/hsa:2767%09red/hsa:1902%09red/hsa:2977%09red/hsa:5607%09red/hsa:5605%09red/hsa:5594%09red/hsa:5155%09red/hsa:7082%09red/hsa:2915%09red
Mitotic G1-G1/S phases	Reactome	R-HSA-453279	25	147	0.000380495757428	0.00602821928101	PTK6|PPP2R3B|PSMD3|PSMD2|AKT2|MYBL2|CCNE1|CDKN1C|WEE1|CDKN2C|DHFR|CDKN2A|CDKN2D|CDC25A|MCM4|E2F6|E2F5|E2F4|LIN9|E2F1|CCND3|PPP2CB|FBXO31|UBC|LIN54	http://www.reactome.org/cgi-bin/eventbrowser_st_id?ST_ID=R-HSA-453279
Glycerophospholipid metabolism	KEGG PATHWAY	hsa00564	19	97	0.000411749800321	0.00637221348732	PTDSS2|DGKQ|PLPP5|LYPLA1|PCYT2|TAZ|LPCAT3|CHKA|DGKI|MBOAT7|AGPAT2|PHOSPHO1|PLA2G2F|CRLS1|ACHE|CDIPT|CHPT1|PLA2G3|ETNK2	http://www.genome.jp/kegg-bin/show_pathway?hsa00564/hsa:81490%09red/hsa:10434%09red/hsa:9162%09red/hsa:55224%09red/hsa:84513%09red/hsa:10162%09red/hsa:54675%09red/hsa:50487%09red/hsa:56994%09red/hsa:64600%09red/hsa:10423%09red/hsa:1119%09red/hsa:162466%09red/hsa:6901%09red/hsa:1609%09red/hsa:5833%09red/hsa:10555%09red/hsa:79143%09red/hsa:43%09red
Integrin signalling pathway	PANTHER	P00034	27	166	0.000423894040606	0.0065252625187	ITGA9|ACTG1|RAP1B|ITGA7|LIMS2|MAP2K2|MAP2K1|ITGBL1|CSK|FYN|ARF6|MAPK3|PIK3R2|MAPK9|ITGB5|ITGB7|ARPC2|COL9A3|RHOB|BCAR1|RRAS|FN1|PTPN12|ARPC5L|RND2|COL13A1|BRAF	http://www.pantherdb.org/pathway/pathwayDiagram.jsp?catAccession=P00034
Acute myeloid leukemia	KEGG PATHWAY	hsa05221	15	66	0.000428711539548	0.00657610174267	TCF7|PIK3R2|PIM1|TCF7L1|MAP2K1|CHUK|MAP2K2|MAPK3|AKT2|RUNX1|IKBKG|MAPK1|CEBPA|LEF1|BRAF	http://www.genome.jp/kegg-bin/show_pathway?hsa05221/hsa:5595%09red/hsa:8517%09red/hsa:51176%09red/hsa:673%09red/hsa:861%09red/hsa:83439%09red/hsa:5296%09red/hsa:1147%09red/hsa:5605%09red/hsa:208%09red/hsa:5604%09red/hsa:1050%09red/hsa:6932%09red/hsa:5594%09red/hsa:5292%09red
Non-small cell lung cancer	KEGG PATHWAY	hsa05223	15	66	0.000428711539548	0.00657610174267	CDKN2A|E2F1|MAP2K2|RASSF1|GADD45A|PRKCB|MAP2K1|RXRB|GADD45G|MAPK3|AKT2|MAPK1|PRKACA|BRAF|PIK3R2	http://www.genome.jp/kegg-bin/show_pathway?hsa05223/hsa:1647%09red/hsa:5578%09red/hsa:5595%09red/hsa:5594%09red/hsa:673%09red/hsa:11186%09red/hsa:1029%09red/hsa:6257%09red/hsa:5605%09red/hsa:208%09red/hsa:5604%09red/hsa:5296%09red/hsa:1869%09red/hsa:10912%09red/hsa:5579%09red
Regulation of beta-cell development	Reactome	R-HSA-186712	11	38	0.000450328451913	0.0068833655273	PTF1A|KAT2B|KAT2A|INSM1|AKT2|FOXA3|FOXA2|MAFA|NEUROG3|PDX1|NKX6-1	http://www.reactome.org/cgi-bin/eventbrowser_st_id?ST_ID=R-HSA-186712
Lysosome	KEGG PATHWAY	hsa04142	22	123	0.00045634488073	0.00693867995534	NAGPA|LAPTM4B|SMPD1|SUMF1|CTSO|ATP6AP1|CLN5|GAA|GUSB|ENTPD4|GNPTG|NAGLU|GALNS|CTSF|CTSZ|GGA2|LAMP1|IDUA|HEXB|TCIRG1|ATP6V0A2|FUCA1	http://www.genome.jp/kegg-bin/show_pathway?hsa04142/hsa:9583%09red/hsa:2517%09red/hsa:2990%09red/hsa:3916%09red/hsa:23062%09red/hsa:537%09red/hsa:23545%09red/hsa:2588%09red/hsa:1522%09red/hsa:84572%09red/hsa:6609%09red/hsa:2548%09red/hsa:8722%09red/hsa:55353%09red/hsa:1203%09red/hsa:3074%09red/hsa:1519%09red/hsa:4669%09red/hsa:3425%09red/hsa:51172%09red/hsa:285362%09red/hsa:10312%09red
Endocrine resistance	KEGG PATHWAY	hsa01522	19	98	0.00045995795912	0.00695706446181	CDKN2C|CDKN2A|ESR2|SHC2|E2F1|GNAS|CARM1|MAP2K1|MAP2K2|MAPK3|AKT2|DLL3|MAPK11|MAPK12|PIK3R2|MAPK1|MAPK9|MMP2|BRAF	http://www.genome.jp/kegg-bin/show_pathway?hsa01522/hsa:5595%09red/hsa:10683%09red/hsa:1031%09red/hsa:673%09red/hsa:2778%09red/hsa:5600%09red/hsa:5604%09red/hsa:5296%09red/hsa:10498%09red/hsa:5605%09red/hsa:208%09red/hsa:1029%09red/hsa:5601%09red/hsa:4313%09red/hsa:25759%09red/hsa:1869%09red/hsa:6300%09red/hsa:5594%09red/hsa:2100%09red
Toll Like Receptor 2 (TLR2) Cascade	Reactome	R-HSA-181438	19	98	0.00045995795912	0.00695706446181	RPS6KA1|MAPK9|SOCS1|PELI3|PPP2CB|CHUK|MAP2K1|MAPKAPK2|MAPK3|MEF2A|TMEM189-UBE2V1|MAP2K7|IKBKG|UBC|MAPK1|NFKB2|IRAK1|DUSP7|MAPK11	http://www.reactome.org/cgi-bin/eventbrowser_st_id?ST_ID=R-HSA-181438
Toll Like Receptor TLR1:TLR2 Cascade	Reactome	R-HSA-168179	19	98	0.00045995795912	0.00695706446181	RPS6KA1|MAPK9|SOCS1|PELI3|PPP2CB|CHUK|MAP2K1|MAPKAPK2|MAPK3|MEF2A|TMEM189-UBE2V1|MAP2K7|IKBKG|UBC|MAPK1|NFKB2|IRAK1|DUSP7|MAPK11	http://www.reactome.org/cgi-bin/eventbrowser_st_id?ST_ID=R-HSA-168179
Oxidative stress response	PANTHER	P00046	12	45	0.000471759221205	0.00707394396978	MKNK2|DUSP15|DUSP9|MAPK11|MAPK12|DUSP5|DUSP7|MAPK9|DUSP1|DUSP22|DUSP26|DUSP2	http://www.pantherdb.org/pathway/pathwayDiagram.jsp?catAccession=P00046
Long-term potentiation	KEGG PATHWAY	hsa04720	15	67	0.00049134712131	0.00728378136562	PPP1R1A|RPS6KA1|PLCB4|PPP1CC|MAP2K2|PRKCB|RAP1B|MAPK3|MAP2K1|MAPK1|PRKACA|BRAF|GRM5|ATF4|PPP3CC	http://www.genome.jp/kegg-bin/show_pathway?hsa04720/hsa:5579%09red/hsa:5578%09red/hsa:5595%09red/hsa:5594%09red/hsa:5332%09red/hsa:5533%09red/hsa:5908%09red/hsa:673%09red/hsa:6195%09red/hsa:5501%09red/hsa:5502%09red/hsa:5605%09red/hsa:5604%09red/hsa:468%09red/hsa:2915%09red
@@Long-term potentiation	Reactome	R-HSA-9620244	1	23	0.823176191418	0.841593934749	NRGN	http://www.reactome.org/cgi-bin/eventbrowser_st_id?ST_ID=R-HSA-9620244
Regulation of TP53 Activity	Reactome	R-HSA-5633007	26	159	0.000499170804232	0.00734542529211	HDAC2|PLK3|KMT5A|PRKAA1|AKT2|DYRK2|MAPK11|TAF15|RMI2|EHMT1|PRR5|MAPKAP1|CDK5R1|AURKA|PIP4K2A|STK11|RFFL|POU4F1|POU4F2|CSNK2A2|TAF4|PIP4P1|PPP2CB|KAT5|MBD3|UBC	http://www.reactome.org/cgi-bin/eventbrowser_st_id?ST_ID=R-HSA-5633007
Platelet activation	KEGG PATHWAY	hsa04611	22	124	0.000502536983997	0.00735754822101	APBB1IP|ACTG1|RAP1B|AKT2|MAPK11|MAPK12|GNAI2|FYN|MAPK3|GUCY1A2|PIK3R2|GP5|TBXA2R|ITGB3|ORAI1|PLCB4|TBXAS1|PTGIR|PRKCZ|PPP1CC|GNAS|MAPK1	http://www.genome.jp/kegg-bin/show_pathway?hsa04611/hsa:2534%09red/hsa:6300%09red/hsa:84876%09red/hsa:6916%09red/hsa:6915%09red/hsa:5908%09red/hsa:3690%09red/hsa:5600%09red/hsa:2771%09red/hsa:5595%09red/hsa:5594%09red/hsa:5332%09red/hsa:5590%09red/hsa:54518%09red/hsa:5296%09red/hsa:208%09red/hsa:2814%09red/hsa:2778%09red/hsa:5501%09red/hsa:2977%09red/hsa:5739%09red/hsa:71%09red
PDGF signaling pathway	PANTHER	P00047	22	124	0.000502536983997	0.00735754822101	MKNK2|MAP2K2|MAP2K1|MAPKAPK2|USF2|MAPK3|ETS1|PIK3R2|PDGFB|SRF|SHC2|CHUK|RASA2|RPS6KA1|NCK2|VAV1|GSK3A|AKT2|PRKACA|BRAF|ELK4|MAPK1	http://www.pantherdb.org/pathway/pathwayDiagram.jsp?catAccession=P00047
Glioma	KEGG PATHWAY	hsa05214	16	75	0.000513178809603	0.00746301243714	PDGFB|CDKN2A|E2F1|SHC2|MAP2K2|CAMK1|GADD45A|PRKCB|MAP2K1|GADD45G|MAPK3|AKT2|MAPK1|PRKACA|BRAF|PIK3R2	http://www.genome.jp/kegg-bin/show_pathway?hsa05214/hsa:1647%09red/hsa:5578%09red/hsa:5595%09red/hsa:5594%09red/hsa:673%09red/hsa:25759%09red/hsa:5604%09red/hsa:5296%09red/hsa:5605%09red/hsa:208%09red/hsa:5155%09red/hsa:1029%09red/hsa:1869%09red/hsa:8536%09red/hsa:10912%09red/hsa:5579%09red
Salmonella infection	KEGG PATHWAY	hsa05132	17	83	0.000522556716661	0.00756139569009	KLC3|ACTG1|RILP|ARPC2|PKN3|ARPC5L|PLEKHM2|ARPC4|TJP1|MAPK3|PFN2|MAPK1|MAPK11|MAPK12|KLC1|MAPK9|WASF1	http://www.genome.jp/kegg-bin/show_pathway?hsa05132/hsa:147700%09red/hsa:5595%09red/hsa:3831%09red/hsa:10109%09red/hsa:81873%09red/hsa:7082%09red/hsa:5217%09red/hsa:83547%09red/hsa:10093%09red/hsa:23207%09red/hsa:29941%09red/hsa:5594%09red/hsa:5601%09red/hsa:5600%09red/hsa:8936%09red/hsa:6300%09red/hsa:71%09red
Signaling by RAS mutants	Reactome	R-HSA-6802949	14	60	0.000525520799418	0.00757902255905	ITGB3|APBB1IP|ACTG1|FN1|MAP2K2|RAP1B|CSK|MAPK3|MAP2K1|MAPK1|BRAF|MARK3|RASAL3|RASA2	http://www.reactome.org/cgi-bin/eventbrowser_st_id?ST_ID=R-HSA-6802949
Negative feedback regulation of MAPK pathway	Reactome	R-HSA-5674499	5	6	0.0005277181081	0.00758551095119	MAPK3|MAP2K1|MAPK1|BRAF|MAP2K2	http://www.reactome.org/cgi-bin/eventbrowser_st_id?ST_ID=R-HSA-5674499
Apoptosis signaling pathway	PANTHER	P00006	20	108	0.000552299380861	0.00788006157459	MAPK9|MAP4K3|MAP4K2|RELB|TNFRSF1A|ATF4|PRKCB|BAG3|CHUK|BOK|MAPK3|AKT2|MAPK1|MAP2K7|FADD|PRKACA|NFKB2|PRKRA|RAX|HSPA1L	http://www.pantherdb.org/pathway/pathwayDiagram.jsp?catAccession=P00006
Unfolded Protein Response (UPR)	Reactome	R-HSA-381119	18	92	0.000583856613005	0.00825577054416	DNAJB9|ACADVL|TATDN2|ADD1|WIPI1|PDIA6|PDIA5|KHSRP|GSK3A|CXXC1|PREB|CREB3L3|DNAJB11|CREB3L1|PPP2R5B|ATF4|HDGF|ERN1	http://www.reactome.org/cgi-bin/eventbrowser_st_id?ST_ID=R-HSA-381119
Oxytocin signaling pathway	KEGG PATHWAY	hsa04921	25	153	0.000639181511653	0.00885067605131	ACTG1|PRKAA1|MAP2K2|MAP2K1|MAP2K5|GNAI2|CACNB3|MAPK3|MAPK1|GUCY1A2|PPP1R12C|NPR2|PLCB4|RCN1|PRKCB|PPP1CC|KCNJ4|GNAS|CAMK1|PRKACA|CACNG2|PPP3CC|CACNG4|CACNG6|CACNG7	http://www.genome.jp/kegg-bin/show_pathway?hsa04921/hsa:54776%09red/hsa:5579%09red/hsa:5578%09red/hsa:5533%09red/hsa:784%09red/hsa:27092%09red/hsa:5607%09red/hsa:5605%09red/hsa:5604%09red/hsa:4882%09red/hsa:8536%09red/hsa:5595%09red/hsa:5594%09red/hsa:5332%09red/hsa:10369%09red/hsa:59284%09red/hsa:59285%09red/hsa:2771%09red/hsa:1827%09red/hsa:2778%09red/hsa:5501%09red/hsa:2977%09red/hsa:5562%09re…
Transcriptional regulation by RUNX2	Reactome	R-HSA-8878166	21	118	0.000643067987771	0.00889031253158	STUB1|HDAC3|RUNX1|ESRRA|WWP1|TWIST1|SMAD6|UBC|AKT2|PSMD3|PSMD2|MAPK3|IHH|CBFB|NKX3-2|HAND2|MAF|MAPK1|MSX2|HEY2|ITGBL1	http://www.reactome.org/cgi-bin/eventbrowser_st_id?ST_ID=R-HSA-8878166
Nuclear Receptor transcription pathway	Reactome	R-HSA-383280	11	40	0.000647289401195	0.008934446075	ESR2|NR2F6|NR2F1|RXRB|THRA|NR2C2|PGR|NRBP1|NR5A1|ESRRA|ROR1	http://www.reactome.org/cgi-bin/eventbrowser_st_id?ST_ID=R-HSA-383280
Toll Like Receptor 3 (TLR3) Cascade	Reactome	R-HSA-168164	18	93	0.000652196803481	0.00896442517676	RPS6KA1|MAPK9|FADD|PPP2CB|CHUK|MAP2K1|MAPKAPK2|MAPK3|MEF2A|TMEM189-UBE2V1|MAP2K7|IKBKG|UBC|MAPK1|NFKB2|IRAK1|DUSP7|MAPK11	http://www.reactome.org/cgi-bin/eventbrowser_st_id?ST_ID=R-HSA-168164
Signaling by moderate kinase activity BRAF mutants	Reactome	R-HSA-6802946	12	47	0.000656073544582	0.00896442517676	ITGB3|APBB1IP|ACTG1|FN1|MAP2K2|RAP1B|CSK|MAPK3|MAP2K1|MAPK1|BRAF|MARK3	http://www.reactome.org/cgi-bin/eventbrowser_st_id?ST_ID=R-HSA-6802946
Paradoxical activation of RAF signaling by kinase inactive BRAF	Reactome	R-HSA-6802955	12	47	0.000656073544582	0.00896442517676	ITGB3|APBB1IP|ACTG1|FN1|MAP2K2|RAP1B|CSK|MAPK3|MAP2K1|MAPK1|BRAF|MARK3	http://www.reactome.org/cgi-bin/eventbrowser_st_id?ST_ID=R-HSA-6802955
Arrhythmogenic right ventricular cardiomyopathy (ARVC)	KEGG PATHWAY	hsa05412	16	77	0.000657721589219	0.00896442517676	ACTN3|ITGA9|ITGB3|ITGB5|ACTG1|ITGB7|CACNB3|DES|TCF7L1|ITGA7|TCF7|CACNG2|CACNG4|LEF1|CACNG6|CACNG7	http://www.genome.jp/kegg-bin/show_pathway?hsa05412/hsa:83439%09red/hsa:3679%09red/hsa:51176%09red/hsa:3680%09red/hsa:784%09red/hsa:59285%09red/hsa:27092%09red/hsa:10369%09red/hsa:59284%09red/hsa:3695%09red/hsa:3693%09red/hsa:3690%09red/hsa:6932%09red/hsa:71%09red/hsa:89%09red/hsa:1674%09red
ErbB signaling pathway	KEGG PATHWAY	hsa04012	17	85	0.000660663043419	0.00899040210495	MAPK9|NCK2|SHC2|MAP2K2|PRKCB|MAP2K1|MAPK3|AKT2|MAPK1|MAP2K7|BRAF|BTC|PAK4|PRKACA|NRG3|NRG2|PIK3R2	http://www.genome.jp/kegg-bin/show_pathway?hsa04012/hsa:5579%09red/hsa:5578%09red/hsa:5595%09red/hsa:5594%09red/hsa:5601%09red/hsa:673%09red/hsa:5604%09red/hsa:25759%09red/hsa:685%09red/hsa:5296%09red/hsa:10718%09red/hsa:5605%09red/hsa:208%09red/hsa:10298%09red/hsa:9542%09red/hsa:8440%09red/hsa:5609%09red
Toll-like Receptor Cascades	Reactome	R-HSA-168898	25	154	0.000694670020906	0.00941371650585	MAP2K1|MAP2K7|IKBKG|DNM3|DNM2|UNC93B1|MAPKAPK2|TICAM2|PELI3|MAPK3|MAPK1|FADD|NFKB2|IRAK1|TMED7-TICAM2|CHUK|DUSP7|RPS6KA1|MAPK9|SOCS1|PPP2CB|MEF2A|TMEM189-UBE2V1|UBC|MAPK11	http://www.reactome.org/cgi-bin/eventbrowser_st_id?ST_ID=R-HSA-168898
Class B/2 (Secretin family receptors)	Reactome	R-HSA-373080	18	94	0.000727297100984	0.00974626950597	FZD2|GNAS|FZD8|FZD9|WNT1|CD55|GNB1|GNB2|SMO|IHH|VIPR1|ADCYAP1|WNT10A|SCTR|GCGR|FZD10|WNT11|CRHR1	http://www.reactome.org/cgi-bin/eventbrowser_st_id?ST_ID=R-HSA-373080
Signaling by WNT in cancer	Reactome	R-HSA-4791275	10	34	0.000730801825431	0.00974626950597	PORCN|AXIN1|FZD8|PPP2CB|KREMEN2|CTBP1|CTBP2|PPP2R5E|PPP2R5A|PPP2R5B	http://www.reactome.org/cgi-bin/eventbrowser_st_id?ST_ID=R-HSA-4791275
Diseases of carbohydrate metabolism	Reactome	R-HSA-5663084	10	34	0.000730801825431	0.00974626950597	NHLRC1|NAGLU|GALNS|EPM2A|G6PC3|RPIA|UBC|IDUA|GAA|GUSB	http://www.reactome.org/cgi-bin/eventbrowser_st_id?ST_ID=R-HSA-5663084
Keratan sulfate/keratin metabolism	Reactome	R-HSA-1638074	10	34	0.000730801825431	0.00974626950597	B3GNT6|B3GNT7|B3GNT2|HEXB|GALNS|CHST1|SLC35D2|B4GALT2|B4GALT5|CHST6	http://www.reactome.org/cgi-bin/eventbrowser_st_id?ST_ID=R-HSA-1638074
T cell activation	PANTHER	P00053	16	78	0.000742159286734	0.00985233475141	MAPK9|PIK3R2|NCK2|MAP2K2|VAV1|CHUK|MAP2K1|CSK|MAPK3|AKT2|MAPK1|BRAF|NFKB2|PPP3CC|LCK|ZAP70	http://www.pantherdb.org/pathway/pathwayDiagram.jsp?catAccession=P00053
Negative regulation of FGFR2 signaling	Reactome	R-HSA-5654727	9	28	0.000790919219574	0.01038844276	PPP2CB|MAPK3|MAPK1|BRAF|UBC|FGF18|FGF4|FGF3|FGF2	http://www.reactome.org/cgi-bin/eventbrowser_st_id?ST_ID=R-HSA-5654727
Synthesis of PC	Reactome	R-HSA-1483191	9	28	0.000790919219574	0.01038844276	STARD10|SLC44A1|SLC44A2|CSNK2A2|CHPT1|PHOSPHO1|ACHE|CHKA|STARD7	http://www.reactome.org/cgi-bin/eventbrowser_st_id?ST_ID=R-HSA-1483191
G1/S-Specific Transcription	Reactome	R-HSA-69205	9	28	0.000790919219574	0.01038844276	E2F6|E2F5|E2F4|LIN9|E2F1|DHFR|CCNE1|FBXO31|LIN54	http://www.reactome.org/cgi-bin/eventbrowser_st_id?ST_ID=R-HSA-69205
ESR-mediated signaling	Reactome	R-HSA-8939211	32	221	0.00080517345362	0.0104492016806	KDM1A|SPHK1|KAT2B|AKT2|GNAI2|PRKCZ|FOXA1|AXIN1|MAPK3|USF2|KDM4B|CBFB|PGR|PIK3R2|MYB|SRF|CXXC5|GNB1|JUND|POLR2E|POLR2F|GNB2|POLR2H|ESR2|PPP5C|KAT5|CARM1|MAPK1|RUNX1|BTC|CDK9|MMP2	http://www.reactome.org/cgi-bin/eventbrowser_st_id?ST_ID=R-HSA-8939211
Neurexins and neuroligins	Reactome	R-HSA-6794361	13	56	0.000854877920138	0.0109793640572	DBNL|EPB41L5|APBA3|APBA2|NRXN2|NRXN1|SYT7|BEGAIN|GRM5|HOMER3|HOMER2|SHANK3|SHARPIN	http://www.reactome.org/cgi-bin/eventbrowser_st_id?ST_ID=R-HSA-6794361
Fluid shear stress and atherosclerosis	KEGG PATHWAY	hsa05418	23	139	0.000886287707864	0.0113324740496	ACTG1|PDGFB|PRKAA1|AKT2|MAP2K7|MAPK11|MAP2K5|NFE2L2|PIK3R2|MAPK9|KLF2|ITGB3|CHUK|GPC1|MAPK12|PRKCZ|SQSTM1|TNFRSF1A|KEAP1|MEF2A|PIAS4|MMP2|IKBKG	http://www.genome.jp/kegg-bin/show_pathway?hsa05418/hsa:4780%09red/hsa:5155%09red/hsa:51588%09red/hsa:9817%09red/hsa:5607%09red/hsa:4205%09red/hsa:5601%09red/hsa:5600%09red/hsa:8878%09red/hsa:5609%09red/hsa:10365%09red/hsa:8517%09red/hsa:3690%09red/hsa:5590%09red/hsa:5296%09red/hsa:208%09red/hsa:2817%09red/hsa:6300%09red/hsa:4313%09red/hsa:7132%09red/hsa:1147%09red/hsa:5562%09red/hsa:71%09red
Cocaine addiction	KEGG PATHWAY	hsa05030	12	49	0.000897167815453	0.0114230517445	PPP1R1B|GNAS|DRD2|CREB3L3|GRIN3B|CDK5R1|GPSM1|TH|ATF4|MAOB|GNAI2|CREB3L1	http://www.genome.jp/kegg-bin/show_pathway?hsa05030/hsa:1813%09red/hsa:2771%09red/hsa:26086%09red/hsa:8851%09red/hsa:2778%09red/hsa:90993%09red/hsa:7054%09red/hsa:116444%09red/hsa:468%09red/hsa:84152%09red/hsa:4129%09red/hsa:84699%09red
GPCR downstream signalling	Reactome	R-HSA-388396	114	1108	0.000925733192339	0.0117160576908	LTB4R2|AKT2|UTS2R|AHCYL1|ARHGEF9|GRK6|RXFP3|GRK2|ADRA2A|PTGER2|PTGER3|DGKI|PIK3R2|LPAR5|NGEF|FNTA|ARHGEF19|HTR6|HTR4|GRM5|ABHD6|GPR27|PDE8B|CXCL16|ADRA1B|ADRA1D|PPP2CB|GALR3|QRFPR|NTSR2|PTGER1|ARHGEF10L|ADORA2A|ADORA2B|PPP1R1B|GNAI2|ABHD12|HRH3|SSTR5|ARHGEF35|PLCB4|APLN|MTNR1B|RHOB|MTNR1A|RPS6KA1|GNAS|VAV1|CAMKK1|SCTR|AGTR1|GPSM1|GRK3|SCYL1|PRKAR2B|ADCYAP1|GCGR|ADRA2C|OPN3|OXER1|PTGDR2|NPY4R|S1PR…	http://www.reactome.org/cgi-bin/eventbrowser_st_id?ST_ID=R-HSA-388396
Beta-catenin phosphorylation cascade	Reactome	R-HSA-196299	7	17	0.000948123249367	0.0118782194098	AXIN1|PPP2CB|FRAT1|FRAT2|PPP2R5E|PPP2R5A|PPP2R5B	http://www.reactome.org/cgi-bin/eventbrowser_st_id?ST_ID=R-HSA-196299
Glutamatergic synapse	KEGG PATHWAY	hsa04724	20	114	0.00099723202253	0.012386220915	PPP3CC|PLCB4|GNAS|GNB1|SHANK3|SLC17A7|GRK2|GRK3|PRKCB|GNB2|MAPK3|TRPC1|GRIN3B|GRM5|GLS|PRKACA|HOMER3|HOMER2|GNAI2|MAPK1	http://www.genome.jp/kegg-bin/show_pathway?hsa04724/hsa:5579%09red/hsa:5578%09red/hsa:5595%09red/hsa:2771%09red/hsa:2783%09red/hsa:5332%09red/hsa:57030%09red/hsa:157%09red/hsa:156%09red/hsa:2778%09red/hsa:9454%09red/hsa:9455%09red/hsa:116444%09red/hsa:7220%09red/hsa:85358%09red/hsa:5533%09red/hsa:2782%09red/hsa:27165%09red/hsa:5594%09red/hsa:2915%09red
Negative regulation of FGFR3 signaling	Reactome	R-HSA-5654732	8	23	0.0010120120736	0.0124250161297	PPP2CB|MAPK3|MAPK1|BRAF|UBC|FGF18|FGF4|FGF2	http://www.reactome.org/cgi-bin/eventbrowser_st_id?ST_ID=R-HSA-5654732
Cortisol synthesis and secretion	KEGG PATHWAY	hsa04927	14	65	0.00103459629322	0.0125803431621	CACNA1H|ORAI1|PLCB4|GNAS|NR0B1|KCNK3|CREB3L3|CREB3L1|NR5A1|GNA11|ATF4|AGTR1|PDE8B|PBX1	http://www.genome.jp/kegg-bin/show_pathway?hsa04927/hsa:2767%09red/hsa:190%09red/hsa:5332%09red/hsa:2516%09red/hsa:2778%09red/hsa:5087%09red/hsa:185%09red/hsa:8622%09red/hsa:84876%09red/hsa:468%09red/hsa:3777%09red/hsa:90993%09red/hsa:8912%09red/hsa:84699%09red
Endometrial cancer	KEGG PATHWAY	hsa05213	13	58	0.0011287198374	0.0135540050184	TCF7|AXIN1|MAPK3|GADD45A|TCF7L1|MAP2K1|GADD45G|MAP2K2|AKT2|MAPK1|BRAF|LEF1|PIK3R2	http://www.genome.jp/kegg-bin/show_pathway?hsa05213/hsa:1647%09red/hsa:5595%09red/hsa:5594%09red/hsa:51176%09red/hsa:673%09red/hsa:83439%09red/hsa:5296%09red/hsa:5605%09red/hsa:208%09red/hsa:5604%09red/hsa:6932%09red/hsa:8312%09red/hsa:10912%09red
Th17 cell differentiation	KEGG PATHWAY	hsa04659	19	107	0.00116236655765	0.0139195399359	IL17D|TGFB1|PPP3CC|MAPK1|TBX21|MAPK9|IL27RA|CHUK|RXRB|NFKBIE|MAPK3|RUNX1|MAPK11|MAPK12|ZAP70|IL6ST|LCK|ROR1|IKBKG	http://www.genome.jp/kegg-bin/show_pathway?hsa04659/hsa:5595%09red/hsa:8517%09red/hsa:5533%09red/hsa:7535%09red/hsa:9466%09red/hsa:3572%09red/hsa:4794%09red/hsa:7040%09red/hsa:30009%09red/hsa:6095%09red/hsa:1147%09red/hsa:3932%09red/hsa:5594%09red/hsa:6257%09red/hsa:5601%09red/hsa:5600%09red/hsa:53342%09red/hsa:6300%09red/hsa:861%09red
Metabolism of amino acids and derivatives	Reactome	R-HSA-71291	46	367	0.00116922339379	0.0139735825696	LIPT2|RPS14|PAOX|SLC6A8|PSMD3|PSMD2|RPS7|RPS2|HIBADH|PYCR1|GLS|TST|CARNS1|SLC25A10|GLDC|FAH|ODC1|GATM|MPST|SHMT1|TH|EEFSEC|ASRGL1|SCLY|SLC44A1|PHYKPL|NAGS|RPS23|SEPHS2|ALDH6A1|PHGDH|AGMAT|ADO|SERINC2|IL4I1|MCCC1|BCAM|SDS|PSPH|OAZ2|GLUD2|AZIN2|PRODH|CBS|FTCD|UBC	http://www.reactome.org/cgi-bin/eventbrowser_st_id?ST_ID=R-HSA-71291
Cell Cycle, Mitotic	Reactome	R-HSA-69278	61	525	0.00117161469287	0.0139735825696	PPP2CB|PTK6|PPP2R3B|GORASP2|KMT5A|PDS5A|PSMD3|PSMD2|RAB2A|AKT2|PRKAR2B|PKMYT1|MYBL2|KIF2A|LEMD2|SET|CDC16|CTDNEP1|CCNE1|MASTL|HAUS3|CSNK2A2|CDKN1C|POLD2|CSNK1E|AURKA|CDCA5|WEE1|TUBGCP3|CDKN2C|DHFR|CDKN2A|CDKN2D|CDC25A|PRKCB|E2F5|E2F4|CNEP1R1|NDEL1|APC2|PPP2R5E|ANAPC4|PPP1CC|E2F6|RCC2|ANKLE2|LIN9|E2F1|CCND3|FZR1|CDC14A|CDC20|MCM4|PRKACA|FBXO31|UBC|MAPK1|LIN54|CEP78|PPP2R5A|PPP2R5B	http://www.reactome.org/cgi-bin/eventbrowser_st_id?ST_ID=R-HSA-69278
Signaling by FGFR2	Reactome	R-HSA-5654738	14	66	0.00117492689193	0.0139735825696	PPP2CB|FGF18|FRS3|POLR2H|POLR2E|MAPK3|POLR2F|BRAF|UBC|MAPK1|FGF4|FGF3|FGF2|HNRNPM	http://www.reactome.org/cgi-bin/eventbrowser_st_id?ST_ID=R-HSA-5654738
@@Signaling by FGFR2 in disease	Reactome	R-HSA-5655253	8	39	0.0150018015086	0.0793696774515	FGF3|FGF2|POLR2E|POLR2F|FGF18|FGF4|FGFR2|POLR2H	http://www.reactome.org/cgi-bin/eventbrowser_st_id?ST_ID=R-HSA-5655253
Synthesis of active ubiquitin: roles of E1 and E2 enzymes	Reactome	R-HSA-8866652	9	30	0.00118756614929	0.0139886828972	UBE2K|UBE2Q2|UBA1|CDC34|UBE2R2|UBE2Z|UBE2G2|UBC|UBE2S	http://www.reactome.org/cgi-bin/eventbrowser_st_id?ST_ID=R-HSA-8866652
Inositol phosphate metabolism	KEGG PATHWAY	hsa00562	15	74	0.0011890863831	0.0139886828972	ITPK1|INPP5A|MTMR14|PLCB4|PIKFYVE|PIP5K1C|ALDH6A1|INPP4A|ITPKA|ITPKC|ITPKB|SYNJ1|PIP4K2A|MTMR1|CDIPT	http://www.genome.jp/kegg-bin/show_pathway?hsa00562/hsa:200576%09red/hsa:64419%09red/hsa:5332%09red/hsa:8776%09red/hsa:80271%09red/hsa:3632%09red/hsa:8867%09red/hsa:3705%09red/hsa:3706%09red/hsa:3707%09red/hsa:4329%09red/hsa:3631%09red/hsa:10423%09red/hsa:23396%09red/hsa:5305%09red
@@Inositol phosphate metabolism	Reactome	R-HSA-1483249	9	50	0.0202114951327	0.0967426509762	ITPK1|INPP5A|PLCB4|INPP4A|ITPKA|ITPKC|ITPKB|SYNJ1|NUDT11	http://www.reactome.org/cgi-bin/eventbrowser_st_id?ST_ID=R-HSA-1483249
Signalling to RAS	Reactome	R-HSA-167044	7	18	0.0012382883616	0.0144112862673	RALGDS|SHC2|NTRK1|MAPKAPK2|MAPK11|MAPK12|RALB	http://www.reactome.org/cgi-bin/eventbrowser_st_id?ST_ID=R-HSA-167044
Autophagy	Reactome	R-HSA-9612973	19	108	0.00127922841044	0.0148083480793	SQSTM1|UBAP1|MTMR14|WIPI2|MTERF3|CHMP4B|UBC|VPS37B|PRKAA1|CSNK2A2|WIPI1|TOMM40|VPS37D|ATG4D|PINK1|ATG9A|TOMM70|RHEB|VDAC1	http://www.reactome.org/cgi-bin/eventbrowser_st_id?ST_ID=R-HSA-9612973
Sulfur relay system	KEGG PATHWAY	hsa04122	5	8	0.00130655267904	0.0150381062647	NFS1|CTU2|MPST|CTU1|TST	http://www.genome.jp/kegg-bin/show_pathway?hsa04122/hsa:348180%09red/hsa:90353%09red/hsa:9054%09red/hsa:7263%09red/hsa:4357%09red
Fcgamma receptor (FCGR) dependent phagocytosis	Reactome	R-HSA-2029480	16	83	0.00131621582933	0.0150757069	PLPP5|ACTG1|VAV1|ARPC2|NCKAP1|LIMK1|FYN|AHCYL1|MAPK3|MAPK1|PIK3R2|WASF1|WIPF2|NMI|ARPC4|MYO10	http://www.reactome.org/cgi-bin/eventbrowser_st_id?ST_ID=R-HSA-2029480
Hepatitis B	KEGG PATHWAY	hsa05161	25	163	0.0014139000501	0.0159836982226	TGFB1|MAP2K2|AKT2|MAP2K7|IKBKG|MAPK12|EGR3|CCNE1|ATP6AP1|MAPK3|MAPK1|PIK3R2|FADD|IRAK1|PRKCB|CHUK|MAPK9|E2F1|MAP2K1|CREB3L3|CREB3L1|PRKACA|BRAF|ATF4|MAPK11	http://www.genome.jp/kegg-bin/show_pathway?hsa05161/hsa:8772%09red/hsa:5594%09red/hsa:537%09red/hsa:468%09red/hsa:90993%09red/hsa:5579%09red/hsa:5578%09red/hsa:5605%09red/hsa:5604%09red/hsa:5601%09red/hsa:5600%09red/hsa:6300%09red/hsa:3654%09red/hsa:5595%09red/hsa:8517%09red/hsa:673%09red/hsa:5296%09red/hsa:208%09red/hsa:898%09red/hsa:1147%09red/hsa:5609%09red/hsa:1960%09red/hsa:7040%09red/hsa:18…
Innate Immune System	Reactome	R-HSA-168249	107	1043	0.00142108484753	0.016044029449	ACTG1|TIMP2|IKBKG|TXNDC5|GSN|AHCYL1|GSDMD|CD177|FADD|RELB|IRAK1|RNF135|RAB5C|CTSZ|DBNL|SLC15A4|SERPINB6|SOCS1|NME2|PTGES2|PPP2CB|TMEM189-UBE2V1|BST1|GAA|UBC|MAPK11|NIT2|CYB5R3|QSOX1|DNM3|DNM2|UNC93B1|MAPKAPK2|NCKAP1|DGAT1|OSCAR|CARD9|PIK3R2|CKAP4|ARPC2|CHUK|ARPC4|POLR2E|POLR2F|POLR2H|RPS6KA1|UBE2K|UBE2M|VAV1|TCIRG1|MEF2A|ATP6V0A2|MYO10|LCK|TMC6|AMPD3|OTUD5|RAP1B|KRT1|STBD1|MAPK12|PANX1|TICAM2|PEL…	http://www.reactome.org/cgi-bin/eventbrowser_st_id?ST_ID=R-HSA-168249
MAPK targets/ Nuclear events mediated by MAP kinases	Reactome	R-HSA-450282	9	31	0.00143877350838	0.0161596786543	RPS6KA1|PPP2CB|MAPK3|MEF2A|MAPK1|MAPK11|DUSP7|MAPK9|MAPKAPK2	http://www.reactome.org/cgi-bin/eventbrowser_st_id?ST_ID=R-HSA-450282
Apoptosis	KEGG PATHWAY	hsa04210	22	136	0.00146400248336	0.0164217952979	ACTG1|MAP2K2|MAP2K1|IKBKG|BBC3|HTRA2|GADD45A|NTRK1|GADD45G|MAPK3|MAPK1|PIK3R2|FADD|MAPK9|ERN1|CTSO|CHUK|CTSF|CTSZ|TNFRSF1A|AKT2|ATF4	http://www.genome.jp/kegg-bin/show_pathway?hsa04210/hsa:8772%09red/hsa:27113%09red/hsa:5594%09red/hsa:468%09red/hsa:27429%09red/hsa:1522%09red/hsa:5605%09red/hsa:5604%09red/hsa:5601%09red/hsa:8722%09red/hsa:4914%09red/hsa:5595%09red/hsa:8517%09red/hsa:2081%09red/hsa:5296%09red/hsa:208%09red/hsa:10912%09red/hsa:1647%09red/hsa:1519%09red/hsa:7132%09red/hsa:1147%09red/hsa:71%09red
@@Apoptosis	Reactome	R-HSA-109581	21	172	0.0283523357146	0.116001403711	TICAM2|PPP3CC|AVEN|FNTA|E2F1|TMED7-TICAM2|FADD|AKT2|PSMD3|PSMD2|TJP1|MAPK3|YWHAH|MAPK1|UBC|DBNL|BBC3|GAS2|DAPK3|ADD1|GSN	http://www.reactome.org/cgi-bin/eventbrowser_st_id?ST_ID=R-HSA-109581
Nuclear Events (kinase and transcription factor activation)	Reactome	R-HSA-198725	8	25	0.00157241102698	0.0173373261872	RPS6KA1|PPP2CB|MAPK3|MEF2A|MAPK1|MAPK11|DUSP7|MAPKAPK2	http://www.reactome.org/cgi-bin/eventbrowser_st_id?ST_ID=R-HSA-198725
Neddylation	Reactome	R-HSA-8951664	32	232	0.00163219658366	0.0177134134242	ASB13|ASB16|FBXO17|PSMD3|FBXO15|SPSB4|GPS1|FBXL15|COMMD7|FBXO21|FBXO27|FBXL14|WSB2|FBXL16|FBXL19|NAE1|FBXW4|FBXW5|FBXO41|KLHL2|CCDC8|PSMD2|FBXL8|UBE2M|SOCS3|FBXL3|UBE2F|KEAP1|UBC|KBTBD13|BTBD6|BTBD1	http://www.reactome.org/cgi-bin/eventbrowser_st_id?ST_ID=R-HSA-8951664
Central carbon metabolism in cancer	KEGG PATHWAY	hsa05230	14	69	0.00169483362858	0.0183178288308	SIRT3|MAP2K2|NTRK1|MAP2K1|PDK1|MAPK3|AKT2|PFKL|PIK3R2|SLC1A5|GLS|FGFR2|FGFR3|MAPK1	http://www.genome.jp/kegg-bin/show_pathway?hsa05230/hsa:4914%09red/hsa:5595%09red/hsa:5594%09red/hsa:27165%09red/hsa:6510%09red/hsa:5604%09red/hsa:5296%09red/hsa:23410%09red/hsa:5211%09red/hsa:5605%09red/hsa:208%09red/hsa:2261%09red/hsa:2263%09red/hsa:5163%09red
CCKR signaling map	PANTHER	P06959	26	175	0.00171603959679	0.0183934021967	CHGA|MEN1|MAP2K2|MAP2K1|MAP2K5|MAPK3|AKT1S1|MAPK9|PRKCB|SRF|CSK|TPST1|SP3|GNB1|CPE|NR2C2|BCAR1|RPS6KA1|CSNK1E|CAMKK1|PRKACA|BRAF|ELK4|MAPK1|RHEB|PRKD2	http://www.pantherdb.org/pathway/pathwayDiagram.jsp?catAccession=P06959
AMPK signaling pathway	KEGG PATHWAY	hsa04152	20	120	0.00171963443116	0.0184092060805	ADIPOR1|SIRT1|PPP2CB|PIK3R2|AKT1S1|PPP2R3B|STK11|PPP2R5B|G6PC3|PPP2R5A|RAB2A|CREB3L3|AKT2|CRTC2|PRKAA1|PPP2R5E|RHEB|PFKL|STRADB|CREB3L1	http://www.genome.jp/kegg-bin/show_pathway?hsa04152/hsa:5296%09red/hsa:92579%09red/hsa:51094%09red/hsa:5525%09red/hsa:5516%09red/hsa:5529%09red/hsa:5526%09red/hsa:23411%09red/hsa:55437%09red/hsa:6794%09red/hsa:5211%09red/hsa:208%09red/hsa:5562%09red/hsa:28227%09red/hsa:6009%09red/hsa:200186%09red/hsa:90993%09red/hsa:84335%09red/hsa:5862%09red/hsa:84699%09red
Rho GTPase cycle	Reactome	R-HSA-194840	22	138	0.00172415256372	0.018434843052	CHN2|RHOT1|ARHGEF10L|BCR|ARHGAP44|ARHGEF9|ARHGDIG|PIK3R2|ARHGAP29|ARHGEF35|NGEF|ARHGEF19|RHOQ|RHOU|SYDE1|GMIP|TRIP10|RHOB|GDI1|VAV1|ARHGAP32|ARHGAP11A	http://www.reactome.org/cgi-bin/eventbrowser_st_id?ST_ID=R-HSA-194840
Constitutive Signaling by Aberrant PI3K in Cancer	Reactome	R-HSA-2219530	13	62	0.00189785901984	0.0199257801595	PDGFB|NRG2|ESR2|VAV1|FYN|LCK|FGF18|PIK3R2|BTC|NRG3|FGF4|FGF3|FGF2	http://www.reactome.org/cgi-bin/eventbrowser_st_id?ST_ID=R-HSA-2219530
Prolactin signaling pathway	KEGG PATHWAY	hsa04917	14	70	0.00190573687565	0.0199257801595	ESR2|SOCS3|SHC2|MAP2K2|MAP2K1|MAPK3|AKT2|MAPK1|MAPK11|MAPK12|TH|SOCS1|MAPK9|PIK3R2	http://www.genome.jp/kegg-bin/show_pathway?hsa04917/hsa:5595%09red/hsa:5594%09red/hsa:2100%09red/hsa:5604%09red/hsa:25759%09red/hsa:8651%09red/hsa:5296%09red/hsa:7054%09red/hsa:5605%09red/hsa:208%09red/hsa:5601%09red/hsa:5600%09red/hsa:6300%09red/hsa:9021%09red
WNT mediated activation of DVL	Reactome	R-HSA-201688	5	9	0.00191638175918	0.0199257801595	DVL2|DVL3|DVL1|CSNK1E|CSNK2A2	http://www.reactome.org/cgi-bin/eventbrowser_st_id?ST_ID=R-HSA-201688
Negative regulation of FGFR1 signaling	Reactome	R-HSA-5654726	8	26	0.00193218959553	0.0199705596052	PPP2CB|MAPK3|MAPK1|BRAF|UBC|FGF4|FGF3|FGF2	http://www.reactome.org/cgi-bin/eventbrowser_st_id?ST_ID=R-HSA-5654726
Signaling by ERBB2	Reactome	R-HSA-1227986	11	47	0.00197587029056	0.0203493545227	PTK6|STUB1|PTPN12|FYN|AKT2|PRKACA|BTC|UBC|NRG3|NRG2|MATK	http://www.reactome.org/cgi-bin/eventbrowser_st_id?ST_ID=R-HSA-1227986
Death Receptor Signalling	Reactome	R-HSA-73887	22	140	0.00202267500195	0.0206815004541	HDAC3|HDAC2|IKBKG|SMPD3|ARHGEF10L|USP21|RNF31|LINGO1|ARHGEF9|RTN4R|FADD|IRAK1|ARHGEF35|NGEF|ARHGEF19|CHUK|SQSTM1|TNFRSF1A|VAV1|MAG|UBC|SHARPIN	http://www.reactome.org/cgi-bin/eventbrowser_st_id?ST_ID=R-HSA-73887
CTLA4 inhibitory signaling	Reactome	R-HSA-389513	7	20	0.00202328598106	0.0206815004541	PPP2CB|FYN|PPP2R5A|AKT2|PPP2R5E|LCK|PPP2R5B	http://www.reactome.org/cgi-bin/eventbrowser_st_id?ST_ID=R-HSA-389513
Signal transduction by L1	Reactome	R-HSA-445144	7	20	0.00202328598106	0.0206815004541	ITGA9|ITGB3|MAPK3|MAP2K2|MAP2K1|MAPK1|CSNK2A2	http://www.reactome.org/cgi-bin/eventbrowser_st_id?ST_ID=R-HSA-445144
Signaling by FGFR3	Reactome	R-HSA-5654741	9	33	0.00206876684338	0.0209336057508	PPP2CB|FRS3|MAPK3|MAPK1|BRAF|UBC|FGF18|FGF4|FGF2	http://www.reactome.org/cgi-bin/eventbrowser_st_id?ST_ID=R-HSA-5654741
@@Signaling by FGFR3 in disease	Reactome	R-HSA-5655332	4	18	0.0626977911323	0.194616454276	FGF18|FGF4|FGF2|FGFR3	http://www.reactome.org/cgi-bin/eventbrowser_st_id?ST_ID=R-HSA-5655332
chondroitin biosynthesis	BioCyc	PWY-6566	4	5	0.00222346122037	0.02203663278	CHPF|CSGALNACT2|CHSY3|CHSY1	http://biocyc.org/HUMAN/NEW-IMAGE?type=NIL&object=PWY-6566
MAP kinase cascade	BioCyc	PWY66-14	4	5	0.00222346122037	0.02203663278	MAPK3|MAP2K1|MAPK1|MAP2K2	http://biocyc.org/HUMAN/NEW-IMAGE?type=NIL&object=PWY66-14
PTK6 Regulates Proteins Involved in RNA Processing	Reactome	R-HSA-8849468	4	5	0.00222346122037	0.02203663278	PTK6|KHDRBS1|KHDRBS3|KHDRBS2	http://www.reactome.org/cgi-bin/eventbrowser_st_id?ST_ID=R-HSA-8849468
Mitophagy	Reactome	R-HSA-5205647	8	27	0.00235375912918	0.0230647141756	SQSTM1|TOMM40|MTERF3|CSNK2A2|UBC|PINK1|TOMM70|VDAC1	http://www.reactome.org/cgi-bin/eventbrowser_st_id?ST_ID=R-HSA-5205647
G0 and Early G1	Reactome	R-HSA-1538133	8	27	0.00235375912918	0.0230647141756	E2F5|MYBL2|LIN9|E2F1|CDC25A|CCNE1|E2F4|LIN54	http://www.reactome.org/cgi-bin/eventbrowser_st_id?ST_ID=R-HSA-1538133
Downregulation of ERBB2 signaling	Reactome	R-HSA-8863795	8	27	0.00235375912918	0.0230647141756	STUB1|PTPN12|AKT2|BTC|UBC|NRG3|NRG2|MATK	http://www.reactome.org/cgi-bin/eventbrowser_st_id?ST_ID=R-HSA-8863795
Negative regulation of FGFR4 signaling	Reactome	R-HSA-5654733	8	27	0.00235375912918	0.0230647141756	PPP2CB|MAPK3|MAPK1|BRAF|UBC|FGF18|FGF4|FGF2	http://www.reactome.org/cgi-bin/eventbrowser_st_id?ST_ID=R-HSA-5654733
Neutrophil degranulation	Reactome	R-HSA-6798695	55	478	0.00238855462748	0.0233302274244	NIT2|TMC6|CYB5R3|TIMP2|CD55|AMPD3|QSOX1|RAP1B|PSMD3|PSMD2|KRT1|STBD1|TXNDC5|GSN|TICAM2|RAB31|DGAT1|CDK13|CPNE1|PTX3|GSDMD|CHRNB4|DOK3|ACAA1|PFKL|GOLGA7|CKAP4|GAA|ACTR1B|CREG1|SLC44A2|ARL8A|RAB5C|TMED7-TICAM2|ATP8A1|GALNS|CTSZ|LAMP1|MMP25|CD177|SLC15A4|SERPINB6|DBNL|NME2|PTGES2|HEXB|PTPRJ|TCIRG1|BST1|AGPAT2|OSCAR|MAPK1|GUSB|FUCA1|CFP	http://www.reactome.org/cgi-bin/eventbrowser_st_id?ST_ID=R-HSA-6798695
Adherens junction	KEGG PATHWAY	hsa04520	14	72	0.00239301497621	0.023343995532	TCF7|PARD3|ACTG1|NECTIN3|FYN|TCF7L1|PTPRJ|NECTIN2|MAPK3|MAPK1|LEF1|TJP1|CSNK2A2|WASF1	http://www.genome.jp/kegg-bin/show_pathway?hsa04520/hsa:7082%09red/hsa:5595%09red/hsa:5594%09red/hsa:5795%09red/hsa:2534%09red/hsa:83439%09red/hsa:5819%09red/hsa:25945%09red/hsa:51176%09red/hsa:56288%09red/hsa:8936%09red/hsa:6932%09red/hsa:1459%09red/hsa:71%09red
Diseases associated with glycosaminoglycan metabolism	Reactome	R-HSA-3560782	10	41	0.0024118218836	0.0234484183577	B3GALT6|CHST14|CSPG5|HEXB|CHSY1|GPC1|GPC2|GPC5|B4GALT7|CHST6	http://www.reactome.org/cgi-bin/eventbrowser_st_id?ST_ID=R-HSA-3560782
Oxidative Stress Induced Senescence	Reactome	R-HSA-2559580	20	124	0.00241558125976	0.0234586985428	CDKN2C|CDKN2A|CDKN2D|E2F1|MAPK9|UBC|CBX6|BMI1|RING1|CBX2|MAPK3|MAPK1|MAP2K7|MAPK11|SUZ12|EED|PHC1|CBX4|EZH2|MAPKAPK2	http://www.reactome.org/cgi-bin/eventbrowser_st_id?ST_ID=R-HSA-2559580
Macroautophagy	Reactome	R-HSA-1632852	16	89	0.00245980952369	0.0236094097261	SQSTM1|MTMR14|WIPI2|MTERF3|CHMP4B|UBC|PRKAA1|CSNK2A2|WIPI1|TOMM40|ATG4D|PINK1|ATG9A|TOMM70|RHEB|VDAC1	http://www.reactome.org/cgi-bin/eventbrowser_st_id?ST_ID=R-HSA-1632852
1D-myo-inositol hexakisphosphate biosynthesis II (mammalian)	BioCyc	PWY-6362	6	15	0.00247189051383	0.0236094097261	ITPK1|INPP5A|ITPKA|ITPKC|ITPKB|SYNJ1	http://biocyc.org/HUMAN/NEW-IMAGE?type=NIL&object=PWY-6362
IRAK1 recruits IKK complex	Reactome	R-HSA-937039	6	15	0.00247189051383	0.0236094097261	PELI3|CHUK|TMEM189-UBE2V1|IKBKG|UBC|IRAK1	http://www.reactome.org/cgi-bin/eventbrowser_st_id?ST_ID=R-HSA-937039
IRAK1 recruits IKK complex upon TLR7/8 or 9 stimulation	Reactome	R-HSA-975144	6	15	0.00247189051383	0.0236094097261	PELI3|CHUK|TMEM189-UBE2V1|IKBKG|UBC|IRAK1	http://www.reactome.org/cgi-bin/eventbrowser_st_id?ST_ID=R-HSA-975144
Chemokine signaling pathway	KEGG PATHWAY	hsa04062	27	190	0.00248946459723	0.0237250621659	RAP1B|SCYL1|AKT2|IKBKG|GNAI2|GRK6|GRK4|GRK2|GRK3|MAPK3|MAPK1|PIK3R2|PLCB4|SHC2|PRKCB|GNB1|CHUK|GNB2|PRKCZ|BCAR1|CXCL14|CXCL16|PARD3|VAV1|GSK3A|MAP2K1|BRAF	http://www.genome.jp/kegg-bin/show_pathway?hsa04062/hsa:157%09red/hsa:156%09red/hsa:9564%09red/hsa:9547%09red/hsa:5579%09red/hsa:2868%09red/hsa:5908%09red/hsa:5604%09red/hsa:673%09red/hsa:5595%09red/hsa:8517%09red/hsa:5332%09red/hsa:5590%09red/hsa:2783%09red/hsa:2782%09red/hsa:58191%09red/hsa:5296%09red/hsa:208%09red/hsa:7409%09red/hsa:2870%09red/hsa:2771%09red/hsa:2931%09red/hsa:5594%09red/hsa:2…
Transport of inorganic cations/anions and amino acids/oligopeptides	Reactome	R-HSA-425393	18	107	0.00260551006642	0.0246148404751	SLC9A5|SRI|SLC9A3|SLC12A2|SLC17A7|SLC7A10|SLC24A3|SLC12A5|SLC12A4|SLC34A3|SLC9A7|SLC15A4|SLC1A5|SLC15A3|SLC25A29|SLC43A2|SLC43A1|SLC25A10	http://www.reactome.org/cgi-bin/eventbrowser_st_id?ST_ID=R-HSA-425393
Acetylcholine regulates insulin secretion	Reactome	R-HSA-399997	5	10	0.0027107778875	0.0252352321169	MARCKS|GNA14|GNA15|PRKACA|GNA11	http://www.reactome.org/cgi-bin/eventbrowser_st_id?ST_ID=R-HSA-399997
RAB geranylgeranylation	Reactome	R-HSA-8873719	13	65	0.0027226823433	0.0252546240433	RAB35|RAB5A|RAB26|RAB31|RAB4A|RAB40C|RAB5C|CHML|RAB2A|RABGGTA|RAB43|RAB12|RAB15	http://www.reactome.org/cgi-bin/eventbrowser_st_id?ST_ID=R-HSA-8873719
Costimulation by the CD28 family	Reactome	R-HSA-388841	13	65	0.0027226823433	0.0252546240433	CSK|VAV1|PPP2CB|FYN|PRR5|LCK|MAPKAP1|AKT2|PIK3R2|TRIB3|PPP2R5E|PPP2R5A|PPP2R5B	http://www.reactome.org/cgi-bin/eventbrowser_st_id?ST_ID=R-HSA-388841
Signaling by FGFR1	Reactome	R-HSA-5654736	10	42	0.00280276017498	0.0258318087465	PPP2CB|FRS3|MAPK3|MAPK1|BRAF|UBC|FGF18|FGF4|FGF3|FGF2	http://www.reactome.org/cgi-bin/eventbrowser_st_id?ST_ID=R-HSA-5654736
@@Signaling by FGFR1 in disease	Reactome	R-HSA-5655302	4	32	0.239798637598	0.419659699984	TRIM24|FGF4|FGF2|BCR	http://www.reactome.org/cgi-bin/eventbrowser_st_id?ST_ID=R-HSA-5655302
Keratan sulfate biosynthesis	Reactome	R-HSA-2022854	8	28	0.00284409903099	0.0261197326151	B3GNT6|B3GNT7|B3GNT2|CHST1|SLC35D2|B4GALT2|B4GALT5|CHST6	http://www.reactome.org/cgi-bin/eventbrowser_st_id?ST_ID=R-HSA-2022854
Insulin resistance	KEGG PATHWAY	hsa04931	18	108	0.00284603398455	0.0261197326151	RPS6KA1|PRKCB|PIK3R2|SOCS3|TNFRSF1A|PPP1CC|PTPA|G6PC3|CREB3L3|AKT2|CRTC2|PRKAA1|TRIB3|SLC27A4|MLX|MAPK9|PRKCZ|CREB3L1	http://www.genome.jp/kegg-bin/show_pathway?hsa04931/hsa:5579%09red/hsa:92579%09red/hsa:208%09red/hsa:5590%09red/hsa:6945%09red/hsa:5524%09red/hsa:6195%09red/hsa:7132%09red/hsa:5296%09red/hsa:5501%09red/hsa:57761%09red/hsa:5562%09red/hsa:5601%09red/hsa:10999%09red/hsa:200186%09red/hsa:90993%09red/hsa:9021%09red/hsa:84699%09red
Toll receptor signaling pathway	PANTHER	P00054	11	50	0.00299561280757	0.0273767477845	TICAM2|MAPK9|MAP2K2|TMED7-TICAM2|CHUK|NFKBIE|MAPK3|MAP2K1|TMEM189-UBE2V1|NFKB2|IRAK1	http://www.pantherdb.org/pathway/pathwayDiagram.jsp?catAccession=P00054
AGE-RAGE signaling pathway in diabetic complications	KEGG PATHWAY	hsa04933	17	100	0.00306771362673	0.0279474183707	TGFB1|PLCB4|MAPK12|FN1|PIM1|PRKCB|MAPK3|AKT2|MAPK1|PRKACA|MAPK11|VEGFC|AGTR1|MAPK9|MMP2|PRKCZ|PIK3R2	http://www.genome.jp/kegg-bin/show_pathway?hsa04933/hsa:5579%09red/hsa:5578%09red/hsa:5595%09red/hsa:5594%09red/hsa:5332%09red/hsa:5590%09red/hsa:4313%09red/hsa:5292%09red/hsa:7040%09red/hsa:5296%09red/hsa:2335%09red/hsa:7424%09red/hsa:208%09red/hsa:5601%09red/hsa:5600%09red/hsa:6300%09red/hsa:185%09red
Terpenoid backbone biosynthesis	KEGG PATHWAY	hsa00900	7	22	0.003146249538	0.0284538942593	MVK|FNTA|IDI1|PDSS1|MVD|RCE1|NUS1	http://www.genome.jp/kegg-bin/show_pathway?hsa00900/hsa:2339%09red/hsa:4597%09red/hsa:4598%09red/hsa:3422%09red/hsa:23590%09red/hsa:9986%09red/hsa:116150%09red
CD28 dependent PI3K/Akt signaling	Reactome	R-HSA-389357	7	22	0.003146249538	0.0284538942593	FYN|PRR5|MAPKAP1|AKT2|PIK3R2|TRIB3|LCK	http://www.reactome.org/cgi-bin/eventbrowser_st_id?ST_ID=R-HSA-389357
Pink/Parkin Mediated Mitophagy	Reactome	R-HSA-5205685	7	22	0.003146249538	0.0284538942593	SQSTM1|TOMM40|MTERF3|UBC|PINK1|TOMM70|VDAC1	http://www.reactome.org/cgi-bin/eventbrowser_st_id?ST_ID=R-HSA-5205685
ERK/MAPK targets	Reactome	R-HSA-198753	7	22	0.003146249538	0.0284538942593	RPS6KA1|PPP2CB|MAPK3|MEF2A|MAPK1|MAPK11|DUSP7	http://www.reactome.org/cgi-bin/eventbrowser_st_id?ST_ID=R-HSA-198753
Oncogenic MAPK signaling	Reactome	R-HSA-6802957	15	83	0.00316350530335	0.0285504709394	ITGB3|APBB1IP|ACTG1|FN1|MAP2K2|TRIM24|RAP1B|CSK|MAPK3|MAP2K1|MAPK1|BRAF|MARK3|RASAL3|RASA2	http://www.reactome.org/cgi-bin/eventbrowser_st_id?ST_ID=R-HSA-6802957
Transcriptional regulation of white adipocyte differentiation	Reactome	R-HSA-381340	15	83	0.00316350530335	0.0285504709394	CEBPB|HDAC3|NCOA6|TGFB1|CCND3|CARM1|MED26|KLF5|SMARCD3|MED15|EBF1|CDK8|CEBPA|ZNF467|WNT1	http://www.reactome.org/cgi-bin/eventbrowser_st_id?ST_ID=R-HSA-381340
Transcription of E2F targets under negative control by p107 (RBL1) and p130 (RBL2) in complex with HDAC1	Reactome	R-HSA-1362300	6	16	0.00320067485091	0.0286772539274	E2F5|MYBL2|E2F1|LIN9|E2F4|LIN54	http://www.reactome.org/cgi-bin/eventbrowser_st_id?ST_ID=R-HSA-1362300
Polo-like kinase mediated events	Reactome	R-HSA-156711	6	16	0.00320067485091	0.0286772539274	MYBL2|LIN9|CDC25A|PKMYT1|WEE1|LIN54	http://www.reactome.org/cgi-bin/eventbrowser_st_id?ST_ID=R-HSA-156711
Cellular responses to stress	Reactome	R-HSA-2262752	49	422	0.00338490220495	0.030110369819	HSF1|BAG3|ACD|PSMD3|PSMD2|EZH2|MAP2K7|MAPK11|CBX6|EED|CBX4|MAPKAPK2|HSPA1L|EHMT1|CEBPB|CDC16|CABIN1|CCNE1|CBX2|HSPA12B|MAPK3|ETS1|PHC1|AKT1S1|SUZ12|PGR|MAPK9|TXNRD2|CDKN2C|SIRT1|CDKN2A|CDKN2D|HSPA4L|BMI1|IGFBP7|APC2|ANAPC4|EGLN3|RPS6KA1|HIRA|E2F1|FZR1|KAT5|RING1|TERF2|TERF1|UBC|MAPK1|TERF2IP	http://www.reactome.org/cgi-bin/eventbrowser_st_id?ST_ID=R-HSA-2262752
Signaling by FGFR4	Reactome	R-HSA-5654743	9	36	0.00340578843784	0.0302060308592	PPP2CB|FRS3|MAPK3|MAPK1|BRAF|UBC|FGF18|FGF4|FGF2	http://www.reactome.org/cgi-bin/eventbrowser_st_id?ST_ID=R-HSA-5654743
superpathway of inositol phosphate compounds	BioCyc	PWY-6371	13	67	0.00342001017445	0.0302060308592	ITPK1|INPP5A|MTMR14|PLCB4|PIKFYVE|PIP5K1C|PIP4P1|ITPKA|ITPKC|ITPKB|SYNJ1|PIK3R2|CDIPT	http://biocyc.org/HUMAN/NEW-IMAGE?type=NIL&object=PWY-6371
Signaling by BRAF and RAF fusions	Reactome	R-HSA-6802952	13	67	0.00342001017445	0.0302060308592	ITGB3|APBB1IP|ACTG1|FN1|MAP2K2|TRIM24|RAP1B|CSK|MAPK3|MAP2K1|MAPK1|BRAF|MARK3	http://www.reactome.org/cgi-bin/eventbrowser_st_id?ST_ID=R-HSA-6802952
Regulation of actin dynamics for phagocytic cup formation	Reactome	R-HSA-2029482	12	59	0.00346410437723	0.0304714834885	ACTG1|VAV1|ARPC2|LIMK1|ARPC4|MAPK3|MAPK1|WASF1|WIPF2|NMI|NCKAP1|MYO10	http://www.reactome.org/cgi-bin/eventbrowser_st_id?ST_ID=R-HSA-2029482
Transcriptional regulation by RUNX1	Reactome	R-HSA-8878171	31	235	0.00349055462247	0.0304974367303	SMARCC2|AUTS2|ASH2L|KAT2B|PSMD3|PSMD2|CBX6|CBX4|CBX2|TCF3|AXIN1|CBFB|PHC1|MYB|SIN3B|KMT2A|KMT2E|PRKCB|BMI1|LDB1|SMARCD3|SMARCD2|SMARCD1|CSNK2A2|TJP1|SOCS3|CCND3|RING1|RUNX1|UBC|LMO2	http://www.reactome.org/cgi-bin/eventbrowser_st_id?ST_ID=R-HSA-8878171
SUMOylation	Reactome	R-HSA-2990846	25	176	0.00352864277594	0.0306728116442	HDAC2|IKBKG|CBX4|CBX2|HIC1|TFAP2C|PGR|UHRF2|SUZ12|PHC1|NFKB2|MTA1|AURKA|TRIM28|NR5A1|SENP5|SP3|BMI1|HERC2|FOXL2|ROR1|RING1|SAE1|PIAS4|CTBP1	http://www.reactome.org/cgi-bin/eventbrowser_st_id?ST_ID=R-HSA-2990846
Mitochondrial iron-sulfur cluster biogenesis	Reactome	R-HSA-1362409	5	11	0.00371872066232	0.0320933725549	FDXR|GLRX5|SLC25A28|FDX1|MSC	http://www.reactome.org/cgi-bin/eventbrowser_st_id?ST_ID=R-HSA-1362409
Ubiquitin proteasome pathway	PANTHER	P00060	10	44	0.00373575918604	0.0321764496559	UBE2K|WWP1|TREX2|UBE3C|UBE2D4|PSMD2|SAE1|UBE2G2|UBA1|UBE2S	http://www.pantherdb.org/pathway/pathwayDiagram.jsp?catAccession=P00060
Fc epsilon RI signaling pathway	KEGG PATHWAY	hsa04664	13	68	0.00381940796746	0.032831782152	MAP2K2|VAV1|FYN|MAP2K1|MAPK3|AKT2|MAPK1|MAP2K7|MAPK11|MAPK12|PRKACA|MAPK9|PIK3R2	http://www.genome.jp/kegg-bin/show_pathway?hsa04664/hsa:5578%09red/hsa:5595%09red/hsa:5594%09red/hsa:5601%09red/hsa:2534%09red/hsa:5604%09red/hsa:5296%09red/hsa:5605%09red/hsa:208%09red/hsa:7409%09red/hsa:5600%09red/hsa:6300%09red/hsa:5609%09red
Amphetamine addiction	KEGG PATHWAY	hsa05031	13	68	0.00381940796746	0.032831782152	SIRT1|PPP1R1B|PPP1CC|MAOB|GNAS|PRKCB|CREB3L3|GRIN3B|PRKACA|TH|ATF4|PPP3CC|CREB3L1	http://www.genome.jp/kegg-bin/show_pathway?hsa05031/hsa:5579%09red/hsa:5578%09red/hsa:90993%09red/hsa:5533%09red/hsa:116444%09red/hsa:2778%09red/hsa:5501%09red/hsa:23411%09red/hsa:7054%09red/hsa:468%09red/hsa:84152%09red/hsa:4129%09red/hsa:84699%09red
Neurotransmitter receptors and postsynaptic signal transmission	Reactome	R-HSA-112314	27	197	0.00387709741054	0.0330925572904	PRKAA1|PRKAR2B|GABRA5|GNAI2|NPTN|ARHGEF9|CAMK1|CHRNB2|CHRNB4|NSF|MAPK3|GRIN3B|NRGN|PRKCB|GNB1|GNB2|CHRNA5|PRKAR1B|RPS6KA1|KCNJ4|PICK1|CAMKK1|PRKACA|GIT1|MAPK1|CACNG2|CACNG4	http://www.reactome.org/cgi-bin/eventbrowser_st_id?ST_ID=R-HSA-112314
Signaling by Non-Receptor Tyrosine Kinases	Reactome	R-HSA-9006927	11	52	0.00388404928345	0.0330925572904	SOCS3|PTK6|CCNE1|KHDRBS1|KHDRBS3|KHDRBS2|BTC|UBC|NRG3|NRG2|BCAR1	http://www.reactome.org/cgi-bin/eventbrowser_st_id?ST_ID=R-HSA-9006927
Signaling by PTK6	Reactome	R-HSA-8848021	11	52	0.00388404928345	0.0330925572904	SOCS3|PTK6|CCNE1|KHDRBS1|KHDRBS3|KHDRBS2|BTC|UBC|NRG3|NRG2|BCAR1	http://www.reactome.org/cgi-bin/eventbrowser_st_id?ST_ID=R-HSA-8848021
FGFR2 mutant receptor activation	Reactome	R-HSA-1839126	8	30	0.00406049728295	0.0343093674259	FGF3|FGF2|POLR2E|POLR2F|FGF18|FGF4|FGFR2|POLR2H	http://www.reactome.org/cgi-bin/eventbrowser_st_id?ST_ID=R-HSA-1839126
Signaling by FGFR	Reactome	R-HSA-190236	14	77	0.00407258300343	0.0343093674259	PPP2CB|FGF18|FRS3|POLR2H|POLR2E|MAPK3|POLR2F|BRAF|UBC|MAPK1|FGF4|FGF3|FGF2|HNRNPM	http://www.reactome.org/cgi-bin/eventbrowser_st_id?ST_ID=R-HSA-190236
@@Signaling by FGFR in disease	Reactome	R-HSA-1226099	11	57	0.00703711314592	0.051135525078	TRIM24|FGF3|FGFR3|FGF2|POLR2E|POLR2F|FGF18|FGF4|FGFR2|POLR2H|BCR	http://www.reactome.org/cgi-bin/eventbrowser_st_id?ST_ID=R-HSA-1226099
SUMOylation of transcription factors	Reactome	R-HSA-3232118	6	17	0.00407823856065	0.0343093674259	HIC1|TFAP2C|SP3|FOXL2|PIAS4|MTA1	http://www.reactome.org/cgi-bin/eventbrowser_st_id?ST_ID=R-HSA-3232118
Degradation of the extracellular matrix	Reactome	R-HSA-1474228	21	140	0.00409218581595	0.0343601133986	PHYKPL|SCUBE1|CAPNS1|MMP11|FN1|MMP17|CAPN15|ADAMTS9|CAPN12|TMPRSS6|CAPN10|COL9A3|COL13A1|HTRA1|COL23A1|COL26A1|MMP25|MMP24|MMP2|ADAMTS8|TIMP2	http://www.reactome.org/cgi-bin/eventbrowser_st_id?ST_ID=R-HSA-1474228
Adipocytokine signaling pathway	KEGG PATHWAY	hsa04920	13	69	0.00425570231255	0.0355269302669	ADIPOR1|SOCS3|PRKAA1|TNFRSF1A|STK11|ACSL6|CHUK|G6PC3|NFKBIE|AKT2|RXRB|IKBKG|MAPK9	http://www.genome.jp/kegg-bin/show_pathway?hsa04920/hsa:8517%09red/hsa:92579%09red/hsa:51094%09red/hsa:4794%09red/hsa:7132%09red/hsa:6257%09red/hsa:1147%09red/hsa:6794%09red/hsa:208%09red/hsa:5562%09red/hsa:5601%09red/hsa:23305%09red/hsa:9021%09red
Renal cell carcinoma	KEGG PATHWAY	hsa05211	13	69	0.00425570231255	0.0355269302669	EGLN3|TGFB1|PDGFB|MAPK3|RAP1B|MAP2K1|MAP2K2|AKT2|ETS1|BRAF|PAK4|MAPK1|PIK3R2	http://www.genome.jp/kegg-bin/show_pathway?hsa05211/hsa:2113%09red/hsa:5595%09red/hsa:5594%09red/hsa:5908%09red/hsa:673%09red/hsa:5604%09red/hsa:112399%09red/hsa:5296%09red/hsa:5605%09red/hsa:208%09red/hsa:10298%09red/hsa:5155%09red/hsa:7040%09red
Renin secretion	KEGG PATHWAY	hsa04924	13	69	0.00425570231255	0.0355269302669	ORAI1|PLCB4|GNAS|PDE1B|PTGER2|PDE3B|ADRB1|ADRB3|GUCY1A2|ADCYAP1|AGTR1|PPP3CC|GNAI2	http://www.genome.jp/kegg-bin/show_pathway?hsa04924/hsa:2771%09red/hsa:5153%09red/hsa:5332%09red/hsa:5533%09red/hsa:155%09red/hsa:153%09red/hsa:185%09red/hsa:84876%09red/hsa:116%09red/hsa:5732%09red/hsa:2977%09red/hsa:2778%09red/hsa:5140%09red
Platelet Aggregation (Plug Formation)	Reactome	R-HSA-76009	9	38	0.00462065903255	0.0383157227513	ITGB3|APBB1IP|CSK|FN1|ADRA2A|ADRA2C|RAP1B|GP5|BCAR1	http://www.reactome.org/cgi-bin/eventbrowser_st_id?ST_ID=R-HSA-76009
Metabotropic glutamate receptor group I pathway	PANTHER	P00041	7	24	0.00469139363833	0.0385707192878	PLCB4|GRINA|PRKCB|GNA15|PRKAR1B|GNA11|GRM5	http://www.pantherdb.org/pathway/pathwayDiagram.jsp?catAccession=P00041
RHO GTPases Activate NADPH Oxidases	Reactome	R-HSA-5668599	7	24	0.00469139363833	0.0385707192878	PRKCB|MAPK3|MAPK1|PRKACA|MAPK11|NOXA1|PRKCZ	http://www.reactome.org/cgi-bin/eventbrowser_st_id?ST_ID=R-HSA-5668599
Signaling by Insulin receptor	Reactome	R-HSA-74752	13	70	0.004731292211	0.0387562192951	ATP6AP1|PDE3B|TCIRG1|MAPK3|AKT2|MAPK1|PIK3R2|ATP6V0A2|TRIB3|FGF18|FGF4|FGF3|FGF2	http://www.reactome.org/cgi-bin/eventbrowser_st_id?ST_ID=R-HSA-74752
CD28 co-stimulation	Reactome	R-HSA-389356	8	31	0.00480189886583	0.0391088986428	VAV1|FYN|PRR5|MAPKAP1|AKT2|PIK3R2|TRIB3|LCK	http://www.reactome.org/cgi-bin/eventbrowser_st_id?ST_ID=R-HSA-389356
RUNX2 regulates bone development	Reactome	R-HSA-8941326	8	31	0.00480189886583	0.0391088986428	HDAC3|SMAD6|MAPK3|IHH|CBFB|MAF|MAPK1|HEY2	http://www.reactome.org/cgi-bin/eventbrowser_st_id?ST_ID=R-HSA-8941326
Thrombin signalling through proteinase activated receptors (PARs)	Reactome	R-HSA-456926	8	31	0.00480189886583	0.0391088986428	GNB1|GNB2|MAPK3|GNA14|GNA15|GNA12|GNA11|MAPK1	http://www.reactome.org/cgi-bin/eventbrowser_st_id?ST_ID=R-HSA-456926
Insulin receptor signalling cascade	Reactome	R-HSA-74751	10	46	0.00489891730735	0.039666729413	PDE3B|MAPK3|AKT2|MAPK1|PIK3R2|TRIB3|FGF18|FGF4|FGF3|FGF2	http://www.reactome.org/cgi-bin/eventbrowser_st_id?ST_ID=R-HSA-74751
Pregnenolone biosynthesis	Reactome	R-HSA-196108	5	12	0.00496919281963	0.039666729413	FDXR|STARD3|AR|FDX1|STARD3NL	http://www.reactome.org/cgi-bin/eventbrowser_st_id?ST_ID=R-HSA-196108
p38MAPK events	Reactome	R-HSA-171007	5	12	0.00496919281963	0.039666729413	RALGDS|RALB|MAPK11|MAPK12|MAPKAPK2	http://www.reactome.org/cgi-bin/eventbrowser_st_id?ST_ID=R-HSA-171007
Fatty acid metabolism	Reactome	R-HSA-8978868	24	172	0.00510592832462	0.0406321445595	HSD17B12|ACADVL|PCCA|ALOX12|MAPKAPK2|DPEP2|CYP1B1|CPT2|ACAA1|PRXL2B|ABCD1|TBXAS1|ACSF2|MCAT|ACOT6|ACOT4|NUDT19|HACD1|FAAH|PTGES2|ACSL6|PON2|ECI1|ACBD4	http://www.reactome.org/cgi-bin/eventbrowser_st_id?ST_ID=R-HSA-8978868
@@Fatty acid metabolism	KEGG PATHWAY	hsa01212	7	57	0.15604885587	0.316767866884	HSD17B12|HACD1|ACADVL|CPT2|ACSL6|ACAA1|MCAT	http://www.genome.jp/kegg-bin/show_pathway?hsa01212/hsa:30%09red/hsa:37%09red/hsa:9200%09red/hsa:51144%09red/hsa:1376%09red/hsa:23305%09red/hsa:27349%09red
Circadian entrainment	KEGG PATHWAY	hsa04713	16	97	0.00516427356033	0.040797366649	CACNA1H|PLCB4|RASD1|GNAS|NOS1AP|PRKCB|GNB1|GNB2|MAPK3|MAPK1|PRKACA|GUCY1A2|ADCYAP1|MTNR1B|MTNR1A|GNAI2	http://www.genome.jp/kegg-bin/show_pathway?hsa04713/hsa:5579%09red/hsa:5578%09red/hsa:5595%09red/hsa:2771%09red/hsa:5332%09red/hsa:2783%09red/hsa:2782%09red/hsa:2778%09red/hsa:2977%09red/hsa:5594%09red/hsa:4543%09red/hsa:116%09red/hsa:9722%09red/hsa:4544%09red/hsa:51655%09red/hsa:8912%09red
Cell-Cell communication	Reactome	R-HSA-1500931	19	125	0.0053967167889	0.0421351575191	ACTN3|FERMT2|LIMS2|PARD3|CDH15|ACTG1|NCK2|PARD6G|FYN|CDH24|PARD6A|NECTIN2|NECTIN3|CLDN23|NPHS2|PIK3R2|KRT5|KIRREL1|TESK1	http://www.reactome.org/cgi-bin/eventbrowser_st_id?ST_ID=R-HSA-1500931
PI3 kinase pathway	PANTHER	P00048	10	47	0.00557807439289	0.0433538342665	INPP5A|PTGER1|GADD45A|GNB1|GNA14|GNB2|AKT2|PIK3R2|GNA11|GNAI2	http://www.pantherdb.org/pathway/pathwayDiagram.jsp?catAccession=P00048
PD-L1 expression and PD-1 checkpoint pathway in cancer	KEGG PATHWAY	hsa05235	15	89	0.00559194097102	0.0433538342665	PIK3R2|MAP2K2|IKBKG|CHUK|MAP2K1|NFKBIE|MAPK3|AKT2|MAPK1|ZAP70|MAPK12|PPP3CC|LCK|CSNK2A2|MAPK11	http://www.genome.jp/kegg-bin/show_pathway?hsa05235/hsa:5595%09red/hsa:8517%09red/hsa:5533%09red/hsa:7535%09red/hsa:4794%09red/hsa:5604%09red/hsa:5296%09red/hsa:1147%09red/hsa:1459%09red/hsa:3932%09red/hsa:5605%09red/hsa:208%09red/hsa:5600%09red/hsa:6300%09red/hsa:5594%09red
Muscarinic acetylcholine receptor 1 and 3 signaling pathway	PANTHER	P00042	11	55	0.00559774800884	0.0433538342665	PLCB4|PKN3|PRKCB|GNB1|GNB2|GNA14|PRKCZ|PRKACA|GNA11|SLC18A3|ACHE	http://www.pantherdb.org/pathway/pathwayDiagram.jsp?catAccession=P00042
@@Muscarinic acetylcholine receptor 2 and 4 signaling pathway	PANTHER	P00043	8	54	0.0649919201277	0.200661397777	SLC6A8|GNB1|GNB2|PRKAR2B|PRKAR1B|SLC18A3|ACHE|GNAI2	http://www.pantherdb.org/pathway/pathwayDiagram.jsp?catAccession=P00043
Aldosterone synthesis and secretion	KEGG PATHWAY	hsa04925	16	98	0.0056283039481	0.0433716614632	CACNA1H|ORAI1|PLCB4|KCNK9|GNAS|CAMK1|PRKCB|ATP1B1|CREB3L3|CREB3L1|PRKACA|GNA11|ATF4|AGTR1|KCNK3|PRKD2	http://www.genome.jp/kegg-bin/show_pathway?hsa04925/hsa:5579%09red/hsa:5578%09red/hsa:2767%09red/hsa:5332%09red/hsa:51305%09red/hsa:25865%09red/hsa:2778%09red/hsa:185%09red/hsa:481%09red/hsa:468%09red/hsa:84876%09red/hsa:3777%09red/hsa:90993%09red/hsa:8536%09red/hsa:8912%09red/hsa:84699%09red
RAF activation	Reactome	R-HSA-5673000	8	32	0.0056426802052	0.0433716614632	PPP2CB|MAP2K2|MAP2K1|BRAF|MARK3|PPP2R5E|PPP2R5A|PPP2R5B	http://www.reactome.org/cgi-bin/eventbrowser_st_id?ST_ID=R-HSA-5673000
super pathway of glycosphingolipids biosynthesis	BioCyc	PWY-7835	7	25	0.0056500056571	0.0433716614632	UGCG|B3GNT2|ST3GAL5|ST8SIA1|A4GALT|B4GALT2|B4GALNT1	http://biocyc.org/HUMAN/NEW-IMAGE?type=NIL&object=PWY-7835
Glycosaminoglycan degradation	KEGG PATHWAY	hsa00531	6	19	0.00634792253196	0.0478824182645	HYAL2|NAGLU|HEXB|GALNS|IDUA|GUSB	http://www.genome.jp/kegg-bin/show_pathway?hsa00531/hsa:2588%09red/hsa:2990%09red/hsa:4669%09red/hsa:3425%09red/hsa:8692%09red/hsa:3074%09red
Transcription of E2F targets under negative control by DREAM complex	Reactome	R-HSA-1362277	6	19	0.00634792253196	0.0478824182645	E2F5|E2F4|E2F1|LIN9|CDC25A|LIN54	http://www.reactome.org/cgi-bin/eventbrowser_st_id?ST_ID=R-HSA-1362277
Regulation of gene expression in beta cells	Reactome	R-HSA-210745	6	19	0.00634792253196	0.0478824182645	AKT2|FOXA3|FOXA2|MAFA|PDX1|NKX6-1	http://www.reactome.org/cgi-bin/eventbrowser_st_id?ST_ID=R-HSA-210745
Conversion from APC/C:Cdc20 to APC/C:Cdh1 in late anaphase	Reactome	R-HSA-176407	6	19	0.00634792253196	0.0478824182645	CDC16|FZR1|CDC14A|CDC20|APC2|ANAPC4	http://www.reactome.org/cgi-bin/eventbrowser_st_id?ST_ID=R-HSA-176407
Protein localization	Reactome	R-HSA-9609507	22	156	0.0063867781418	0.0480919408734	AGPS|PAOX|TYSND1|TOMM40|PEX10|VDAC1|TOMM70|GFER|PMPCA|TAZ|ACAA1|LDHD|TIMM50|ABCD1|ACOT4|NUDT19|GET4|BCS1L|PEX7|PEX6|UBC|CHCHD4	http://www.reactome.org/cgi-bin/eventbrowser_st_id?ST_ID=R-HSA-9609507
Depolymerisation of the Nuclear Lamina	Reactome	R-HSA-4419969	5	13	0.00649071482981	0.0482469059524	PRKCB|PRKACA|CNEP1R1|CTDNEP1|LEMD2	http://www.reactome.org/cgi-bin/eventbrowser_st_id?ST_ID=R-HSA-4419969
Regulation of KIT signaling	Reactome	R-HSA-1433559	5	13	0.00649071482981	0.0482469059524	PRKACA|FYN|SH2B2|LCK|SOCS1	http://www.reactome.org/cgi-bin/eventbrowser_st_id?ST_ID=R-HSA-1433559
Metabolism of vitamins and cofactors	Reactome	R-HSA-196854	25	186	0.00658465341525	0.0487833275054	NADK|MTHFD1L|CYB5R3|DHFR|PCCA|SLC52A2|PANK4|AMN|ST7|MCCC1|NADK2|TTPA|CBLC|PARP6|PDSS1|GPC1|GPC2|PANK2|GPC5|SHMT1|GPIHBP1|GCH1|PARP10|BST1|LRP8	http://www.reactome.org/cgi-bin/eventbrowser_st_id?ST_ID=R-HSA-196854
Oncogene Induced Senescence	Reactome	R-HSA-2559585	8	33	0.00659097479426	0.0487833275054	CDKN2C|CDKN2A|E2F1|CDKN2D|MAPK3|ETS1|UBC|MAPK1	http://www.reactome.org/cgi-bin/eventbrowser_st_id?ST_ID=R-HSA-2559585
Morphine addiction	KEGG PATHWAY	hsa05032	15	91	0.00667446637573	0.0491916104195	GNAS|GRK6|GNB1|GRK4|PRKCB|GRK2|GRK3|PDE3B|PRKACA|PDE1B|GABRA5|GNB2|GNAI2|PDE10A|PDE8B	http://www.genome.jp/kegg-bin/show_pathway?hsa05032/hsa:5579%09red/hsa:2870%09red/hsa:2771%09red/hsa:10846%09red/hsa:2868%09red/hsa:5578%09red/hsa:157%09red/hsa:156%09red/hsa:2778%09red/hsa:8622%09red/hsa:2783%09red/hsa:2558%09red/hsa:2782%09red/hsa:5153%09red/hsa:5140%09red
Opioid Signalling	Reactome	R-HSA-111885	15	91	0.00667446637573	0.0491916104195	PLCB4|PPP1R1B|AHCYL1|GNB1|PPP2CB|GRK2|GNB2|CAMKK1|PRKAR2B|PRKACA|PRKAR1B|PDE1B|MAPK1|PPP3CC|GNAI2	http://www.reactome.org/cgi-bin/eventbrowser_st_id?ST_ID=R-HSA-111885
EPH-Ephrin signaling	Reactome	R-HSA-2682334	15	91	0.00667446637573	0.0491916104195	FYN|EFNB3|NGEF|ACTG1|NCK2|EPHA8|ARPC2|EPHA5|LIMK1|EFNA3|EPHA2|ARPC4|GIT1|EFNA2|MMP2	http://www.reactome.org/cgi-bin/eventbrowser_st_id?ST_ID=R-HSA-2682334
Metabolism of steroids	Reactome	R-HSA-8957322	21	147	0.00668022031563	0.0491922585074	HSD17B12|OSBP|FDX1|NCOA6|MVD|IDI1|CARM1|DHCR7|CYP27A1|HSD17B1|AR|SMARCD3|CYP27B1|PIAS4|DBP|FDXR|STARD3|MVK|HSD11B2|SQLE|STARD3NL	http://www.reactome.org/cgi-bin/eventbrowser_st_id?ST_ID=R-HSA-8957322
triacylglycerol biosynthesis	BioCyc	TRIGLSYN-PWY	7	26	0.00674781959597	0.0494384554702	PLPPR2|PLPPR3|DGAT1|DGAT2|MBOAT7|AGPAT2|LPCAT3	http://biocyc.org/HUMAN/NEW-IMAGE?type=NIL&object=TRIGLSYN-PWY
Maturity onset diabetes of the young	KEGG PATHWAY	hsa04950	7	26	0.00674781959597	0.0494384554702	FOXA3|FOXA2|MAFA|NEUROG3|PDX1|MNX1|NKX6-1	http://www.genome.jp/kegg-bin/show_pathway?hsa04950/hsa:50674%09red/hsa:4825%09red/hsa:389692%09red/hsa:3110%09red/hsa:3171%09red/hsa:3170%09red/hsa:3651%09red
A tetrasaccharide linker sequence is required for GAG synthesis	Reactome	R-HSA-1971475	7	26	0.00674781959597	0.0494384554702	B3GALT6|CSPG5|GPC1|GPC2|GPC5|B3GAT1|B4GALT7	http://www.reactome.org/cgi-bin/eventbrowser_st_id?ST_ID=R-HSA-1971475
Mitophagy - animal	KEGG PATHWAY	hsa04137	12	65	0.00677245368042	0.0495771019	SQSTM1|E2F1|TFEB|RRAS2|RRAS|PGAM5|RHOT1|ATG9A|PINK1|ATF4|MAPK9|CSNK2A2	http://www.genome.jp/kegg-bin/show_pathway?hsa04137/hsa:8878%09red/hsa:6237%09red/hsa:55288%09red/hsa:79065%09red/hsa:22800%09red/hsa:5601%09red/hsa:468%09red/hsa:192111%09red/hsa:1869%09red/hsa:1459%09red/hsa:7942%09red/hsa:65018%09red
RHO GTPase Effectors	Reactome	R-HSA-195258	38	321	0.00684530129899	0.0500681599645	KDM1A|ACTG1|NDEL1|MEN1|MAPK11|NOXA1|KIF2A|NCKAP1|WASF1|MAPK3|FMNL3|DVL2|DVL3|YWHAH|DVL1|RHOQ|LIMK1|SRF|ARPC2|PKN3|PRKCB|RTKN|PRKCZ|WIPF2|RHOB|PPP2R5E|RCC2|PPP1CC|PPP2CB|CDC20|MAPK1|PFN2|PRKACA|PPP2R5B|KLC1|KLC3|PPP2R5A|ARPC4	http://www.reactome.org/cgi-bin/eventbrowser_st_id?ST_ID=R-HSA-195258
Pyrimidine metabolism	KEGG PATHWAY	hsa00240	11	57	0.00703711314592	0.051135525078	ENTPD6|ENTPD4|NT5M|NME2|UCK1|CMPK1|CMPK2|DCTD|DPYS|TYMP|DUT	http://www.genome.jp/kegg-bin/show_pathway?hsa00240/hsa:1807%09red/hsa:955%09red/hsa:9583%09red/hsa:56953%09red/hsa:4831%09red/hsa:1635%09red/hsa:83549%09red/hsa:1854%09red/hsa:129607%09red/hsa:1890%09red/hsa:51727%09red
@@Pyrimidine Metabolism	PANTHER	P02771	3	10	0.0569719342194	0.180522019304	DPYS|ALDH6A1|DPYSL5	http://www.pantherdb.org/pathway/pathwayDiagram.jsp?catAccession=P02771
Fat digestion and absorption	KEGG PATHWAY	hsa04975	9	41	0.00704423957536	0.051135525078	CEL|ABCG5|DGAT1|DGAT2|MGAT2|PLA2G3|PLA2G2F|SLC27A4|AGPAT2	http://www.genome.jp/kegg-bin/show_pathway?hsa04975/hsa:84649%09red/hsa:50487%09red/hsa:64240%09red/hsa:1056%09red/hsa:8694%09red/hsa:10555%09red/hsa:80168%09red/hsa:10999%09red/hsa:64600%09red
Bacterial invasion of epithelial cells	KEGG PATHWAY	hsa05100	13	74	0.00707698005335	0.0512874297356	MAD2L2|ACTG1|SHC2|ARPC2|ARPC5L|FN1|ARPC4|SEPTIN3|PIK3R2|DNM3|DNM2|BCAR1|WASF1	http://www.genome.jp/kegg-bin/show_pathway?hsa05100/hsa:81873%09red/hsa:10109%09red/hsa:55964%09red/hsa:25759%09red/hsa:5296%09red/hsa:1785%09red/hsa:10459%09red/hsa:10093%09red/hsa:8936%09red/hsa:2335%09red/hsa:71%09red/hsa:9564%09red/hsa:26052%09red
Huntington disease	PANTHER	P00029	19	129	0.00723158122212	0.0518978611576	MAP3K10|ARFIP2|TAF4|CAPNS1|ACTG1|MAPK9|RHOQ|ARPC5L|CAPN12|TP53I3|ARF6|PRODH|AKT2|MAP2K7|SYNJ1|CAPN10|SIN3B|ARL4C|SH3GL3	http://www.pantherdb.org/pathway/pathwayDiagram.jsp?catAccession=P00029
@@Huntington disease	KEGG PATHWAY	hsa05016	15	193	0.482519234052	0.587637733534	HDAC2|PLCB4|NDUFB2|BBC3|POLR2E|CREB3L3|COX4I1|POLR2F|TAF4|SDHA|VDAC2|VDAC1|POLR2H|GRM5|CREB3L1	http://www.genome.jp/kegg-bin/show_pathway?hsa05016/hsa:4708%09red/hsa:90993%09red/hsa:5332%09red/hsa:1327%09red/hsa:5434%09red/hsa:5435%09red/hsa:6389%09red/hsa:5437%09red/hsa:6874%09red/hsa:27113%09red/hsa:2915%09red/hsa:3066%09red/hsa:7416%09red/hsa:7417%09red/hsa:84699%09red
Th1 and Th2 cell differentiation	KEGG PATHWAY	hsa04658	15	92	0.00727541491524	0.0518978611576	MAPK9|RUNX3|TBX21|CHUK|NFKBIE|MAPK3|DLL3|MAPK11|MAPK12|MAF|ZAP70|PPP3CC|LCK|MAPK1|IKBKG	http://www.genome.jp/kegg-bin/show_pathway?hsa04658/hsa:5595%09red/hsa:8517%09red/hsa:5533%09red/hsa:7535%09red/hsa:10683%09red/hsa:4794%09red/hsa:864%09red/hsa:30009%09red/hsa:1147%09red/hsa:3932%09red/hsa:5594%09red/hsa:4094%09red/hsa:5601%09red/hsa:5600%09red/hsa:6300%09red
Factors involved in megakaryocyte development and platelet production	Reactome	R-HSA-983231	23	168	0.0073492827362	0.0518978611576	KDM1A|HDAC2|DOCK9|DOCK7|DOCK5|MAFK|KIF12|KIF2A|MAFF|WEE1|MYB|ITPK1|RAB5A|SH2B2|PRKAR1B|SH2B1|GATA6|GATA4|GATA5|KIFC2|PRKAR2B|KLC1|KLC3	http://www.reactome.org/cgi-bin/eventbrowser_st_id?ST_ID=R-HSA-983231
RUNX3 regulates WNT signaling	Reactome	R-HSA-8951430	4	8	0.00737640643498	0.0518978611576	RUNX3|TCF7|LEF1|TCF7L1	http://www.reactome.org/cgi-bin/eventbrowser_st_id?ST_ID=R-HSA-8951430
Beta-oxidation of very long chain fatty acids	Reactome	R-HSA-390247	4	8	0.00737640643498	0.0518978611576	ACOT6|ABCD1|ACAA1|ACOT4	http://www.reactome.org/cgi-bin/eventbrowser_st_id?ST_ID=R-HSA-390247
RUNX3 regulates YAP1-mediated transcription	Reactome	R-HSA-8951671	4	8	0.00737640643498	0.0518978611576	TEAD3|RUNX3|CCN2|TEAD2	http://www.reactome.org/cgi-bin/eventbrowser_st_id?ST_ID=R-HSA-8951671
Fatty Acids bound to GPR40 (FFAR1) regulate insulin secretion	Reactome	R-HSA-434316	4	8	0.00737640643498	0.0518978611576	GNA14|FFAR1|GNA11|GNA15	http://www.reactome.org/cgi-bin/eventbrowser_st_id?ST_ID=R-HSA-434316
Binding of TCF/LEF:CTNNB1 to target gene promoters	Reactome	R-HSA-4411364	4	8	0.00737640643498	0.0518978611576	RUNX3|TCF7|LEF1|TCF7L1	http://www.reactome.org/cgi-bin/eventbrowser_st_id?ST_ID=R-HSA-4411364
Pausing and recovery of Tat-mediated HIV elongation	Reactome	R-HSA-167238	8	34	0.00765502372388	0.0534251736099	NELFCD|NELFB|TCEA1|POLR2E|POLR2F|CDK9|CTDP1|POLR2H	http://www.reactome.org/cgi-bin/eventbrowser_st_id?ST_ID=R-HSA-167238
Tat-mediated HIV elongation arrest and recovery	Reactome	R-HSA-167243	8	34	0.00765502372388	0.0534251736099	NELFCD|NELFB|TCEA1|POLR2E|POLR2F|CDK9|CTDP1|POLR2H	http://www.reactome.org/cgi-bin/eventbrowser_st_id?ST_ID=R-HSA-167243
Metabolism of steroid hormones	Reactome	R-HSA-196071	8	34	0.00765502372388	0.0534251736099	HSD17B12|AR|HSD17B1|FDXR|STARD3|FDX1|HSD11B2|STARD3NL	http://www.reactome.org/cgi-bin/eventbrowser_st_id?ST_ID=R-HSA-196071
G1/S Transition	Reactome	R-HSA-69206	19	130	0.00776159892139	0.053696027494	E2F6|E2F5|E2F4|LIN9|E2F1|PTK6|PPP2R3B|CDC25A|CCNE1|PPP2CB|PSMD3|PSMD2|DHFR|AKT2|MCM4|FBXO31|UBC|WEE1|LIN54	http://www.reactome.org/cgi-bin/eventbrowser_st_id?ST_ID=R-HSA-69206
Tuberculosis	KEGG PATHWAY	hsa05152	24	179	0.0078455333991	0.0540555459281	TGFB1|SPHK1|PLK3|AKT2|MAPK11|MAPK12|CEBPB|ATP6AP1|MAPK3|CARD9|MAPK1|CYP27B1|FADD|MAPK9|MALT1|RAB5A|RAB5C|LAMP1|RFXAP|IRAK1|TNFRSF1A|TCIRG1|ATP6V0A2|PPP3CC	http://www.genome.jp/kegg-bin/show_pathway?hsa05152/hsa:8772%09red/hsa:3916%09red/hsa:537%09red/hsa:5868%09red/hsa:23545%09red/hsa:5533%09red/hsa:1051%09red/hsa:8877%09red/hsa:5601%09red/hsa:5600%09red/hsa:6300%09red/hsa:3654%09red/hsa:5595%09red/hsa:5594%09red/hsa:1263%09red/hsa:7040%09red/hsa:64170%09red/hsa:208%09red/hsa:5878%09red/hsa:7132%09red/hsa:10892%09red/hsa:1594%09red/hsa:10312%09red/…
mRNA 3'-end processing	Reactome	R-HSA-72187	11	58	0.00785741752607	0.0540555459281	SRSF4|PABPN1|U2AF2|U2AF1|CHTOP|SRSF9|ALYREF|PCF11|U2AF1L5|CPSF7|CPSF4	http://www.reactome.org/cgi-bin/eventbrowser_st_id?ST_ID=R-HSA-72187
PI Metabolism	Reactome	R-HSA-1483255	14	84	0.00791275283129	0.0542629164619	MTMR14|TNFAIP8L3|PIKFYVE|PIP5K1C|PIP4K2A|PIP4P1|RAB4A|INPP4A|SYNJ1|PIK3R2|GDPD5|RAB5A|VAC14|MTMR1	http://www.reactome.org/cgi-bin/eventbrowser_st_id?ST_ID=R-HSA-1483255
Cyclin A:Cdk2-associated events at S phase entry	Reactome	R-HSA-69656	14	84	0.00791275283129	0.0542629164619	E2F5|E2F4|CCNE1|E2F1|PTK6|CDC25A|FZR1|LIN9|PSMD3|PSMD2|AKT2|UBC|WEE1|LIN54	http://www.reactome.org/cgi-bin/eventbrowser_st_id?ST_ID=R-HSA-69656
GnRH signaling pathway	KEGG PATHWAY	hsa04912	15	93	0.007918810776	0.0542629164619	PRKCB|PLCB4|GNAS|GNA11|MAP2K2|MAPK3|MAP2K1|MAPK1|MAP2K7|MAPK11|MAPK12|ATF4|PRKACA|MAPK9|MMP2	http://www.genome.jp/kegg-bin/show_pathway?hsa04912/hsa:5579%09red/hsa:5578%09red/hsa:5595%09red/hsa:5594%09red/hsa:5332%09red/hsa:4313%09red/hsa:2778%09red/hsa:468%09red/hsa:2767%09red/hsa:5605%09red/hsa:5604%09red/hsa:5601%09red/hsa:5600%09red/hsa:6300%09red/hsa:5609%09red
Transcriptional regulation by RUNX3	Reactome	R-HSA-8878159	15	93	0.007918810776	0.0542629164619	TGFB1|TCF7|CCN2|RUNX3|TCF7L1|KAT2A|KAT2B|CBFB|RUNX1|PSMD3|UBC|TEAD3|TEAD2|LEF1|PSMD2	http://www.reactome.org/cgi-bin/eventbrowser_st_id?ST_ID=R-HSA-8878159
BMAL1:CLOCK,NPAS2 activates circadian gene expression	Reactome	R-HSA-1368108	7	27	0.00799631626275	0.0544075374555	NCOA6|KLF15|BHLHE41|CARM1|NPAS2|SMARCD3|NOCT	http://www.reactome.org/cgi-bin/eventbrowser_st_id?ST_ID=R-HSA-1368108
Phase 2 - plateau phase	Reactome	R-HSA-5576893	7	27	0.00799631626275	0.0544075374555	KCNE3|CACNB3|KCNQ1|CACNG2|CACNG4|CACNG6|CACNG7	http://www.reactome.org/cgi-bin/eventbrowser_st_id?ST_ID=R-HSA-5576893
TNF signaling	Reactome	R-HSA-75893	9	42	0.00803690050931	0.0544998793783	TNFRSF1A|SHARPIN|UBC|CHUK|IKBKG|SMPD3|FADD|USP21|RNF31	http://www.reactome.org/cgi-bin/eventbrowser_st_id?ST_ID=R-HSA-75893
Vibrio cholerae infection	KEGG PATHWAY	hsa05110	10	50	0.00806268748948	0.0545598229023	TJP1|ACTG1|GNAS|ATP6AP1|KCNQ1|TCIRG1|PRKACA|ATP6V0A2|SLC12A2|SEC61A2	http://www.genome.jp/kegg-bin/show_pathway?hsa05110/hsa:23545%09red/hsa:5578%09red/hsa:6558%09red/hsa:7082%09red/hsa:10312%09red/hsa:2778%09red/hsa:3784%09red/hsa:537%09red/hsa:71%09red/hsa:55176%09red
SUMO E3 ligases SUMOylate target proteins	Reactome	R-HSA-3108232	23	170	0.00830223271827	0.05491279767	HDAC2|IKBKG|CBX4|CBX2|HIC1|TFAP2C|PGR|UHRF2|SUZ12|PHC1|NFKB2|MTA1|AURKA|TRIM28|NR5A1|SP3|BMI1|HERC2|FOXL2|ROR1|RING1|PIAS4|CTBP1	http://www.reactome.org/cgi-bin/eventbrowser_st_id?ST_ID=R-HSA-3108232
Glycosaminoglycan biosynthesis - keratan sulfate	KEGG PATHWAY	hsa00533	5	14	0.00831092100189	0.05491279767	CHST1|B3GNT7|B4GALT2|B3GNT2|CHST6	http://www.genome.jp/kegg-bin/show_pathway?hsa00533/hsa:8704%09red/hsa:93010%09red/hsa:10678%09red/hsa:8534%09red/hsa:4166%09red
Spry regulation of FGF signaling	Reactome	R-HSA-1295596	5	14	0.00831092100189	0.05491279767	MAPK3|PPP2CB|BRAF|MAPK1|UBC	http://www.reactome.org/cgi-bin/eventbrowser_st_id?ST_ID=R-HSA-1295596
AMER1 mutants destabilize the destruction complex	Reactome	R-HSA-4839748	5	14	0.00831092100189	0.05491279767	PPP2R5E|PPP2R5B|PPP2CB|PPP2R5A|AXIN1	http://www.reactome.org/cgi-bin/eventbrowser_st_id?ST_ID=R-HSA-4839748
truncated APC mutants destabilize the destruction complex	Reactome	R-HSA-4839744	5	14	0.00831092100189	0.05491279767	PPP2R5E|PPP2R5B|PPP2CB|PPP2R5A|AXIN1	http://www.reactome.org/cgi-bin/eventbrowser_st_id?ST_ID=R-HSA-4839744
AXIN mutants destabilize the destruction complex, activating WNT signaling	Reactome	R-HSA-4839735	5	14	0.00831092100189	0.05491279767	PPP2R5E|PPP2R5B|PPP2CB|PPP2R5A|AXIN1	http://www.reactome.org/cgi-bin/eventbrowser_st_id?ST_ID=R-HSA-4839735
Truncations of AMER1 destabilize the destruction complex	Reactome	R-HSA-5467348	5	14	0.00831092100189	0.05491279767	PPP2R5E|PPP2R5B|PPP2CB|PPP2R5A|AXIN1	http://www.reactome.org/cgi-bin/eventbrowser_st_id?ST_ID=R-HSA-5467348
Activated point mutants of FGFR2	Reactome	R-HSA-2033519	5	14	0.00831092100189	0.05491279767	FGF18|FGF3|FGF4|FGFR2|FGF2	http://www.reactome.org/cgi-bin/eventbrowser_st_id?ST_ID=R-HSA-2033519
APC truncation mutants have impaired AXIN binding	Reactome	R-HSA-5467337	5	14	0.00831092100189	0.05491279767	PPP2R5E|PPP2R5B|PPP2CB|PPP2R5A|AXIN1	http://www.reactome.org/cgi-bin/eventbrowser_st_id?ST_ID=R-HSA-5467337
YAP1- and WWTR1 (TAZ)-stimulated gene expression	Reactome	R-HSA-2032785	5	14	0.00831092100189	0.05491279767	TEAD3|TEAD2|GATA4|KAT2B|CCN2	http://www.reactome.org/cgi-bin/eventbrowser_st_id?ST_ID=R-HSA-2032785
AXIN missense mutants destabilize the destruction complex	Reactome	R-HSA-5467340	5	14	0.00831092100189	0.05491279767	PPP2R5E|PPP2R5B|PPP2CB|PPP2R5A|AXIN1	http://www.reactome.org/cgi-bin/eventbrowser_st_id?ST_ID=R-HSA-5467340
Alcoholism	KEGG PATHWAY	hsa05034	24	180	0.00832039150446	0.0549335658112	HDAC3|HDAC2|MAP2K1|GNAI2|ADORA2A|ADORA2B|PPP1R1B|MAOB|MAPK3|GRIN3B|TH|SHC2|GNB1|GNB2|PPP1CC|GNAS|DRD2|PKIA|MAPK1|CAMKK1|CREB3L1|BRAF|ATF4|CREB3L3	http://www.genome.jp/kegg-bin/show_pathway?hsa05034/hsa:116444%09red/hsa:468%09red/hsa:90993%09red/hsa:4129%09red/hsa:1813%09red/hsa:136%09red/hsa:7054%09red/hsa:5604%09red/hsa:2782%09red/hsa:5595%09red/hsa:5594%09red/hsa:2783%09red/hsa:673%09red/hsa:3066%09red/hsa:84152%09red/hsa:2771%09red/hsa:2778%09red/hsa:25759%09red/hsa:5501%09red/hsa:84254%09red/hsa:8841%09red/hsa:135%09red/hsa:5569%09red/…
Extra-nuclear estrogen signaling	Reactome	R-HSA-9009391	13	76	0.0085527799004	0.0563393286003	SPHK1|SRF|GNAI2|GNB1|GNB2|MAPK3|AKT2|MAPK1|PIK3R2|BTC|ESR2|MMP2|PRKCZ	http://www.reactome.org/cgi-bin/eventbrowser_st_id?ST_ID=R-HSA-9009391
Viral carcinogenesis	KEGG PATHWAY	hsa05203	26	201	0.00872467143741	0.0573779238635	HDAC3|HDAC2|KAT2B|KAT2A|IL6ST|IKBKG|MAPKAPK2|GSN|GTF2E2|EGR3|CCNE1|MAPK3|YWHAH|MAPK1|PIK3R2|NFKB2|VAC14|CDKN2A|SRF|RASA2|DNAJA3|CCND3|CDC20|CREB3L3|CREB3L1|ATF4	http://www.genome.jp/kegg-bin/show_pathway?hsa05203/hsa:896%09red/hsa:468%09red/hsa:991%09red/hsa:5594%09red/hsa:6722%09red/hsa:90993%09red/hsa:7533%09red/hsa:55697%09red/hsa:5922%09red/hsa:8850%09red/hsa:2961%09red/hsa:3572%09red/hsa:9261%09red/hsa:5595%09red/hsa:8517%09red/hsa:2648%09red/hsa:9093%09red/hsa:3066%09red/hsa:898%09red/hsa:4791%09red/hsa:5296%09red/hsa:2934%09red/hsa:1029%09red/hsa:…
Inflammation mediated by chemokine and cytokine signaling pathway	PANTHER	P00031	26	201	0.00872467143741	0.0573779238635	ACTG1|LTB4R2|JUND|SCYL1|RRAS|AKT2|ALOX12|GNAI2|GRK6|MAPK3|MAPK1|RELB|NFKB2|PLCB4|ITGB7|ARPC2|PRKCB|CHUK|ARPC4|PRKCZ|VAV1|ARPC5L|GNA14|GNA15|GNA11|PAK4	http://www.pantherdb.org/pathway/pathwayDiagram.jsp?catAccession=P00031
RHO GTPases Activate WASPs and WAVEs	Reactome	R-HSA-5663213	8	35	0.00884313047147	0.0578568641698	ACTG1|ARPC2|ARPC4|MAPK3|MAPK1|WIPF2|NCKAP1|WASF1	http://www.reactome.org/cgi-bin/eventbrowser_st_id?ST_ID=R-HSA-5663213
SUMOylation of transcription cofactors	Reactome	R-HSA-3899300	9	43	0.00913241825371	0.0594806116119	TRIM28|BMI1|RING1|PHC1|PIAS4|CTBP1|CBX4|CBX2|UHRF2	http://www.reactome.org/cgi-bin/eventbrowser_st_id?ST_ID=R-HSA-3899300
Diseases associated with O-glycosylation of proteins	Reactome	R-HSA-3906995	12	68	0.00916874401492	0.0595886844564	SPON2|B3GNT6|GALNT12|ADAMTS2|POMGNT1|ADAMTSL5|ADAMTS9|ADAMTS8|SBSPON|POMT1|LFNG|CFP	http://www.reactome.org/cgi-bin/eventbrowser_st_id?ST_ID=R-HSA-3906995
Interferon-gamma signaling pathway	PANTHER	P00035	7	28	0.00940695554615	0.0604045054362	MAPK12|SOCS3|MAPK3|MAPK1|MAPK11|PIAS4|MAPK9	http://www.pantherdb.org/pathway/pathwayDiagram.jsp?catAccession=P00035
EPHA-mediated growth cone collapse	Reactome	R-HSA-3928663	7	28	0.00940695554615	0.0604045054362	NGEF|EPHA8|EFNA3|EPHA5|FYN|EPHA2|EFNA2	http://www.reactome.org/cgi-bin/eventbrowser_st_id?ST_ID=R-HSA-3928663
Nitric oxide stimulates guanylate cyclase	Reactome	R-HSA-392154	6	21	0.00941736303789	0.0604045054362	KCNMB4|PDE1B|PDE9A|GUCY1A2|PDE10A|PDE5A	http://www.reactome.org/cgi-bin/eventbrowser_st_id?ST_ID=R-HSA-392154
Insulin secretion	KEGG PATHWAY	hsa04911	14	86	0.00942037553106	0.0604045054362	PRKCB|PLCB4|KCNMB4|GNAS|GNA11|ATP1B1|CREB3L3|KCNN4|PRKACA|ADCYAP1|PDX1|ATF4|FFAR1|CREB3L1	http://www.genome.jp/kegg-bin/show_pathway?hsa04911/hsa:5579%09red/hsa:5578%09red/hsa:2767%09red/hsa:3651%09red/hsa:5332%09red/hsa:2778%09red/hsa:27345%09red/hsa:3783%09red/hsa:481%09red/hsa:116%09red/hsa:468%09red/hsa:90993%09red/hsa:2864%09red/hsa:84699%09red
Cadherin signaling pathway	PANTHER	P00012	21	153	0.00984602963296	0.0629015667942	FYN|FZD2|CDH15|ACTG1|FZD8|CDHR1|PCDHA8|ME2|CDH24|TCF7L1|CELSR1|PCDHAC2|WNT11|CDH22|WNT1|FZD10|FZD9|PCDHA12|LEF1|CSNK2A2|WNT10A	http://www.pantherdb.org/pathway/pathwayDiagram.jsp?catAccession=P00012
Phase I - Functionalization of compounds	Reactome	R-HSA-211945	16	105	0.00990241169034	0.0632152487467	CYP1B1|TBXAS1|CYP2W1|PAOX|ACSS2|ACSS1|CYP27A1|MAOB|CYP2A7|CYP27B1|FDXR|CYB5R3|FDX1|CYP2S1|CYP26A1|CYP26C1	http://www.reactome.org/cgi-bin/eventbrowser_st_id?ST_ID=R-HSA-211945
ganglio-series glycosphingolipids biosynthesis	BioCyc	PWY-7836	4	9	0.0100741192154	0.0632876288192	UGCG|ST3GAL5|ST8SIA1|B4GALNT1	http://biocyc.org/HUMAN/NEW-IMAGE?type=NIL&object=PWY-7836
Signaling by activated point mutants of FGFR3	Reactome	R-HSA-1839130	4	9	0.0100741192154	0.0632876288192	FGF18|FGF4|FGF2|FGFR3	http://www.reactome.org/cgi-bin/eventbrowser_st_id?ST_ID=R-HSA-1839130
RUNX3 regulates p14-ARF	Reactome	R-HSA-8951936	4	9	0.0100741192154	0.0632876288192	TGFB1|CBFB|RUNX1|RUNX3	http://www.reactome.org/cgi-bin/eventbrowser_st_id?ST_ID=R-HSA-8951936
FGFR3 mutant receptor activation	Reactome	R-HSA-2033514	4	9	0.0100741192154	0.0632876288192	FGF18|FGF4|FGF2|FGFR3	http://www.reactome.org/cgi-bin/eventbrowser_st_id?ST_ID=R-HSA-2033514
Dilated cardiomyopathy (DCM)	KEGG PATHWAY	hsa05414	15	96	0.0101242247703	0.0635280806608	TGFB1|ITGA9|ITGB3|ITGB5|ACTG1|ITGB7|GNAS|CACNB3|DES|ITGA7|ADRB1|CACNG2|CACNG4|CACNG6|CACNG7	http://www.genome.jp/kegg-bin/show_pathway?hsa05414/hsa:59285%09red/hsa:3679%09red/hsa:3680%09red/hsa:2778%09red/hsa:153%09red/hsa:27092%09red/hsa:10369%09red/hsa:59284%09red/hsa:3695%09red/hsa:3693%09red/hsa:3690%09red/hsa:7040%09red/hsa:71%09red/hsa:784%09red/hsa:1674%09red
HIV elongation arrest and recovery	Reactome	R-HSA-167287	8	36	0.0101636148397	0.0635280806608	NELFCD|NELFB|TCEA1|POLR2E|POLR2F|CDK9|CTDP1|POLR2H	http://www.reactome.org/cgi-bin/eventbrowser_st_id?ST_ID=R-HSA-167287
NOD1/2 Signaling Pathway	Reactome	R-HSA-168638	8	36	0.0101636148397	0.0635280806608	CHUK|CARD9|TMEM189-UBE2V1|IKBKG|MAPK12|UBC|IRAK1|MAPK11	http://www.reactome.org/cgi-bin/eventbrowser_st_id?ST_ID=R-HSA-168638
Pausing and recovery of HIV elongation	Reactome	R-HSA-167290	8	36	0.0101636148397	0.0635280806608	NELFCD|NELFB|TCEA1|POLR2E|POLR2F|CDK9|CTDP1|POLR2H	http://www.reactome.org/cgi-bin/eventbrowser_st_id?ST_ID=R-HSA-167290
PI3K Cascade	Reactome	R-HSA-109704	8	36	0.0101636148397	0.0635280806608	PDE3B|AKT2|FGF18|PIK3R2|TRIB3|FGF4|FGF3|FGF2	http://www.reactome.org/cgi-bin/eventbrowser_st_id?ST_ID=R-HSA-109704
Serotonergic synapse	KEGG PATHWAY	hsa04726	17	115	0.0103396978967	0.063929977096	PLCB4|GNAS|PRKCB|GNB1|MAP2K1|GNB2|HTR6|MAPK3|HTR4|TRPC1|PRKACA|BRAF|HTR1E|MAPK1|MAOB|GNAI2|ALOX12	http://www.genome.jp/kegg-bin/show_pathway?hsa04726/hsa:5579%09red/hsa:5578%09red/hsa:5595%09red/hsa:2771%09red/hsa:5332%09red/hsa:2783%09red/hsa:673%09red/hsa:2778%09red/hsa:239%09red/hsa:5604%09red/hsa:3354%09red/hsa:7220%09red/hsa:3362%09red/hsa:3360%09red/hsa:2782%09red/hsa:5594%09red/hsa:4129%09red
D-myo-inositol (1,3,4)-trisphosphate biosynthesis	BioCyc	PWY-6364	5	15	0.0104561814647	0.063929977096	ITPKA|INPP5A|ITPKC|ITPKB|SYNJ1	http://biocyc.org/HUMAN/NEW-IMAGE?type=NIL&object=PWY-6364
Glycosphingolipid biosynthesis - ganglio series	KEGG PATHWAY	hsa00604	5	15	0.0104561814647	0.063929977096	ST6GALNAC6|HEXB|ST3GAL5|ST8SIA1|B4GALNT1	http://www.genome.jp/kegg-bin/show_pathway?hsa00604/hsa:8869%09red/hsa:3074%09red/hsa:2583%09red/hsa:6489%09red/hsa:30815%09red
S33 mutants of beta-catenin aren't phosphorylated	Reactome	R-HSA-5358747	5	15	0.0104561814647	0.063929977096	PPP2R5E|PPP2R5B|PPP2CB|PPP2R5A|AXIN1	http://www.reactome.org/cgi-bin/eventbrowser_st_id?ST_ID=R-HSA-5358747
p130Cas linkage to MAPK signaling for integrins	Reactome	R-HSA-372708	5	15	0.0104561814647	0.063929977096	BCAR1|ITGB3|APBB1IP|RAP1B|FN1	http://www.reactome.org/cgi-bin/eventbrowser_st_id?ST_ID=R-HSA-372708
phosphorylation site mutants of CTNNB1 are not targeted to the proteasome by the destruction complex	Reactome	R-HSA-4839743	5	15	0.0104561814647	0.063929977096	PPP2R5E|PPP2R5B|PPP2CB|PPP2R5A|AXIN1	http://www.reactome.org/cgi-bin/eventbrowser_st_id?ST_ID=R-HSA-4839743
cGMP effects	Reactome	R-HSA-418457	5	15	0.0104561814647	0.063929977096	PDE1B|PDE9A|PDE10A|PDE5A|KCNMB4	http://www.reactome.org/cgi-bin/eventbrowser_st_id?ST_ID=R-HSA-418457
Misspliced GSK3beta mutants stabilize beta-catenin	Reactome	R-HSA-5339716	5	15	0.0104561814647	0.063929977096	PPP2R5E|PPP2R5B|PPP2CB|PPP2R5A|AXIN1	http://www.reactome.org/cgi-bin/eventbrowser_st_id?ST_ID=R-HSA-5339716
T41 mutants of beta-catenin aren't phosphorylated	Reactome	R-HSA-5358752	5	15	0.0104561814647	0.063929977096	PPP2R5E|PPP2R5B|PPP2CB|PPP2R5A|AXIN1	http://www.reactome.org/cgi-bin/eventbrowser_st_id?ST_ID=R-HSA-5358752
S37 mutants of beta-catenin aren't phosphorylated	Reactome	R-HSA-5358749	5	15	0.0104561814647	0.063929977096	PPP2R5E|PPP2R5B|PPP2CB|PPP2R5A|AXIN1	http://www.reactome.org/cgi-bin/eventbrowser_st_id?ST_ID=R-HSA-5358749
S45 mutants of beta-catenin aren't phosphorylated	Reactome	R-HSA-5358751	5	15	0.0104561814647	0.063929977096	PPP2R5E|PPP2R5B|PPP2CB|PPP2R5A|AXIN1	http://www.reactome.org/cgi-bin/eventbrowser_st_id?ST_ID=R-HSA-5358751
Glucagon signaling pathway	KEGG PATHWAY	hsa04922	16	106	0.0106808268961	0.0652575222464	SIRT1|PLCB4|GNAS|PFKL|PPP4C|G6PC3|PDE3B|CREB3L3|AKT2|CRTC2|PRKAA1|ATF4|GCGR|PPP3CC|PPP4R3A|CREB3L1	http://www.genome.jp/kegg-bin/show_pathway?hsa04922/hsa:5531%09red/hsa:92579%09red/hsa:208%09red/hsa:2778%09red/hsa:2642%09red/hsa:23411%09red/hsa:5211%09red/hsa:55671%09red/hsa:5562%09red/hsa:5533%09red/hsa:468%09red/hsa:200186%09red/hsa:5332%09red/hsa:90993%09red/hsa:5140%09red/hsa:84699%09red
B cell activation	PANTHER	P00010	11	61	0.0107687910995	0.0656102767196	MAPK3|VAV1|PRKCB|CHUK|MAP2K2|MAP2K1|MAPK1|MAPK11|MAPK12|NFKB2|MAPK9	http://www.pantherdb.org/pathway/pathwayDiagram.jsp?catAccession=P00010
Surfactant metabolism	Reactome	R-HSA-5683826	7	29	0.0109910933257	0.0665444018504	ADORA2A|ADORA2B|ADRA2A|ADRA2C|GATA6|P2RY2|CKAP4	http://www.reactome.org/cgi-bin/eventbrowser_st_id?ST_ID=R-HSA-5683826
Transport to the Golgi and subsequent modification	Reactome	R-HSA-948021	24	185	0.0110590511623	0.0668625920554	CD55|SPTBN4|TICAM2|COPZ2|TMED2|NSF|TRAPPC10|B4GALT2|B4GALT5|COG8|TMED7-TICAM2|CNIH3|YKT6|CTSZ|MAN1C1|PPP6R1|CHST10|BET1L|TFG|PREB|STX17|MGAT4B|LMAN1L|FUCA1	http://www.reactome.org/cgi-bin/eventbrowser_st_id?ST_ID=R-HSA-948021
Other types of O-glycan biosynthesis	KEGG PATHWAY	hsa00514	6	22	0.0112937160923	0.0677154993875	B4GALT2|GXYLT1|GXYLT2|POMT1|RFNG|LFNG	http://www.genome.jp/kegg-bin/show_pathway?hsa00514/hsa:727936%09red/hsa:3955%09red/hsa:283464%09red/hsa:8704%09red/hsa:10585%09red/hsa:5986%09red
HS-GAG degradation	Reactome	R-HSA-2024096	6	22	0.0112937160923	0.0677154993875	NAGLU|GPC1|GPC2|GPC5|IDUA|GUSB	http://www.reactome.org/cgi-bin/eventbrowser_st_id?ST_ID=R-HSA-2024096
Transcriptional regulation of pluripotent stem cells	Reactome	R-HSA-452723	6	22	0.0112937160923	0.0677154993875	PRDM14|FOXD3|NR5A1|SOX2|FGF2|PBX1	http://www.reactome.org/cgi-bin/eventbrowser_st_id?ST_ID=R-HSA-452723
Aldosterone-regulated sodium reabsorption	KEGG PATHWAY	hsa04960	8	37	0.0116247664941	0.0695084178387	SLC9A3R2|PRKCB|ATP1B1|MAPK3|MAPK1|PRKACA|PIK3R2|HSD11B2	http://www.genome.jp/kegg-bin/show_pathway?hsa04960/hsa:5579%09red/hsa:5578%09red/hsa:5595%09red/hsa:5594%09red/hsa:5296%09red/hsa:481%09red/hsa:3291%09red/hsa:9351%09red
Elastic fibre formation	Reactome	R-HSA-1566948	9	45	0.011657413929	0.0695121344307	BMP7|TGFB1|ITGB3|ITGB5|FN1|LOXL1|GDF5|FBLN1|FBLN5	http://www.reactome.org/cgi-bin/eventbrowser_st_id?ST_ID=R-HSA-1566948
NOTCH1 Intracellular Domain Regulates Transcription	Reactome	R-HSA-2122947	9	45	0.011657413929	0.0695121344307	HDAC3|HDAC2|TLE2|KAT2B|KAT2A|TLE4|UBC|CDK8|HEY2	http://www.reactome.org/cgi-bin/eventbrowser_st_id?ST_ID=R-HSA-2122947
5HT2 type receptor mediated signaling pathway	PANTHER	P04374	11	62	0.0119029760112	0.0706851147259	PLCB4|KCNK9|CACNB3|PRKCB|GNB1|KCNK3|GNA14|PRKCZ|PRKACA|GNA11|GNB2	http://www.pantherdb.org/pathway/pathwayDiagram.jsp?catAccession=P04374
Carbon metabolism	KEGG PATHWAY	hsa01200	17	117	0.0119198074632	0.0707366837974	ME3|GPT2|PHGDH|SDS|ACSS2|GLDC|PCCA|GLUD2|SDHA|ALDH6A1|PSPH|RPIA|ADPGK|ACO1|ACSS1|PFKL|SHMT1	http://www.genome.jp/kegg-bin/show_pathway?hsa01200/hsa:10993%09red/hsa:10873%09red/hsa:5211%09red/hsa:2747%09red/hsa:6389%09red/hsa:22934%09red/hsa:48%09red/hsa:6470%09red/hsa:84706%09red/hsa:5095%09red/hsa:26227%09red/hsa:55902%09red/hsa:2731%09red/hsa:84532%09red/hsa:83440%09red/hsa:5723%09red/hsa:4329%09red
Longevity regulating pathway	KEGG PATHWAY	hsa04211	14	89	0.0120949424436	0.0717269742452	EHMT1|SIRT1|SESN1|ADIPOR1|STK11|PRKAA1|CREB3L3|AKT2|AKT1S1|PIK3R2|EIF4E1B|ATF4|RHEB|CREB3L1	http://www.genome.jp/kegg-bin/show_pathway?hsa04211/hsa:51094%09red/hsa:79813%09red/hsa:23411%09red/hsa:6794%09red/hsa:27244%09red/hsa:208%09red/hsa:5562%09red/hsa:5296%09red/hsa:253314%09red/hsa:468%09red/hsa:6009%09red/hsa:90993%09red/hsa:84335%09red/hsa:84699%09red
G alpha (12/13) signalling events	Reactome	R-HSA-416482	13	80	0.0122212267183	0.0723276689626	TBXA2R|ADRA1B|NGEF|ADRA1D|ARHGEF9|VAV1|ARHGEF19|GNB1|GNB2|ARHGEF35|GNA12|RHOB|ARHGEF10L	http://www.reactome.org/cgi-bin/eventbrowser_st_id?ST_ID=R-HSA-416482
Apelin signaling pathway	KEGG PATHWAY	hsa04371	19	137	0.012411245636	0.0733522359506	MAP2K1|SPHK1|PLCB4|CCN2|MAP2K2|RRAS2|GNB1|AKT2|PRKAA1|PDE3B|RRAS|MAPK3|MEF2A|MAPK1|APLN|AGTR1|GNB2|GNAI2|KLF2	http://www.genome.jp/kegg-bin/show_pathway?hsa04371/hsa:5595%09red/hsa:2771%09red/hsa:5140%09red/hsa:5332%09red/hsa:208%09red/hsa:2783%09red/hsa:6237%09red/hsa:2782%09red/hsa:5594%09red/hsa:10365%09red/hsa:5605%09red/hsa:4205%09red/hsa:8862%09red/hsa:22800%09red/hsa:5562%09red/hsa:5604%09red/hsa:8877%09red/hsa:185%09red/hsa:1490%09red
PLC beta mediated events	Reactome	R-HSA-112043	10	54	0.0126027965847	0.0743325271387	PLCB4|AHCYL1|PDE1B|GRK2|CAMKK1|PRKAR2B|PRKACA|PRKAR1B|MAPK1|GNAI2	http://www.reactome.org/cgi-bin/eventbrowser_st_id?ST_ID=R-HSA-112043
TNFR1-induced NFkappaB signaling pathway	Reactome	R-HSA-5357956	7	30	0.0127598999606	0.0750043679471	TNFRSF1A|SHARPIN|CHUK|IKBKG|UBC|USP21|RNF31	http://www.reactome.org/cgi-bin/eventbrowser_st_id?ST_ID=R-HSA-5357956
Glycogen storage diseases	Reactome	R-HSA-3229121	5	16	0.0129512723868	0.0750193123925	EPM2A|NHLRC1|GAA|G6PC3|UBC	http://www.reactome.org/cgi-bin/eventbrowser_st_id?ST_ID=R-HSA-3229121
TGF-beta receptor signaling in EMT (epithelial to mesenchymal transition)	Reactome	R-HSA-2173791	5	16	0.0129512723868	0.0750193123925	TGFB1|PARD3|PRKCZ|PARD6A|UBC	http://www.reactome.org/cgi-bin/eventbrowser_st_id?ST_ID=R-HSA-2173791
SUMOylation of DNA methylation proteins	Reactome	R-HSA-4655427	5	16	0.0129512723868	0.0750193123925	CBX4|PHC1|CBX2|RING1|BMI1	http://www.reactome.org/cgi-bin/eventbrowser_st_id?ST_ID=R-HSA-4655427
Type II diabetes mellitus	KEGG PATHWAY	hsa04930	9	46	0.0130995792337	0.0750193123925	SOCS1|SOCS3|MAPK3|MAPK1|PIK3R2|MAFA|PDX1|MAPK9|PRKCZ	http://www.genome.jp/kegg-bin/show_pathway?hsa04930/hsa:5595%09red/hsa:5594%09red/hsa:5590%09red/hsa:8651%09red/hsa:5296%09red/hsa:389692%09red/hsa:5601%09red/hsa:3651%09red/hsa:9021%09red
Hypertrophic cardiomyopathy (HCM)	KEGG PATHWAY	hsa05410	14	90	0.0131065204504	0.0750193123925	TGFB1|ITGB3|ITGB5|ACTG1|ITGB7|ITGA9|CACNB3|DES|PRKAA1|ITGA7|CACNG2|CACNG4|CACNG6|CACNG7	http://www.genome.jp/kegg-bin/show_pathway?hsa05410/hsa:3679%09red/hsa:3680%09red/hsa:784%09red/hsa:59285%09red/hsa:27092%09red/hsa:10369%09red/hsa:59284%09red/hsa:3695%09red/hsa:5562%09red/hsa:3693%09red/hsa:3690%09red/hsa:7040%09red/hsa:71%09red/hsa:1674%09red
O-linked glycosylation of mucins	Reactome	R-HSA-913709	11	63	0.0131258681753	0.0750193123925	GALNT17|GALNT14|B3GNT7|GALNT12|B3GNT2|GALNT10|B3GNT9|POC1B-GALNT4|GALNT9|B4GALT5|ST6GALNAC2	http://www.reactome.org/cgi-bin/eventbrowser_st_id?ST_ID=R-HSA-913709
Estrogen signaling pathway	KEGG PATHWAY	hsa04915	19	138	0.0132255348999	0.0750193123925	PLCB4|ESR2|SHC2|CREB3L3|GNAI2|GNAS|AKT2|MAP2K1|MAP2K2|MAPK3|KRT15|CREB3L1|PGR|PIK3R2|ATF4|MAPK1|HSPA1L|MMP2|KRT10	http://www.genome.jp/kegg-bin/show_pathway?hsa04915/hsa:5595%09red/hsa:2771%09red/hsa:2100%09red/hsa:3305%09red/hsa:4313%09red/hsa:2778%09red/hsa:25759%09red/hsa:5604%09red/hsa:5241%09red/hsa:3866%09red/hsa:5605%09red/hsa:208%09red/hsa:5296%09red/hsa:468%09red/hsa:3858%09red/hsa:5332%09red/hsa:90993%09red/hsa:5594%09red/hsa:84699%09red
Molecules associated with elastic fibres	Reactome	R-HSA-2129379	8	38	0.013234798534	0.0750193123925	BMP7|TGFB1|ITGB3|ITGB5|FN1|GDF5|FBLN1|FBLN5	http://www.reactome.org/cgi-bin/eventbrowser_st_id?ST_ID=R-HSA-2129379
Vitamin D metabolism and pathway	PANTHER	P04396	4	10	0.0133372141979	0.0750193123925	CYP27A1|DBP|FDX1|CYP27B1	http://www.pantherdb.org/pathway/pathwayDiagram.jsp?catAccession=P04396
FGFRL1 modulation of FGFR1 signaling	Reactome	R-HSA-5658623	4	10	0.0133372141979	0.0750193123925	FGF18|FGF4|FGF3|FGF2	http://www.reactome.org/cgi-bin/eventbrowser_st_id?ST_ID=R-HSA-5658623
Negative regulation of activity of TFAP2 (AP-2) family transcription factors	Reactome	R-HSA-8866904	4	10	0.0133372141979	0.0750193123925	TFAP2C|KCTD1|KCTD15|WWOX	http://www.reactome.org/cgi-bin/eventbrowser_st_id?ST_ID=R-HSA-8866904
Activation of the AP-1 family of transcription factors	Reactome	R-HSA-450341	4	10	0.0133372141979	0.0750193123925	MAPK3|MAPK1|MAPK11|MAPK9	http://www.reactome.org/cgi-bin/eventbrowser_st_id?ST_ID=R-HSA-450341
Alpha adrenergic receptor signaling pathway	PANTHER	P00002	6	23	0.0134191421499	0.0750193123925	ADRA1B|PLCB4|ADRA2A|ADRA2C|PRKACA|GNA11	http://www.pantherdb.org/pathway/pathwayDiagram.jsp?catAccession=P00002
Abortive elongation of HIV-1 transcript in the absence of Tat	Reactome	R-HSA-167242	6	23	0.0134191421499	0.0750193123925	NELFCD|NELFB|CTDP1|POLR2E|POLR2F|POLR2H	http://www.reactome.org/cgi-bin/eventbrowser_st_id?ST_ID=R-HSA-167242
Thromboxane signalling through TP receptor	Reactome	R-HSA-428930	6	23	0.0134191421499	0.0750193123925	TBXA2R|GNB1|GNB2|GNA14|GNA15|GNA11	http://www.reactome.org/cgi-bin/eventbrowser_st_id?ST_ID=R-HSA-428930
Nephrin family interactions	Reactome	R-HSA-373753	6	23	0.0134191421499	0.0750193123925	ACTN3|NCK2|FYN|NPHS2|PIK3R2|KIRREL1	http://www.reactome.org/cgi-bin/eventbrowser_st_id?ST_ID=R-HSA-373753
RUNX2 regulates osteoblast differentiation	Reactome	R-HSA-8940973	6	23	0.0134191421499	0.0750193123925	HDAC3|MAPK3|CBFB|MAF|MAPK1|HEY2	http://www.reactome.org/cgi-bin/eventbrowser_st_id?ST_ID=R-HSA-8940973
JNK (c-Jun kinases) phosphorylation and activation mediated by activated human TAK1	Reactome	R-HSA-450321	6	23	0.0134191421499	0.0750193123925	MAPK9|TMEM189-UBE2V1|MAP2K7|IKBKG|UBC|IRAK1	http://www.reactome.org/cgi-bin/eventbrowser_st_id?ST_ID=R-HSA-450321
Peroxisomal lipid metabolism	Reactome	R-HSA-390918	6	23	0.0134191421499	0.0750193123925	ABCD1|ACAA1|ACBD4|ACOT6|ACOT4|NUDT19	http://www.reactome.org/cgi-bin/eventbrowser_st_id?ST_ID=R-HSA-390918
Nucleotide-binding domain, leucine rich repeat containing receptor (NLR) signaling pathways	Reactome	R-HSA-168643	10	55	0.0139904131445	0.0778121504934	CHUK|CARD9|TMEM189-UBE2V1|IKBKG|MAPK12|UBC|PANX1|NFKB2|IRAK1|MAPK11	http://www.reactome.org/cgi-bin/eventbrowser_st_id?ST_ID=R-HSA-168643
Transcriptional activation of mitochondrial biogenesis	Reactome	R-HSA-2151201	10	55	0.0139904131445	0.0778121504934	SIRT3|HDAC3|NCOA6|ACSS2|GLUD2|CARM1|CRTC1|CRTC2|SMARCD3|ESRRA	http://www.reactome.org/cgi-bin/eventbrowser_st_id?ST_ID=R-HSA-2151201
G-protein mediated events	Reactome	R-HSA-112040	10	55	0.0139904131445	0.0778121504934	PLCB4|AHCYL1|PDE1B|GRK2|CAMKK1|PRKAR2B|PRKACA|PRKAR1B|MAPK1|GNAI2	http://www.reactome.org/cgi-bin/eventbrowser_st_id?ST_ID=R-HSA-112040
PCP/CE pathway	Reactome	R-HSA-4086400	14	91	0.0141822985383	0.0778242339784	FZD2|RYK|FZD8|WNT1|PRKCB|PSMD3|PSMD2|DVL2|DVL3|DVL1|PRKACA|PARD6A|UBC|WNT11	http://www.reactome.org/cgi-bin/eventbrowser_st_id?ST_ID=R-HSA-4086400
B cell receptor signaling pathway	KEGG PATHWAY	hsa04662	13	82	0.0144598561443	0.0778242339784	MAP2K2|VAV1|PRKCB|CHUK|MAP2K1|NFKBIE|MAPK3|AKT2|MAPK1|IKBKG|PPP3CC|MALT1|PIK3R2	http://www.genome.jp/kegg-bin/show_pathway?hsa04662/hsa:5579%09red/hsa:5595%09red/hsa:8517%09red/hsa:5533%09red/hsa:4794%09red/hsa:5604%09red/hsa:5296%09red/hsa:1147%09red/hsa:5605%09red/hsa:208%09red/hsa:7409%09red/hsa:10892%09red/hsa:5594%09red
Cyclin E associated events during G1/S transition	Reactome	R-HSA-69202	13	82	0.0144598561443	0.0778242339784	E2F5|E2F4|LIN9|E2F1|PTK6|CDC25A|CCNE1|PSMD3|PSMD2|AKT2|UBC|WEE1|LIN54	http://www.reactome.org/cgi-bin/eventbrowser_st_id?ST_ID=R-HSA-69202
sphingomyelin metabolism/ceramide salvage	BioCyc	PWY3DJ-11281	3	5	0.0144766341713	0.0778242339784	ENPP7|SMPD1|SMPD3	http://biocyc.org/HUMAN/NEW-IMAGE?type=NIL&object=PWY3DJ-11281
folate polyglutamylation	BioCyc	PWY-2161	3	5	0.0144766341713	0.0778242339784	MTHFD1L|FPGS|SHMT1	http://biocyc.org/HUMAN/NEW-IMAGE?type=NIL&object=PWY-2161
Serine glycine biosynthesis	PANTHER	P02776	3	5	0.0144766341713	0.0778242339784	PHGDH|SHMT1|PSPH	http://www.pantherdb.org/pathway/pathwayDiagram.jsp?catAccession=P02776
@@serine and glycine biosynthesis	BioCyc	SER-GLYSYN-PWY	3	6	0.0206032206467	0.0967426509762	PHGDH|SHMT1|PSPH	http://biocyc.org/HUMAN/NEW-IMAGE?type=NIL&object=SER-GLYSYN-PWY
Tetrahydrofolate biosynthesis	PANTHER	P02742	3	5	0.0144766341713	0.0778242339784	DHFR|GCH1|FPGS	http://www.pantherdb.org/pathway/pathwayDiagram.jsp?catAccession=P02742
RUNX1 regulates expression of components of tight junctions	Reactome	R-HSA-8935964	3	5	0.0144766341713	0.0778242339784	TJP1|CBFB|RUNX1	http://www.reactome.org/cgi-bin/eventbrowser_st_id?ST_ID=R-HSA-8935964
Dopamine receptors	Reactome	R-HSA-390651	3	5	0.0144766341713	0.0778242339784	DRD4|DRD5|DRD2	http://www.reactome.org/cgi-bin/eventbrowser_st_id?ST_ID=R-HSA-390651
NGF-independant TRKA activation	Reactome	R-HSA-187024	3	5	0.0144766341713	0.0778242339784	ADORA2A|NTRK1|ADCYAP1	http://www.reactome.org/cgi-bin/eventbrowser_st_id?ST_ID=R-HSA-187024
Hedgehog signaling pathway	KEGG PATHWAY	hsa04340	9	47	0.0146699187515	0.0782351343136	CSNK1G2|EVC|GRK2|GRK3|SMO|IHH|CSNK1E|GAS1|GLI1	http://www.genome.jp/kegg-bin/show_pathway?hsa04340/hsa:3549%09red/hsa:157%09red/hsa:156%09red/hsa:6608%09red/hsa:2735%09red/hsa:2619%09red/hsa:2121%09red/hsa:1454%09red/hsa:1455%09red
@@Hedgehog signaling pathway	PANTHER	P00025	5	20	0.0268552963722	0.11493255134	SMO|CSNK1E|PRKAR2B|GLI1|PRKAR1B	http://www.pantherdb.org/pathway/pathwayDiagram.jsp?catAccession=P00025
Transcription regulation by bZIP transcription factor	PANTHER	P00055	9	47	0.0146699187515	0.0782351343136	GTF2E2|TAF4|PRKAR1B|POLR2E|CREB3L3|PRKAR2B|POLR2F|POLR2H|CREB3L1	http://www.pantherdb.org/pathway/pathwayDiagram.jsp?catAccession=P00055
Mucin type O-glycan biosynthesis	KEGG PATHWAY	hsa00512	7	31	0.0147242812104	0.0782351343136	GALNT17|GALNT14|GALNT12|POC1B-GALNT4|GALNT10|GALNT9|B4GALT5	http://www.genome.jp/kegg-bin/show_pathway?hsa00512/hsa:55568%09red/hsa:442117%09red/hsa:79695%09red/hsa:79623%09red/hsa:9334%09red/hsa:50614%09red/hsa:100528030%09red
TGF-beta receptor signaling activates SMADs	Reactome	R-HSA-2173789	7	31	0.0147242812104	0.0782351343136	TGFB1|UBE2M|PPP1CC|STUB1|SMAD7|UBC|UCHL5	http://www.reactome.org/cgi-bin/eventbrowser_st_id?ST_ID=R-HSA-2173789
Signal amplification	Reactome	R-HSA-392518	7	31	0.0147242812104	0.0782351343136	TBXA2R|GNB1|GNB2|GNA14|GNA15|GNA11|GNAI2	http://www.reactome.org/cgi-bin/eventbrowser_st_id?ST_ID=R-HSA-392518
Nuclear signaling by ERBB4	Reactome	R-HSA-1251985	7	31	0.0147242812104	0.0782351343136	NRG2|ADAP1|PGR|BTC|WWOX|NRG3|MXD4	http://www.reactome.org/cgi-bin/eventbrowser_st_id?ST_ID=R-HSA-1251985
HS-GAG biosynthesis	Reactome	R-HSA-2022928	7	31	0.0147242812104	0.0782351343136	HS3ST4|HS3ST3A1|GPC1|GPC2|GPC5|SLC35D2|HS6ST1	http://www.reactome.org/cgi-bin/eventbrowser_st_id?ST_ID=R-HSA-2022928
S Phase	Reactome	R-HSA-69242	21	160	0.0149585591987	0.0793696774515	CCNE1|E2F5|E2F4|CDC16|CDCA5|E2F1|PTK6|CDC25A|FZR1|PDS5A|POLD2|PSMD3|PSMD2|AKT2|MCM4|UBC|APC2|WEE1|LIN54|ANAPC4|LIN9	http://www.reactome.org/cgi-bin/eventbrowser_st_id?ST_ID=R-HSA-69242
mRNA Splicing	Reactome	R-HSA-72172	24	191	0.0152585162654	0.0806787078052	SRRM2|FUS|CPSF7|TXNL4A|CPSF4|SRSF4|U2AF1|U2AF2|SRSF9|PCF11|HNRNPL|HNRNPM|PDCD7|SNRNP70|HNRNPD|PABPN1|ALYREF|POLR2E|USP39|POLR2F|SART1|POLR2H|DDX42|U2AF1L5	http://www.reactome.org/cgi-bin/eventbrowser_st_id?ST_ID=R-HSA-72172
Post-translational modification: synthesis of GPI-anchored proteins	Reactome	R-HSA-163125	14	92	0.015324794737	0.0807831620561	PGAP1|PIGZ|GPIHBP1|LYPD6B|LY6K|SPRN|DOK1|BST1|GPAA1|PIGW|MSLN|RTN4RL1|MELTF|RTN4RL2	http://www.reactome.org/cgi-bin/eventbrowser_st_id?ST_ID=R-HSA-163125
Human immunodeficiency virus 1 infection	KEGG PATHWAY	hsa05170	26	212	0.0154344074372	0.0813116052001	TAP1|LIMK1|MAP2K2|AKT2|MAP2K7|IKBKG|MAPK12|GNAI2|MAPK3|MAPK1|PIK3R2|FADD|WEE1|IRAK1|PRKCB|GNB1|CHUK|GNB2|MAPK9|TNFRSF1A|MAP2K1|PRKACA|GNA11|PAK4|PPP3CC|MAPK11	http://www.genome.jp/kegg-bin/show_pathway?hsa05170/hsa:8772%09red/hsa:10298%09red/hsa:5594%09red/hsa:5579%09red/hsa:5578%09red/hsa:2767%09red/hsa:5533%09red/hsa:5605%09red/hsa:5604%09red/hsa:5601%09red/hsa:5600%09red/hsa:6300%09red/hsa:3654%09red/hsa:5595%09red/hsa:8517%09red/hsa:2783%09red/hsa:2782%09red/hsa:5296%09red/hsa:208%09red/hsa:7465%09red/hsa:2771%09red/hsa:3984%09red/hsa:7132%09red/hs…
Activation of HOX genes during differentiation	Reactome	R-HSA-5619507	17	121	0.0156466803215	0.0819948563895	HDAC3|NCOA6|ASH2L|HOXB3|HOXD1|HOXB4|PAXIP1|POLR2E|POLR2F|SUZ12|EED|MAFB|HOXA4|EZH2|POLR2H|CTCF|PBX1	http://www.reactome.org/cgi-bin/eventbrowser_st_id?ST_ID=R-HSA-5619507
Activation of anterior HOX genes in hindbrain development during early embryogenesis	Reactome	R-HSA-5617472	17	121	0.0156466803215	0.0819948563895	HDAC3|NCOA6|ASH2L|HOXB3|HOXD1|HOXB4|PAXIP1|POLR2E|POLR2F|SUZ12|EED|MAFB|HOXA4|EZH2|POLR2H|CTCF|PBX1	http://www.reactome.org/cgi-bin/eventbrowser_st_id?ST_ID=R-HSA-5617472
IKK complex recruitment mediated by RIP1	Reactome	R-HSA-937041	6	24	0.0158087863016	0.0819948563895	TICAM2|TMED7-TICAM2|CHUK|TMEM189-UBE2V1|IKBKG|UBC	http://www.reactome.org/cgi-bin/eventbrowser_st_id?ST_ID=R-HSA-937041
activated TAK1 mediates p38 MAPK activation	Reactome	R-HSA-450302	6	24	0.0158087863016	0.0819948563895	TMEM189-UBE2V1|IKBKG|UBC|IRAK1|MAPKAPK2|MAPK11	http://www.reactome.org/cgi-bin/eventbrowser_st_id?ST_ID=R-HSA-450302
Platelet sensitization by LDL	Reactome	R-HSA-432142	5	17	0.0158190951915	0.0819948563895	PPP2R5E|LRP8|PPP2CB|PPP2R5A|PPP2R5B	http://www.reactome.org/cgi-bin/eventbrowser_st_id?ST_ID=R-HSA-432142
Assembly of active LPL and LIPC lipase complexes	Reactome	R-HSA-8963889	5	17	0.0158190951915	0.0819948563895	LMF2|GPIHBP1|CREB3L3|PCSK6|PCSK5	http://www.reactome.org/cgi-bin/eventbrowser_st_id?ST_ID=R-HSA-8963889
RNA polymerase II transcribes snRNA genes	Reactome	R-HSA-6807505	12	74	0.015890123797	0.0822647911779	POLR2E|INTS11|INTS10|INTS12|GTF2E2|PCF11|POLR2F|SSU72|SNAPC3|CDK9|NABP2|POLR2H	http://www.reactome.org/cgi-bin/eventbrowser_st_id?ST_ID=R-HSA-6807505
G alpha (z) signalling events	Reactome	R-HSA-418597	9	48	0.0163746395687	0.0845211776073	RGS20|GNAS|PRKCB|GNB1|ADRA2A|ADRA2C|PRKACA|GNB2|GNAI2	http://www.reactome.org/cgi-bin/eventbrowser_st_id?ST_ID=R-HSA-418597
IL-17 signaling pathway	KEGG PATHWAY	hsa04657	14	93	0.0165365293338	0.085204835416	IL17D|CEBPB|TRAF4|CHUK|JUND|MAPK3|MAPK1|IKBKG|MAPK12|FADD|IL17RE|MAPK9|IL17RC|MAPK11	http://www.genome.jp/kegg-bin/show_pathway?hsa04657/hsa:5595%09red/hsa:8517%09red/hsa:9618%09red/hsa:3727%09red/hsa:84818%09red/hsa:8772%09red/hsa:1051%09red/hsa:1147%09red/hsa:5594%09red/hsa:132014%09red/hsa:5601%09red/hsa:5600%09red/hsa:53342%09red/hsa:6300%09red
SMAD2/SMAD3:SMAD4 heterotrimer regulates transcription	Reactome	R-HSA-2173796	7	32	0.0168948023482	0.08658325582	E2F5|E2F4|SMAD7|MEN1|UBC|CDK8|CDK9	http://www.reactome.org/cgi-bin/eventbrowser_st_id?ST_ID=R-HSA-2173796
Regulation of TNFR1 signaling	Reactome	R-HSA-5357905	7	32	0.0168948023482	0.08658325582	TNFRSF1A|SHARPIN|CHUK|IKBKG|UBC|USP21|RNF31	http://www.reactome.org/cgi-bin/eventbrowser_st_id?ST_ID=R-HSA-5357905
Glycine, serine and threonine metabolism	KEGG PATHWAY	hsa00260	8	40	0.0169336982703	0.08658325582	SDS|GLDC|PSPH|GATM|PHGDH|MAOB|CBS|SHMT1	http://www.genome.jp/kegg-bin/show_pathway?hsa00260/hsa:2628%09red/hsa:6470%09red/hsa:10993%09red/hsa:26227%09red/hsa:2731%09red/hsa:102724560%09red/hsa:5723%09red/hsa:4129%09red
Activation of gene expression by SREBF (SREBP)	Reactome	R-HSA-2426168	8	40	0.0169336982703	0.08658325582	NCOA6|IDI1|CARM1|DHCR7|SMARCD3|MVD|MVK|SQLE	http://www.reactome.org/cgi-bin/eventbrowser_st_id?ST_ID=R-HSA-2426168
IRS-mediated signalling	Reactome	R-HSA-112399	8	40	0.0169336982703	0.08658325582	PDE3B|AKT2|FGF18|PIK3R2|TRIB3|FGF4|FGF3|FGF2	http://www.reactome.org/cgi-bin/eventbrowser_st_id?ST_ID=R-HSA-112399
Mucopolysaccharidoses	Reactome	R-HSA-2206281	4	11	0.0172013728562	0.0865923434124	NAGLU|GALNS|IDUA|GUSB	http://www.reactome.org/cgi-bin/eventbrowser_st_id?ST_ID=R-HSA-2206281
Free fatty acids regulate insulin secretion	Reactome	R-HSA-400451	4	11	0.0172013728562	0.0865923434124	GNA14|FFAR1|GNA11|GNA15	http://www.reactome.org/cgi-bin/eventbrowser_st_id?ST_ID=R-HSA-400451
ERBB2 Activates PTK6 Signaling	Reactome	R-HSA-8847993	4	11	0.0172013728562	0.0865923434124	NRG3|NRG2|BTC|PTK6	http://www.reactome.org/cgi-bin/eventbrowser_st_id?ST_ID=R-HSA-8847993
mRNA Splicing - Major Pathway	Reactome	R-HSA-72163	23	183	0.0172183897947	0.0866106953636	SRRM2|FUS|CPSF7|TXNL4A|CPSF4|SRSF4|U2AF1|U2AF2|SRSF9|PCF11|HNRNPL|HNRNPM|SNRNP70|HNRNPD|PABPN1|ALYREF|POLR2E|USP39|POLR2F|SART1|POLR2H|DDX42|U2AF1L5	http://www.reactome.org/cgi-bin/eventbrowser_st_id?ST_ID=R-HSA-72163
Biosynthesis of amino acids	KEGG PATHWAY	hsa01230	12	75	0.017300226796	0.0868713528297	BCAM|GPT2|NAGS|SDS|PSPH|CBS|PFKL|RPIA|PHGDH|ACO1|PYCR1|SHMT1	http://www.genome.jp/kegg-bin/show_pathway?hsa01230/hsa:5831%09red/hsa:22934%09red/hsa:5211%09red/hsa:587%09red/hsa:48%09red/hsa:6470%09red/hsa:84706%09red/hsa:10993%09red/hsa:26227%09red/hsa:102724560%09red/hsa:5723%09red/hsa:162417%09red
Cytochrome P450 - arranged by substrate type	Reactome	R-HSA-211897	11	66	0.0173678412637	0.0871101085221	CYP1B1|TBXAS1|CYP27A1|CYP2S1|CYP2A7|CYP27B1|FDXR|CYP2W1|FDX1|CYP26A1|CYP26C1	http://www.reactome.org/cgi-bin/eventbrowser_st_id?ST_ID=R-HSA-211897
Netrin-1 signaling	Reactome	R-HSA-373752	9	49	0.0182198427093	0.0911727229984	HJV|SLIT1|SIAH2|TRPC1|MAPK11|MAPK12|ABLIM2|PITPNA|MYO10	http://www.reactome.org/cgi-bin/eventbrowser_st_id?ST_ID=R-HSA-373752
Retrograde transport at the Trans-Golgi-Network	Reactome	R-HSA-6811440	9	49	0.0182198427093	0.0911727229984	ARFIP2|COG8|NAA35|NSF|ARFRP1|RHOBTB3|VPS53|VPS51|RAB43	http://www.reactome.org/cgi-bin/eventbrowser_st_id?ST_ID=R-HSA-6811440
Constitutive Signaling by AKT1 E17K in Cancer	Reactome	R-HSA-5674400	6	25	0.0184769605408	0.0918242538153	GSK3A|CHUK|PRR5|MAPKAP1|AKT2|AKT1S1	http://www.reactome.org/cgi-bin/eventbrowser_st_id?ST_ID=R-HSA-5674400
Downregulation of TGF-beta receptor signaling	Reactome	R-HSA-2173788	6	25	0.0184769605408	0.0918242538153	TGFB1|PPP1CC|STUB1|SMAD7|UBC|UCHL5	http://www.reactome.org/cgi-bin/eventbrowser_st_id?ST_ID=R-HSA-2173788
RNA Polymerase II Transcription Termination	Reactome	R-HSA-73856	11	67	0.0189864938121	0.0938031806496	SRSF4|PABPN1|U2AF2|U2AF1|CHTOP|SRSF9|ALYREF|PCF11|U2AF1L5|CPSF7|CPSF4	http://www.reactome.org/cgi-bin/eventbrowser_st_id?ST_ID=R-HSA-73856
Beta-catenin independent WNT signaling	Reactome	R-HSA-3858494	19	144	0.0190332527278	0.0938031806496	TCF7|RYK|FZD8|WNT1|PRKCB|GNB1|TCF7L1|PARD6A|PSMD2|DVL2|DVL3|DVL1|PRKACA|PSMD3|UBC|LEF1|FZD2|WNT11|GNB2	http://www.reactome.org/cgi-bin/eventbrowser_st_id?ST_ID=R-HSA-3858494
Histamine H1 receptor mediated signaling pathway	PANTHER	P04385	8	41	0.0190382000257	0.0938031806496	PLCB4|PRKCB|GNB1|GNB2|GNA14|PRKCZ|PRKACA|GNA11	http://www.pantherdb.org/pathway/pathwayDiagram.jsp?catAccession=P04385
Other glycan degradation	KEGG PATHWAY	hsa00511	5	18	0.0190804442556	0.0938031806496	NEU4|GBA2|HEXB|FUCA1|HEXD	http://www.genome.jp/kegg-bin/show_pathway?hsa00511/hsa:57704%09red/hsa:2517%09red/hsa:3074%09red/hsa:284004%09red/hsa:129807%09red
Activation of SMO	Reactome	R-HSA-5635838	5	18	0.0190804442556	0.0938031806496	SMO|GAS1|IHH|EVC|GRK2	http://www.reactome.org/cgi-bin/eventbrowser_st_id?ST_ID=R-HSA-5635838
Glucagon-type ligand receptors	Reactome	R-HSA-420092	7	33	0.0192816161362	0.0943647076066	GNAS|GNB1|GNB2|ADCYAP1|VIPR1|SCTR|GCGR	http://www.reactome.org/cgi-bin/eventbrowser_st_id?ST_ID=R-HSA-420092
Cargo recognition for clathrin-mediated endocytosis	Reactome	R-HSA-8856825	15	105	0.0197181023383	0.0964465152117	GPS1|SLC2A8|GRK2|UBC|REPS1|GRK3|DVL2|TOR1A|BTC|TOR1B|SLC18A3|AGTR1|SH3GL1|LDLRAP1|SH3GL3	http://www.reactome.org/cgi-bin/eventbrowser_st_id?ST_ID=R-HSA-8856825
Kaposi sarcoma-associated herpesvirus infection	KEGG PATHWAY	hsa05167	23	186	0.0200818640137	0.0967426509762	IL6ST|MAP2K2|MAP2K1|MAP2K7|MAPK11|MAPK12|MAPKAPK2|MAPK3|MAPK1|PIK3R2|FADD|MAPK9|PDGFB|RCN1|GNB1|CHUK|GNB2|FGF2|E2F1|TNFRSF1A|AKT2|PPP3CC|IKBKG	http://www.genome.jp/kegg-bin/show_pathway?hsa05167/hsa:8772%09red/hsa:5155%09red/hsa:7132%09red/hsa:5594%09red/hsa:5533%09red/hsa:5605%09red/hsa:5604%09red/hsa:5601%09red/hsa:2782%09red/hsa:6300%09red/hsa:5609%09red/hsa:9261%09red/hsa:5595%09red/hsa:8517%09red/hsa:2783%09red/hsa:3572%09red/hsa:5600%09red/hsa:5296%09red/hsa:208%09red/hsa:1827%09red/hsa:2247%09red/hsa:1147%09red/hsa:1869%09red
N-Glycan biosynthesis	KEGG PATHWAY	hsa00510	9	50	0.0202114951327	0.0967426509762	DPAGT1|ALG2|MOGS|ALG9|MAN1C1|MGAT5B|MGAT4B|STT3B|B4GALT2	http://www.genome.jp/kegg-bin/show_pathway?hsa00510/hsa:85365%09red/hsa:201595%09red/hsa:1798%09red/hsa:8704%09red/hsa:79796%09red/hsa:146664%09red/hsa:57134%09red/hsa:11282%09red/hsa:7841%09red
EPH-ephrin mediated repulsion of cells	Reactome	R-HSA-3928665	9	50	0.0202114951327	0.0967426509762	EFNB3|ACTG1|EPHA8|FYN|EPHA5|EFNA3|EPHA2|EFNA2|MMP2	http://www.reactome.org/cgi-bin/eventbrowser_st_id?ST_ID=R-HSA-3928665
Neurotransmitter release cycle	Reactome	R-HSA-112310	9	50	0.0202114951327	0.0967426509762	NAAA|PPFIA1|SLC17A7|CPLX1|SLC18A3|ALDH5A1|GLS|SYN2|SYN1	http://www.reactome.org/cgi-bin/eventbrowser_st_id?ST_ID=R-HSA-112310
Signaling by MET	Reactome	R-HSA-6806834	12	77	0.0203995785779	0.0967426509762	FN1|RAB4A|DOCK7|ARF6|RAP1B|RANBP9|HGFAC|UBC|RANBP10|SH3GL1|PTPRJ|SH3GL3	http://www.reactome.org/cgi-bin/eventbrowser_st_id?ST_ID=R-HSA-6806834
Protein ubiquitination	Reactome	R-HSA-8852135	12	77	0.0203995785779	0.0967426509762	UBE2K|UBE2Q2|UBE2J2|TMEM129|UBA1|CDC34|UBE2R2|UBE2Z|UBE2G2|UBC|PEX10|UBE2S	http://www.reactome.org/cgi-bin/eventbrowser_st_id?ST_ID=R-HSA-8852135
i antigen and I antigen biosynthesis	BioCyc	PWY-7837	3	6	0.0206032206467	0.0967426509762	B3GNT6|B4GALT2|B3GNT2	http://biocyc.org/HUMAN/NEW-IMAGE?type=NIL&object=PWY-7837
Coenzyme A biosynthesis	PANTHER	P02736	3	6	0.0206032206467	0.0967426509762	PANK2|DCAKD|PANK4	http://www.pantherdb.org/pathway/pathwayDiagram.jsp?catAccession=P02736
@@Coenzyme A biosynthesis	Reactome	R-HSA-196783	2	8	0.15040609678	0.308123108126	PANK2|PANK4	http://www.reactome.org/cgi-bin/eventbrowser_st_id?ST_ID=R-HSA-196783
@@coenzyme A biosynthesis	BioCyc	COA-PWY-1	1	6	0.396637123397	0.532983052984	PANK2	http://biocyc.org/HUMAN/NEW-IMAGE?type=NIL&object=COA-PWY-1
Activation of TRKA receptors	Reactome	R-HSA-187015	3	6	0.0206032206467	0.0967426509762	ADORA2A|NTRK1|ADCYAP1	http://www.reactome.org/cgi-bin/eventbrowser_st_id?ST_ID=R-HSA-187015
Phosphorylation of Emi1	Reactome	R-HSA-176417	3	6	0.0206032206467	0.0967426509762	FZR1|FBXO31|CDC20	http://www.reactome.org/cgi-bin/eventbrowser_st_id?ST_ID=R-HSA-176417
Vitamins	Reactome	R-HSA-211916	3	6	0.0206032206467	0.0967426509762	CYP27B1|CYP26A1|CYP26C1	http://www.reactome.org/cgi-bin/eventbrowser_st_id?ST_ID=R-HSA-211916
RUNX1 regulates transcription of genes involved in differentiation of myeloid cells	Reactome	R-HSA-8939246	3	6	0.0206032206467	0.0967426509762	CBFB|RUNX1|PRKCB	http://www.reactome.org/cgi-bin/eventbrowser_st_id?ST_ID=R-HSA-8939246
RUNX1 regulates estrogen receptor mediated transcription	Reactome	R-HSA-8931987	3	6	0.0206032206467	0.0967426509762	CBFB|RUNX1|AXIN1	http://www.reactome.org/cgi-bin/eventbrowser_st_id?ST_ID=R-HSA-8931987
RUNX1 regulates transcription of genes involved in WNT signaling	Reactome	R-HSA-8939256	3	6	0.0206032206467	0.0967426509762	CBFB|RUNX1|AXIN1	http://www.reactome.org/cgi-bin/eventbrowser_st_id?ST_ID=R-HSA-8939256
Peroxisomal protein import	Reactome	R-HSA-9033241	10	59	0.0207008267747	0.0970012163592	AGPS|PEX7|PEX6|PAOX|TYSND1|ACAA1|UBC|PEX10|ACOT4|NUDT19	http://www.reactome.org/cgi-bin/eventbrowser_st_id?ST_ID=R-HSA-9033241
COPII-mediated vesicle transport	Reactome	R-HSA-204005	11	68	0.0207141505563	0.0970012163592	CNIH3|TMED2|TFG|NSF|PREB|CTSZ|YKT6|STX17|PPP6R1|LMAN1L|TRAPPC10	http://www.reactome.org/cgi-bin/eventbrowser_st_id?ST_ID=R-HSA-204005
Glucagon-like Peptide-1 (GLP1) regulates insulin secretion	Reactome	R-HSA-381676	8	42	0.021322763921	0.0991374287299	KCNC2|GNAS|KCNG2|GNB1|GNB2|PRKAR2B|PRKAR1B|KCNB1	http://www.reactome.org/cgi-bin/eventbrowser_st_id?ST_ID=R-HSA-381676
Folate biosynthesis	KEGG PATHWAY	hsa00790	6	26	0.0214370270524	0.0991374287299	PCBD2|GCH1|DHFR|AR|FPGS|TH	http://www.genome.jp/kegg-bin/show_pathway?hsa00790/hsa:231%09red/hsa:84105%09red/hsa:2643%09red/hsa:7054%09red/hsa:1719%09red/hsa:2356%09red
Integrin alphaIIb beta3 signaling	Reactome	R-HSA-354192	6	26	0.0214370270524	0.0991374287299	ITGB3|APBB1IP|FN1|CSK|RAP1B|BCAR1	http://www.reactome.org/cgi-bin/eventbrowser_st_id?ST_ID=R-HSA-354192
Integrin signaling	Reactome	R-HSA-9006921	6	26	0.0214370270524	0.0991374287299	ITGB3|APBB1IP|FN1|CSK|RAP1B|BCAR1	http://www.reactome.org/cgi-bin/eventbrowser_st_id?ST_ID=R-HSA-9006921
Cholesterol biosynthesis	PANTHER	P00014	4	12	0.0216955902542	0.0991374287299	MVK|MVD|SQLE|PDSS1	http://www.pantherdb.org/pathway/pathwayDiagram.jsp?catAccession=P00014
@@Cholesterol biosynthesis	Reactome	R-HSA-191273	5	24	0.0477739444292	0.16113962142	IDI1|MVK|MVD|SQLE|DHCR7	http://www.reactome.org/cgi-bin/eventbrowser_st_id?ST_ID=R-HSA-191273
Heme biosynthesis	PANTHER	P02746	4	12	0.0216955902542	0.0991374287299	CPOX|RSAD1|FECH|UROS	http://www.pantherdb.org/pathway/pathwayDiagram.jsp?catAccession=P02746
@@heme biosynthesis	BioCyc	PWY-5920	3	9	0.0461493615261	0.157837836981	CPOX|FECH|UROS	http://biocyc.org/HUMAN/NEW-IMAGE?type=NIL&object=PWY-5920
@@Heme biosynthesis	Reactome	R-HSA-189451	3	11	0.068872312407	0.20590544639	CPOX|FECH|UROS	http://www.reactome.org/cgi-bin/eventbrowser_st_id?ST_ID=R-HSA-189451
Caspase-mediated cleavage of cytoskeletal proteins	Reactome	R-HSA-264870	4	12	0.0216955902542	0.0991374287299	GAS2|DBNL|ADD1|GSN	http://www.reactome.org/cgi-bin/eventbrowser_st_id?ST_ID=R-HSA-264870
NF-kB activation through FADD/RIP-1 pathway mediated by caspase-8 and -10	Reactome	R-HSA-933543	4	12	0.0216955902542	0.0991374287299	CHUK|FADD|IKBKG|RNF135	http://www.reactome.org/cgi-bin/eventbrowser_st_id?ST_ID=R-HSA-933543
Prolonged ERK activation events	Reactome	R-HSA-169893	4	12	0.0216955902542	0.0991374287299	MAPK3|MAPK1|BRAF|NTRK1	http://www.reactome.org/cgi-bin/eventbrowser_st_id?ST_ID=R-HSA-169893
p38 MAPK pathway	PANTHER	P05918	7	34	0.021894395236	0.0996786258199	SRF|MKNK2|GADD45A|MAP3K10|MAPK11|MAPK12|MAPKAPK2	http://www.pantherdb.org/pathway/pathwayDiagram.jsp?catAccession=P05918
Biosynthesis of the N-glycan precursor (dolichol lipid-linked oligosaccharide, LLO) and transfer to a nascent protein	Reactome	R-HSA-446193	12	78	0.0220955104334	0.100541520746	DPAGT1|ST3GAL5|ALG2|UAP1|ST8SIA1|GMPPB|ALG9|MVD|NEU4|ST6GALNAC6|ST6GALNAC2|NUS1	http://www.reactome.org/cgi-bin/eventbrowser_st_id?ST_ID=R-HSA-446193
p75 NTR receptor-mediated signalling	Reactome	R-HSA-193704	14	97	0.0221260236215	0.100627625501	SQSTM1|HDAC3|HDAC2|NGEF|LINGO1|ARHGEF9|VAV1|ARHGEF19|ARHGEF35|RTN4R|MAG|UBC|IRAK1|ARHGEF10L	http://www.reactome.org/cgi-bin/eventbrowser_st_id?ST_ID=R-HSA-193704
Deubiquitination	Reactome	R-HSA-5688426	33	296	0.0227267509804	0.102409890704	TGFB1|KDM1B|OTUD5|SMAD7|KAT2B|KAT2A|PSMD2|IKBKG|VDAC2|VDAC1|FKBP8|USP21|AXIN1|TADA2B|RNF135|RNF146|SIAH2|CDC25A|RNF128|TNIP1|PSMD3|UCHL5|TOMM70|INO80B|RCE1|CDC20|KEAP1|UBC|ATXN7|ACTR5|MUL1|TADA3|RHOT1	http://www.reactome.org/cgi-bin/eventbrowser_st_id?ST_ID=R-HSA-5688426
Phase 4 - resting membrane potential	Reactome	R-HSA-5576886	5	19	0.0227538216042	0.102409890704	KCNK13|KCNK3|KCNK9|KCNK15|KCNJ4	http://www.reactome.org/cgi-bin/eventbrowser_st_id?ST_ID=R-HSA-5576886
Signaling by FGFR2 IIIa TM	Reactome	R-HSA-8851708	5	19	0.0227538216042	0.102409890704	POLR2E|POLR2F|FGFR2|POLR2H|FGF2	http://www.reactome.org/cgi-bin/eventbrowser_st_id?ST_ID=R-HSA-8851708
SHC1 events in ERBB2 signaling	Reactome	R-HSA-1250196	5	19	0.0227538216042	0.102409890704	PTPN12|NRG3|NRG2|PRKACA|BTC	http://www.reactome.org/cgi-bin/eventbrowser_st_id?ST_ID=R-HSA-1250196
VEGFR2 mediated cell proliferation	Reactome	R-HSA-5218921	5	19	0.0227538216042	0.102409890704	PRKACA|SPHK1|PRKCZ|AHCYL1|PRKCB	http://www.reactome.org/cgi-bin/eventbrowser_st_id?ST_ID=R-HSA-5218921
L1CAM interactions	Reactome	R-HSA-373760	16	117	0.0227999552253	0.102564358169	ITGA9|ITGB3|F3|ACTG1|RPS6KA1|NRCAM|MAP2K2|MAPK3|MAP2K1|MAPK1|RANBP9|DNM3|DNM2|SCN1B|SPTBN4|CSNK2A2	http://www.reactome.org/cgi-bin/eventbrowser_st_id?ST_ID=R-HSA-373760
Pancreatic secretion	KEGG PATHWAY	hsa04972	14	98	0.02372144085	0.106543998686	CEL|PLCB4|GNAS|PLA2G2F|RAP1B|PRKCB|ATP1B1|TRPC1|BST1|PLA2G3|SLC12A2|SCTR|PRKACA|KCNQ1	http://www.genome.jp/kegg-bin/show_pathway?hsa04972/hsa:5579%09red/hsa:5578%09red/hsa:683%09red/hsa:6344%09red/hsa:5908%09red/hsa:50487%09red/hsa:2778%09red/hsa:1056%09red/hsa:7220%09red/hsa:3784%09red/hsa:6558%09red/hsa:481%09red/hsa:64600%09red/hsa:5332%09red
Epithelial cell signaling in Helicobacter pylori infection	KEGG PATHWAY	hsa05120	11	70	0.0245120405015	0.109696494351	TJP1|MAPK12|CSK|ATP6AP1|CHUK|TCIRG1|MAPK11|GIT1|ATP6V0A2|MAPK9|IKBKG	http://www.genome.jp/kegg-bin/show_pathway?hsa05120/hsa:23545%09red/hsa:7082%09red/hsa:8517%09red/hsa:5601%09red/hsa:1147%09red/hsa:1445%09red/hsa:537%09red/hsa:5600%09red/hsa:6300%09red/hsa:10312%09red/hsa:28964%09red
PKMTs methylate histone lysines	Reactome	R-HSA-3214841	11	70	0.0245120405015	0.109696494351	EHMT1|KMT2A|KMT2E|ASH2L|KMT5C|KMT5A|EZH2|SUZ12|EED|NFKB2|SETD6	http://www.reactome.org/cgi-bin/eventbrowser_st_id?ST_ID=R-HSA-3214841
mucin core 1 and core 2 O-glycosylation	BioCyc	PWY-7433	6	27	0.0247012953761	0.109696494351	GALNT17|GALNT14|GALNT12|GALNT10|POC1B-GALNT4|GALNT9	http://biocyc.org/HUMAN/NEW-IMAGE?type=NIL&object=PWY-7433
heparan sulfate biosynthesis	BioCyc	PWY-6564	6	27	0.0247012953761	0.109696494351	B3GALT6|HS3ST4|HS3ST3A1|HS6ST1|B3GAT1|B4GALT7	http://biocyc.org/HUMAN/NEW-IMAGE?type=NIL&object=PWY-6564
Glutamate binding, activation of AMPA receptors and synaptic plasticity	Reactome	R-HSA-399721	6	27	0.0247012953761	0.109696494351	PRKCB|PICK1|NSF|PRKACA|CACNG2|CACNG4	http://www.reactome.org/cgi-bin/eventbrowser_st_id?ST_ID=R-HSA-399721
Syndecan interactions	Reactome	R-HSA-3000170	6	27	0.0247012953761	0.109696494351	TGFB1|ITGB3|ITGB5|FN1|PRKACA|FGF2	http://www.reactome.org/cgi-bin/eventbrowser_st_id?ST_ID=R-HSA-3000170
Trafficking of AMPA receptors	Reactome	R-HSA-399719	6	27	0.0247012953761	0.109696494351	PRKCB|PICK1|NSF|PRKACA|CACNG2|CACNG4	http://www.reactome.org/cgi-bin/eventbrowser_st_id?ST_ID=R-HSA-399719
Collagen formation	Reactome	R-HSA-1474290	13	89	0.024814803996	0.109883765506	LOXL1|P3H1|ADAMTS2|COL9A3|PCOLCE2|P4HA3|COL13A1|P3H3|PXN|COL23A1|COL26A1|PXDN|CRTAP	http://www.reactome.org/cgi-bin/eventbrowser_st_id?ST_ID=R-HSA-1474290
Glycerolipid metabolism	KEGG PATHWAY	hsa00561	10	61	0.0248194038421	0.109883765506	CEL|PLPP5|DGAT1|DGAT2|DGKQ|PNPLA2|MGAT2|AR|AGPAT2|DGKI	http://www.genome.jp/kegg-bin/show_pathway?hsa00561/hsa:1609%09red/hsa:231%09red/hsa:9162%09red/hsa:84513%09red/hsa:84649%09red/hsa:1056%09red/hsa:8694%09red/hsa:10555%09red/hsa:57104%09red/hsa:80168%09red
Epstein-Barr virus infection	KEGG PATHWAY	hsa05169	24	201	0.0249681869667	0.11048613621	TAP1|HDAC2|PSMD3|NFKBIE|AKT2|MAP2K7|IKBKG|MAPK12|SAP30|GADD45A|CCNE1|GADD45G|PIK3R2|FADD|RELB|NFKB2|IRAK1|CHUK|PSMD2|MAPK9|E2F1|CCND3|RUNX3|MAPK11	http://www.genome.jp/kegg-bin/show_pathway?hsa05169/hsa:8772%09red/hsa:6890%09red/hsa:5709%09red/hsa:8819%09red/hsa:864%09red/hsa:5708%09red/hsa:5600%09red/hsa:6300%09red/hsa:3654%09red/hsa:896%09red/hsa:8517%09red/hsa:5601%09red/hsa:4794%09red/hsa:3066%09red/hsa:898%09red/hsa:4791%09red/hsa:208%09red/hsa:5971%09red/hsa:5296%09red/hsa:10912%09red/hsa:1647%09red/hsa:1147%09red/hsa:5609%09red/hsa:1…
Interleukin signaling pathway	PANTHER	P00036	12	80	0.0257962135803	0.114033974697	RPS6KA1|SRF|MKNK2|CHUK|IL6ST|MAPK3|AKT2|MAPK1|BRAF|ELK4|IL15|MAPKAPK2	http://www.pantherdb.org/pathway/pathwayDiagram.jsp?catAccession=P00036
Transcriptional activity of SMAD2/SMAD3:SMAD4 heterotrimer	Reactome	R-HSA-2173793	8	44	0.0264603950461	0.11493255134	E2F5|E2F4|TRIM33|SMAD7|MEN1|UBC|CDK8|CDK9	http://www.reactome.org/cgi-bin/eventbrowser_st_id?ST_ID=R-HSA-2173793
IRS-related events triggered by IGF1R	Reactome	R-HSA-2428928	8	44	0.0264603950461	0.11493255134	PDE3B|AKT2|FGF18|PIK3R2|TRIB3|FGF4|FGF3|FGF2	http://www.reactome.org/cgi-bin/eventbrowser_st_id?ST_ID=R-HSA-2428928
IGF1R signaling cascade	Reactome	R-HSA-2428924	8	44	0.0264603950461	0.11493255134	PDE3B|AKT2|FGF18|PIK3R2|TRIB3|FGF4|FGF3|FGF2	http://www.reactome.org/cgi-bin/eventbrowser_st_id?ST_ID=R-HSA-2428924
Signaling by NOTCH1	Reactome	R-HSA-1980143	11	71	0.0265898410588	0.11493255134	HDAC3|HDAC2|TLE2|KAT2B|KAT2A|TLE4|F3|MIB2|UBC|CDK8|HEY2	http://www.reactome.org/cgi-bin/eventbrowser_st_id?ST_ID=R-HSA-1980143
Salivary secretion	KEGG PATHWAY	hsa04970	13	90	0.0266521173313	0.11493255134	ADRA1B|PLCB4|ADRA1D|GNAS|ADRB3|PRKCB|ATP1B1|ADRB1|KCNN4|BST1|GUCY1A2|SLC12A2|PRKACA	http://www.genome.jp/kegg-bin/show_pathway?hsa04970/hsa:5579%09red/hsa:5578%09red/hsa:683%09red/hsa:5332%09red/hsa:146%09red/hsa:2778%09red/hsa:147%09red/hsa:153%09red/hsa:2977%09red/hsa:3783%09red/hsa:481%09red/hsa:6558%09red/hsa:155%09red
Cell junction organization	Reactome	R-HSA-446728	13	90	0.0266521173313	0.11493255134	FERMT2|LIMS2|PARD3|CDH15|ACTG1|PARD6G|CDH24|PARD6A|NECTIN2|NECTIN3|CLDN23|KRT5|TESK1	http://www.reactome.org/cgi-bin/eventbrowser_st_id?ST_ID=R-HSA-446728
BMP Signalling Pathway	BioCyc	PWY66-11	4	13	0.0268421740802	0.11493255134	SMAD5|SMAD6|SMAD7|SMAD9	http://biocyc.org/HUMAN/NEW-IMAGE?type=NIL&object=PWY66-11
Synthesis of PE	Reactome	R-HSA-1483213	4	13	0.0268421740802	0.11493255134	PCYT2|ETNK2|PHOSPHO1|CHKA	http://www.reactome.org/cgi-bin/eventbrowser_st_id?ST_ID=R-HSA-1483213
Trafficking of GluR2-containing AMPA receptors	Reactome	R-HSA-416993	4	13	0.0268421740802	0.11493255134	PRKCB|PRKACA|PICK1|NSF	http://www.reactome.org/cgi-bin/eventbrowser_st_id?ST_ID=R-HSA-416993
ERKs are inactivated	Reactome	R-HSA-202670	4	13	0.0268421740802	0.11493255134	MAPK3|DUSP7|PPP2CB|MAPK1	http://www.reactome.org/cgi-bin/eventbrowser_st_id?ST_ID=R-HSA-202670
superpathway of D-myo-inositol (1,4,5)-trisphosphate metabolism	BioCyc	PWY-6358	5	20	0.0268552963722	0.11493255134	ITPKA|INPP5A|ITPKC|ITPKB|SYNJ1	http://biocyc.org/HUMAN/NEW-IMAGE?type=NIL&object=PWY-6358
One carbon pool by folate	KEGG PATHWAY	hsa00670	5	20	0.0268552963722	0.11493255134	DHFR|MTFMT|FTCD|SHMT1|MTHFD1L	http://www.genome.jp/kegg-bin/show_pathway?hsa00670/hsa:6470%09red/hsa:123263%09red/hsa:1719%09red/hsa:10841%09red/hsa:25902%09red
Defective B4GALT7 causes EDS, progeroid type	Reactome	R-HSA-3560783	5	20	0.0268552963722	0.11493255134	GPC1|GPC2|GPC5|B4GALT7|CSPG5	http://www.reactome.org/cgi-bin/eventbrowser_st_id?ST_ID=R-HSA-3560783
Defective B3GALT6 causes EDSP2 and SEMDJL1	Reactome	R-HSA-4420332	5	20	0.0268552963722	0.11493255134	GPC1|GPC2|B3GALT6|GPC5|CSPG5	http://www.reactome.org/cgi-bin/eventbrowser_st_id?ST_ID=R-HSA-4420332
FRS-mediated FGFR2 signaling	Reactome	R-HSA-5654700	5	20	0.0268552963722	0.11493255134	FGF18|FGF4|FGF3|FGF2|FRS3	http://www.reactome.org/cgi-bin/eventbrowser_st_id?ST_ID=R-HSA-5654700
Synthesis of PIPs at the plasma membrane	Reactome	R-HSA-1660499	9	53	0.0271222377562	0.11493255134	MTMR14|RAB5A|RAB4A|PIP5K1C|INPP4A|SYNJ1|PIK3R2|PIP4K2A|MTMR1	http://www.reactome.org/cgi-bin/eventbrowser_st_id?ST_ID=R-HSA-1660499
Inflammatory mediator regulation of TRP channels	KEGG PATHWAY	hsa04750	14	100	0.0271669273209	0.11493255134	PLCB4|PPP1CC|GNAS|PRKCB|ASIC1|NTRK1|PTGER2|ALOX12|PRKACA|MAPK11|MAPK12|P2RY2|MAPK9|PIK3R2	http://www.genome.jp/kegg-bin/show_pathway?hsa04750/hsa:4914%09red/hsa:5578%09red/hsa:5029%09red/hsa:5332%09red/hsa:2778%09red/hsa:239%09red/hsa:5501%09red/hsa:5296%09red/hsa:41%09red/hsa:5601%09red/hsa:5600%09red/hsa:5732%09red/hsa:6300%09red/hsa:5579%09red
NF-kappa B signaling pathway	KEGG PATHWAY	hsa04064	14	100	0.0271669273209	0.11493255134	PRKCB|TNFRSF1A|CARD10|CHUK|SCYL1|ZAP70|PIAS4|RELB|NFKB2|IRAK1|CSNK2A2|LCK|MALT1|IKBKG	http://www.genome.jp/kegg-bin/show_pathway?hsa04064/hsa:5579%09red/hsa:8517%09red/hsa:51588%09red/hsa:7535%09red/hsa:29775%09red/hsa:7132%09red/hsa:1147%09red/hsa:3932%09red/hsa:1459%09red/hsa:6357%09red/hsa:5971%09red/hsa:10892%09red/hsa:4791%09red/hsa:3654%09red
Metabolism of water-soluble vitamins and cofactors	Reactome	R-HSA-196849	16	120	0.0274392981478	0.11493255134	NADK|CBLC|MTHFD1L|CYB5R3|PANK4|AMN|DHFR|SLC52A2|PARP6|PCCA|PARP10|PANK2|BST1|SHMT1|NADK2|MCCC1	http://www.reactome.org/cgi-bin/eventbrowser_st_id?ST_ID=R-HSA-196849
Alanine, aspartate and glutamate metabolism	KEGG PATHWAY	hsa00250	7	36	0.0278337688014	0.11493255134	NIT2|GPT2|GLUD2|ALDH5A1|IL4I1|GLS|ASRGL1	http://www.genome.jp/kegg-bin/show_pathway?hsa00250/hsa:27165%09red/hsa:259307%09red/hsa:56954%09red/hsa:7915%09red/hsa:84706%09red/hsa:80150%09red/hsa:2747%09red
Metabolic disorders of biological oxidation enzymes	Reactome	R-HSA-5579029	7	36	0.0278337688014	0.11493255134	CYP1B1|TBXAS1|CYP27A1|CYP27B1|FDXR|FDX1|CYP26C1	http://www.reactome.org/cgi-bin/eventbrowser_st_id?ST_ID=R-HSA-5579029
glycoaminoglycan-protein linkage region biosynthesis	BioCyc	PWY-6557	3	7	0.027932237195	0.11493255134	B3GAT1|B3GALT6|B4GALT7	http://biocyc.org/HUMAN/NEW-IMAGE?type=NIL&object=PWY-6557
RUNX2 regulates genes involved in cell migration	Reactome	R-HSA-8941332	3	7	0.027932237195	0.11493255134	AKT2|CBFB|ITGBL1	http://www.reactome.org/cgi-bin/eventbrowser_st_id?ST_ID=R-HSA-8941332
RSK activation	Reactome	R-HSA-444257	3	7	0.027932237195	0.11493255134	MAPK3|MAPK1|RPS6KA1	http://www.reactome.org/cgi-bin/eventbrowser_st_id?ST_ID=R-HSA-444257
Phase 1 - inactivation of fast Na+ channels	Reactome	R-HSA-5576894	3	7	0.027932237195	0.11493255134	KCND3|KCNIP2|KCNIP1	http://www.reactome.org/cgi-bin/eventbrowser_st_id?ST_ID=R-HSA-5576894
Regulation of gene expression in early pancreatic precursor cells	Reactome	R-HSA-210747	3	7	0.027932237195	0.11493255134	PTF1A|PDX1|NKX6-1	http://www.reactome.org/cgi-bin/eventbrowser_st_id?ST_ID=R-HSA-210747
IkBA variant leads to EDA-ID	Reactome	R-HSA-5603029	3	7	0.027932237195	0.11493255134	NFKB2|IKBKG|CHUK	http://www.reactome.org/cgi-bin/eventbrowser_st_id?ST_ID=R-HSA-5603029
Cation-coupled Chloride cotransporters	Reactome	R-HSA-426117	3	7	0.027932237195	0.11493255134	SLC12A5|SLC12A4|SLC12A2	http://www.reactome.org/cgi-bin/eventbrowser_st_id?ST_ID=R-HSA-426117
TYSND1 cleaves peroxisomal proteins	Reactome	R-HSA-9033500	3	7	0.027932237195	0.11493255134	TYSND1|ACAA1|AGPS	http://www.reactome.org/cgi-bin/eventbrowser_st_id?ST_ID=R-HSA-9033500
Acyl chain remodeling of DAG and TAG	Reactome	R-HSA-1482883	3	7	0.027932237195	0.11493255134	DGAT1|PNPLA2|DGAT2	http://www.reactome.org/cgi-bin/eventbrowser_st_id?ST_ID=R-HSA-1482883
Adrenaline,noradrenaline inhibits insulin secretion	Reactome	R-HSA-400042	6	28	0.0282809337575	0.115763822198	CACNB3|GNB1|ADRA2A|GNB2|ADRA2C|GNAI2	http://www.reactome.org/cgi-bin/eventbrowser_st_id?ST_ID=R-HSA-400042
Signaling by BMP	Reactome	R-HSA-201451	6	28	0.0282809337575	0.115763822198	AMH|NOG|SMAD9|SMAD5|SMAD6|SMAD7	http://www.reactome.org/cgi-bin/eventbrowser_st_id?ST_ID=R-HSA-201451
Synthesis of IP3 and IP4 in the cytosol	Reactome	R-HSA-1855204	6	28	0.0282809337575	0.115763822198	ITPK1|PLCB4|ITPKA|ITPKC|ITPKB|SYNJ1	http://www.reactome.org/cgi-bin/eventbrowser_st_id?ST_ID=R-HSA-1855204
p53 signaling pathway	KEGG PATHWAY	hsa04115	11	72	0.028791754624	0.117577616955	CDKN2A|SESN1|SHISA5|GADD45A|CCND3|CCNE1|TP53I3|GADD45G|IGFBP3|ZMAT3|BBC3	http://www.genome.jp/kegg-bin/show_pathway?hsa04115/hsa:896%09red/hsa:1647%09red/hsa:3486%09red/hsa:898%09red/hsa:27113%09red/hsa:27244%09red/hsa:9540%09red/hsa:1029%09red/hsa:51246%09red/hsa:10912%09red/hsa:64393%09red
Signaling by Type 1 Insulin-like Growth Factor 1 Receptor (IGF1R)	Reactome	R-HSA-2404192	8	45	0.0293267518297	0.119425356184	PDE3B|AKT2|FGF18|PIK3R2|TRIB3|FGF4|FGF3|FGF2	http://www.reactome.org/cgi-bin/eventbrowser_st_id?ST_ID=R-HSA-2404192
Oxytocin receptor mediated signaling pathway	PANTHER	P04391	9	54	0.0297557356946	0.121002012787	PLCB4|CACNB3|PRKCB|GNB1|GNB2|GNA14|PRKCZ|PRKACA|GNA11	http://www.pantherdb.org/pathway/pathwayDiagram.jsp?catAccession=P04391
Regulation of TP53 Activity through Phosphorylation	Reactome	R-HSA-6804756	13	92	0.0306226781739	0.12435270903	TAF4|PLK3|STK11|KAT5|PRKAA1|DYRK2|CDK5R1|AURKA|TAF15|UBC|CSNK2A2|RMI2|MAPK11	http://www.reactome.org/cgi-bin/eventbrowser_st_id?ST_ID=R-HSA-6804756
Transcription of the HIV genome	Reactome	R-HSA-167172	11	73	0.0311212925283	0.126189615372	GTF2E2|TAF4|NELFCD|NELFB|TCEA1|POLR2E|POLR2F|TAF15|CDK9|CTDP1|POLR2H	http://www.reactome.org/cgi-bin/eventbrowser_st_id?ST_ID=R-HSA-167172
Defective B3GALTL causes Peters-plus syndrome (PpS)	Reactome	R-HSA-5083635	7	37	0.0311767709023	0.126189615372	SPON2|ADAMTS2|ADAMTSL5|ADAMTS9|ADAMTS8|SBSPON|CFP	http://www.reactome.org/cgi-bin/eventbrowser_st_id?ST_ID=R-HSA-5083635
p53 pathway by glucose deprivation	PANTHER	P04397	5	21	0.0313984062696	0.126262604554	PPP2CB|AKT2|STK11|PRKAA1|RHEB	http://www.pantherdb.org/pathway/pathwayDiagram.jsp?catAccession=P04397
Mitochondrial protein import	Reactome	R-HSA-1268020	10	64	0.0320533440637	0.127887687736	GFER|TOMM40|CHCHD4|BCS1L|PMPCA|TAZ|LDHD|VDAC1|TOMM70|TIMM50	http://www.reactome.org/cgi-bin/eventbrowser_st_id?ST_ID=R-HSA-1268020
Myogenesis	Reactome	R-HSA-525793	6	29	0.0321858947668	0.127887687736	CDH15|TCF3|NTN3|MEF2A|MAPK11|MAPK12	http://www.reactome.org/cgi-bin/eventbrowser_st_id?ST_ID=R-HSA-525793
PIWI-interacting RNA (piRNA) biogenesis	Reactome	R-HSA-5601884	6	29	0.0321858947668	0.127887687736	PLD6|ASZ1|POLR2E|POLR2F|MOV10L1|POLR2H	http://www.reactome.org/cgi-bin/eventbrowser_st_id?ST_ID=R-HSA-5601884
Response to elevated platelet cytosolic Ca2+	Reactome	R-HSA-76005	17	133	0.0323495915401	0.127887687736	PDGFB|TGFB1|ITGB3|QSOX1|WDR1|FN1|CLEC3B|MAGED2|FAM3C|SCCPDH|PRKCB|HABP4|APPL2|PRKACA|VEGFC|GTPBP2|GAS6	http://www.reactome.org/cgi-bin/eventbrowser_st_id?ST_ID=R-HSA-76005
Tat-mediated elongation of the HIV-1 transcript	Reactome	R-HSA-167246	8	46	0.0323996801602	0.127887687736	NELFCD|NELFB|TCEA1|POLR2E|POLR2F|CDK9|CTDP1|POLR2H	http://www.reactome.org/cgi-bin/eventbrowser_st_id?ST_ID=R-HSA-167246
TBC/RABGAPs	Reactome	R-HSA-8854214	8	46	0.0323996801602	0.127887687736	RAB35|RAB5A|RAB5C|RAB4A|ARF6|GGA2|TBC1D13|TBC1D10B	http://www.reactome.org/cgi-bin/eventbrowser_st_id?ST_ID=R-HSA-8854214
RNA Polymerase I Transcription Initiation	Reactome	R-HSA-73762	8	46	0.0323996801602	0.127887687736	HDAC2|KAT2B|KAT2A|POLR2H|POLR2E|POLR2F|MBD3|MTA1	http://www.reactome.org/cgi-bin/eventbrowser_st_id?ST_ID=R-HSA-73762
HIV Transcription Elongation	Reactome	R-HSA-167169	8	46	0.0323996801602	0.127887687736	NELFCD|NELFB|TCEA1|POLR2E|POLR2F|CDK9|CTDP1|POLR2H	http://www.reactome.org/cgi-bin/eventbrowser_st_id?ST_ID=R-HSA-167169
Formation of HIV-1 elongation complex containing HIV-1 Tat	Reactome	R-HSA-167200	8	46	0.0323996801602	0.127887687736	NELFCD|NELFB|TCEA1|POLR2E|POLR2F|CDK9|CTDP1|POLR2H	http://www.reactome.org/cgi-bin/eventbrowser_st_id?ST_ID=R-HSA-167200
Regulation of lipolysis in adipocytes	KEGG PATHWAY	hsa04923	9	55	0.0325625802762	0.127887687736	GNAS|PNPLA2|PTGER3|ADRB1|AKT2|ADRB3|PIK3R2|PDE3B|GNAI2	http://www.genome.jp/kegg-bin/show_pathway?hsa04923/hsa:2771%09red/hsa:5140%09red/hsa:2778%09red/hsa:153%09red/hsa:5296%09red/hsa:208%09red/hsa:57104%09red/hsa:5733%09red/hsa:155%09red
Signaling by ERBB4	Reactome	R-HSA-1236394	9	55	0.0325625802762	0.127887687736	NRG2|WWP1|WWOX|ADAP1|PGR|BTC|UBC|NRG3|MXD4	http://www.reactome.org/cgi-bin/eventbrowser_st_id?ST_ID=R-HSA-1236394
plasmalogen biosynthesis	BioCyc	PWY-7782	4	14	0.0326568767232	0.127887687736	PCYT2|AGPS|ETNK2|CHKA	http://biocyc.org/HUMAN/NEW-IMAGE?type=NIL&object=PWY-7782
AKT phosphorylates targets in the cytosol	Reactome	R-HSA-198323	4	14	0.0326568767232	0.127887687736	AKT2|AKT1S1|GSK3A|CHUK	http://www.reactome.org/cgi-bin/eventbrowser_st_id?ST_ID=R-HSA-198323
Phospholipase C-mediated cascade; FGFR2	Reactome	R-HSA-5654221	4	14	0.0326568767232	0.127887687736	FGF18|FGF4|FGF3|FGF2	http://www.reactome.org/cgi-bin/eventbrowser_st_id?ST_ID=R-HSA-5654221
Membrane binding and targetting of GAG proteins	Reactome	R-HSA-174490	4	14	0.0326568767232	0.127887687736	UBAP1|VPS37D|VPS37B|UBC	http://www.reactome.org/cgi-bin/eventbrowser_st_id?ST_ID=R-HSA-174490
GRB2:SOS provides linkage to MAPK signaling for Integrins	Reactome	R-HSA-354194	4	14	0.0326568767232	0.127887687736	ITGB3|APBB1IP|RAP1B|FN1	http://www.reactome.org/cgi-bin/eventbrowser_st_id?ST_ID=R-HSA-354194
Synthesis And Processing Of GAG, GAGPOL Polyproteins	Reactome	R-HSA-174495	4	14	0.0326568767232	0.127887687736	UBAP1|VPS37D|VPS37B|UBC	http://www.reactome.org/cgi-bin/eventbrowser_st_id?ST_ID=R-HSA-174495
Degradation of cysteine and homocysteine	Reactome	R-HSA-1614558	4	14	0.0326568767232	0.127887687736	ADO|MPST|TST|SLC25A10	http://www.reactome.org/cgi-bin/eventbrowser_st_id?ST_ID=R-HSA-1614558
LGI-ADAM interactions	Reactome	R-HSA-5682910	4	14	0.0326568767232	0.127887687736	LGI4|CACNG2|CACNG4|LGI3	http://www.reactome.org/cgi-bin/eventbrowser_st_id?ST_ID=R-HSA-5682910
Nicotinic acetylcholine receptor signaling pathway	PANTHER	P00044	13	93	0.0327610919877	0.128064745897	CHRNB2|ACTG1|CHRNB1|SLC6A8|PLEKHH3|CHRNB4|CHRNA5|CHRNA7|ACTR1B|SLC18A3|ACHE|NMI|MYO10	http://www.pantherdb.org/pathway/pathwayDiagram.jsp?catAccession=P00044
Programmed Cell Death	Reactome	R-HSA-5357801	21	175	0.0328052273501	0.12817956069	TICAM2|PPP3CC|AVEN|FNTA|E2F1|TMED7-TICAM2|FADD|AKT2|PSMD3|PSMD2|TJP1|MAPK3|YWHAH|MAPK1|UBC|DBNL|BBC3|GAS2|DAPK3|ADD1|GSN	http://www.reactome.org/cgi-bin/eventbrowser_st_id?ST_ID=R-HSA-5357801
RNA Polymerase II Pre-transcription Events	Reactome	R-HSA-674695	12	84	0.0345199942322	0.134516422767	GTF2E2|TAF4|NELFCD|NELFB|MLLT1|TCEA1|POLR2E|POLR2F|TAF15|CDK9|CTDP1|POLR2H	http://www.reactome.org/cgi-bin/eventbrowser_st_id?ST_ID=R-HSA-674695
FOXO-mediated transcription	Reactome	R-HSA-9614085	10	65	0.0347628460662	0.135099129458	SIRT3|SIRT1|HDAC2|GADD45A|FOXG1|STK11|KAT2B|AKT2|PINK1|BBC3	http://www.reactome.org/cgi-bin/eventbrowser_st_id?ST_ID=R-HSA-9614085
Transcriptional regulation by the AP-2 (TFAP2) family of transcription factors	Reactome	R-HSA-8864260	7	38	0.0347784559248	0.135099129458	KCTD1|KCTD15|TFAP2C|WWOX|PITX2|MYBL2|CITED4	http://www.reactome.org/cgi-bin/eventbrowser_st_id?ST_ID=R-HSA-8864260
O-glycosylation of TSR domain-containing proteins	Reactome	R-HSA-5173214	7	38	0.0347784559248	0.135099129458	SPON2|ADAMTS2|ADAMTSL5|ADAMTS9|ADAMTS8|SBSPON|CFP	http://www.reactome.org/cgi-bin/eventbrowser_st_id?ST_ID=R-HSA-5173214
Ca-dependent events	Reactome	R-HSA-111996	7	38	0.0347784559248	0.135099129458	PDE1B|GRK2|CAMKK1|PRKAR2B|PRKACA|PRKAR1B|MAPK1	http://www.reactome.org/cgi-bin/eventbrowser_st_id?ST_ID=R-HSA-111996
Toll-like receptor signaling pathway	KEGG PATHWAY	hsa04620	14	104	0.0351414182574	0.136387033219	MAPK9|PIK3R2|MAP2K2|CHUK|MAP2K1|MAPK3|AKT2|MAPK1|MAP2K7|IKBKG|MAPK12|FADD|IRAK1|MAPK11	http://www.genome.jp/kegg-bin/show_pathway?hsa04620/hsa:5595%09red/hsa:8517%09red/hsa:5604%09red/hsa:5594%09red/hsa:8772%09red/hsa:5296%09red/hsa:1147%09red/hsa:5605%09red/hsa:208%09red/hsa:3654%09red/hsa:5601%09red/hsa:5600%09red/hsa:6300%09red/hsa:5609%09red
Thyrotropin-releasing hormone receptor signaling pathway	PANTHER	P04394	9	56	0.035547392851	0.136840491891	PLCB4|CACNB3|PRKCB|GNB1|GNB2|GNA14|PRKCZ|PRKACA|GNA11	http://www.pantherdb.org/pathway/pathwayDiagram.jsp?catAccession=P04394
Biological oxidations	Reactome	R-HSA-211859	25	220	0.0359219817038	0.136840491891	CYB5R3|PAOX|CYP2S1|CYP2W1|FDXR|DPEP2|CYP1B1|CYP27B1|TPST2|TBXAS1|TPST1|UGDH|ACSS2|ACSS1|PODXL2|CYP2A7|GGT7|SULT4A1|CYP27A1|MAOB|SLC35B2|CYP26A1|UGP2|FDX1|CYP26C1	http://www.reactome.org/cgi-bin/eventbrowser_st_id?ST_ID=R-HSA-211859
Glyoxylate and dicarboxylate metabolism	KEGG PATHWAY	hsa00630	6	30	0.036424855055	0.136840491891	ACSS2|GLDC|PCCA|ACO1|ACSS1|SHMT1	http://www.genome.jp/kegg-bin/show_pathway?hsa00630/hsa:48%09red/hsa:6470%09red/hsa:5095%09red/hsa:55902%09red/hsa:2731%09red/hsa:84532%09red
Phase 3 - rapid repolarisation	Reactome	R-HSA-5576890	3	8	0.0364561227533	0.136840491891	KCNE3|KCNH2|KCNQ1	http://www.reactome.org/cgi-bin/eventbrowser_st_id?ST_ID=R-HSA-5576890
Release of Hh-Np from the secreting cell	Reactome	R-HSA-5362798	3	8	0.0364561227533	0.136840491891	IHH|NOTUM|GPC5	http://www.reactome.org/cgi-bin/eventbrowser_st_id?ST_ID=R-HSA-5362798
RUNX1 regulates transcription of genes involved in differentiation of keratinocytes	Reactome	R-HSA-8939242	3	8	0.0364561227533	0.136840491891	CBFB|RUNX1|SOCS3	http://www.reactome.org/cgi-bin/eventbrowser_st_id?ST_ID=R-HSA-8939242
Activation of RAC1 downstream of NMDARs	Reactome	R-HSA-9619229	3	8	0.0364561227533	0.136840491891	CAMK1|CAMKK1|GIT1	http://www.reactome.org/cgi-bin/eventbrowser_st_id?ST_ID=R-HSA-9619229
Herpes simplex virus 1 infection	KEGG PATHWAY	hsa05168	49	492	0.0365669258941	0.137197083238	TAP1|SRSF9|EIF2B5|ITGB3|EIF2B1|AKT2|ZNF853|IKBKG|ZNF746|ALYREF|ZNF354A|ZNF354B|ZNF707|ZNF623|ZNF669|CARD9|ZNF786|ZFP69|FADD|ZNF470|ZNF662|IRAK1|ZNF282|ZNF517|ZNF514|PIK3R2|ZNF688|ZFP28|SRSF4|CHUK|ZNF84|ZNF324B|ZNF768|ZNF584|ZNF764|PIGX|ZNF302|ZNF891|RHEB|PPP1CC|SOCS3|TNFRSF1A|POU2F3|ZNF416|ZNF425|ZNF777|ZNF133|ZNF773|CFP	http://www.genome.jp/kegg-bin/show_pathway?hsa05168/hsa:55659%09red/hsa:8772%09red/hsa:6890%09red/hsa:117608%09red/hsa:3654%09red/hsa:27153%09red/hsa:79724%09red/hsa:8427%09red/hsa:136051%09red/hsa:55900%09red/hsa:84874%09red/hsa:9021%09red/hsa:374928%09red/hsa:155061%09red/hsa:6429%09red/hsa:388566%09red/hsa:25833%09red/hsa:388569%09red/hsa:7730%09red/hsa:286075%09red/hsa:339559%09red/hsa:7637%0…
Amoebiasis	KEGG PATHWAY	hsa05146	13	95	0.0373565317135	0.139978165014	TGFB1|RAB5A|RAB5C|FN1|GNAS|PRKCB|GNA14|GNA15|PRKACA|PIK3R2|GNA11|PLCB4|SERPINB6	http://www.genome.jp/kegg-bin/show_pathway?hsa05146/hsa:5579%09red/hsa:5578%09red/hsa:2767%09red/hsa:5332%09red/hsa:9630%09red/hsa:5269%09red/hsa:2778%09red/hsa:5868%09red/hsa:2769%09red/hsa:5296%09red/hsa:2335%09red/hsa:5878%09red/hsa:7040%09red
RHO GTPases Activate Formins	Reactome	R-HSA-5663220	17	136	0.0380589863306	0.142487330454	RCC2|SRF|ACTG1|FMNL3|PPP2CB|CDC20|DVL2|DVL3|PFN2|DVL1|NDEL1|RHOB|PPP2R5E|KIF2A|PPP2R5A|PPP2R5B|PPP1CC	http://www.reactome.org/cgi-bin/eventbrowser_st_id?ST_ID=R-HSA-5663220
Carboxyterminal post-translational modifications of tubulin	Reactome	R-HSA-8955332	7	39	0.0386452662257	0.143918783616	AGBL5|TTLL1|TTLL12|TTLL7|TTLL11|PGS1|TPGS1	http://www.reactome.org/cgi-bin/eventbrowser_st_id?ST_ID=R-HSA-8955332
RET signaling	Reactome	R-HSA-8853659	7	39	0.0386452662257	0.143918783616	DOK4|PRKACA|PIK3R2|GFRA3|SHANK3|NRTN|ARTN	http://www.reactome.org/cgi-bin/eventbrowser_st_id?ST_ID=R-HSA-8853659
FRS-mediated FGFR3 signaling	Reactome	R-HSA-5654706	4	15	0.0391491315822	0.143918783616	FGF18|FGF4|FGF2|FRS3	http://www.reactome.org/cgi-bin/eventbrowser_st_id?ST_ID=R-HSA-5654706
Amino sugar and nucleotide sugar metabolism	KEGG PATHWAY	hsa00520	8	48	0.0391872845507	0.143918783616	HEXB|CYB5R3|UXS1|UGDH|UAP1|GMPPB|UAP1L1|UGP2	http://www.genome.jp/kegg-bin/show_pathway?hsa00520/hsa:7360%09red/hsa:29925%09red/hsa:7358%09red/hsa:91373%09red/hsa:6675%09red/hsa:1727%09red/hsa:80146%09red/hsa:3074%09red
Valine, leucine and isoleucine degradation	KEGG PATHWAY	hsa00280	8	48	0.0391872845507	0.143918783616	BCAM|PCCA|ACAA1|ALDH6A1|OXCT2|HIBADH|IL4I1|MCCC1	http://www.genome.jp/kegg-bin/show_pathway?hsa00280/hsa:30%09red/hsa:5095%09red/hsa:259307%09red/hsa:587%09red/hsa:11112%09red/hsa:64064%09red/hsa:56922%09red/hsa:4329%09red
Formation of HIV elongation complex in the absence of HIV Tat	Reactome	R-HSA-167152	8	48	0.0391872845507	0.143918783616	NELFCD|NELFB|TCEA1|POLR2E|POLR2F|CDK9|CTDP1|POLR2H	http://www.reactome.org/cgi-bin/eventbrowser_st_id?ST_ID=R-HSA-167152
TP53 Regulates Transcription of Cell Cycle Genes	Reactome	R-HSA-6791312	8	48	0.0391872845507	0.143918783616	E2F4|E2F1|GADD45A|CNOT11|CCNE1|CARM1|AURKA|PLK3	http://www.reactome.org/cgi-bin/eventbrowser_st_id?ST_ID=R-HSA-6791312
Collagen biosynthesis and modifying enzymes	Reactome	R-HSA-1650814	10	67	0.0406516632307	0.148981739202	COL23A1|ADAMTS2|COL9A3|PCOLCE2|P4HA3|COL13A1|P3H3|P3H1|COL26A1|CRTAP	http://www.reactome.org/cgi-bin/eventbrowser_st_id?ST_ID=R-HSA-1650814
Galactose metabolism	KEGG PATHWAY	hsa00052	6	31	0.0410051689442	0.149582721334	G6PC3|PFKL|UGP2|GAA|B4GALT2|AR	http://www.genome.jp/kegg-bin/show_pathway?hsa00052/hsa:7360%09red/hsa:231%09red/hsa:92579%09red/hsa:5211%09red/hsa:8704%09red/hsa:2548%09red
Circadian rhythm	KEGG PATHWAY	hsa04710	6	31	0.0410051689442	0.149582721334	BHLHE41|FBXL3|NPAS2|PRKAA1|CSNK1E|ROR1	http://www.genome.jp/kegg-bin/show_pathway?hsa04710/hsa:4862%09red/hsa:79365%09red/hsa:6095%09red/hsa:5562%09red/hsa:1454%09red/hsa:26224%09red
Antifolate resistance	KEGG PATHWAY	hsa01523	6	31	0.0410051689442	0.149582721334	DHFR|CHUK|FPGS|ALOX12|SHMT1|IKBKG	http://www.genome.jp/kegg-bin/show_pathway?hsa01523/hsa:8517%09red/hsa:239%09red/hsa:1147%09red/hsa:6470%09red/hsa:1719%09red/hsa:2356%09red
Antigen activates B Cell Receptor (BCR) leading to generation of second messengers	Reactome	R-HSA-983695	6	31	0.0410051689442	0.149582721334	ORAI2|ORAI1|AHCYL1|VAV1|FYN|TRPC1	http://www.reactome.org/cgi-bin/eventbrowser_st_id?ST_ID=R-HSA-983695
Proximal tubule bicarbonate reclamation	KEGG PATHWAY	hsa04964	5	23	0.0418507026569	0.151394916861	GLS|SLC9A3|SLC25A10|GLUD2|ATP1B1	http://www.genome.jp/kegg-bin/show_pathway?hsa04964/hsa:2747%09red/hsa:481%09red/hsa:27165%09red/hsa:6550%09red/hsa:1468%09red
Synaptic vesicle trafficking	PANTHER	P05734	5	23	0.0418507026569	0.151394916861	SYN1|STX2|SYT5|NSF|SYT7	http://www.pantherdb.org/pathway/pathwayDiagram.jsp?catAccession=P05734
APC/C:Cdc20 mediated degradation of Cyclin B	Reactome	R-HSA-174048	5	23	0.0418507026569	0.151394916861	APC2|CDC20|CDC16|ANAPC4|UBC	http://www.reactome.org/cgi-bin/eventbrowser_st_id?ST_ID=R-HSA-174048
Cytosolic sulfonation of small molecules	Reactome	R-HSA-156584	5	23	0.0418507026569	0.151394916861	SLC35B2|PODXL2|TPST2|SULT4A1|TPST1	http://www.reactome.org/cgi-bin/eventbrowser_st_id?ST_ID=R-HSA-156584
Tight junction	KEGG PATHWAY	hsa04530	20	170	0.0427416159723	0.153933236423	TJP3|PARD3|PPP2CB|LLGL2|ACTG1|PARD6G|SLC9A3R1|STK11|EPB41L4B|PARD6A|ACTR3B|TJP1|CLDN23|RUNX1|MAP2K7|PRKAA1|GATA4|MAPK9|BAP1|PRKCZ	http://www.genome.jp/kegg-bin/show_pathway?hsa04530/hsa:6794%09red/hsa:3993%09red/hsa:56288%09red/hsa:5590%09red/hsa:5516%09red/hsa:861%09red/hsa:84552%09red/hsa:27134%09red/hsa:2626%09red/hsa:50855%09red/hsa:7082%09red/hsa:5562%09red/hsa:9223%09red/hsa:5601%09red/hsa:54566%09red/hsa:137075%09red/hsa:71%09red/hsa:57180%09red/hsa:5609%09red/hsa:9368%09red
RNA Polymerase III Transcription	Reactome	R-HSA-74158	7	40	0.0427828725512	0.153933236423	NFIB|POLR2E|POLR2F|GTF3C5|GTF3C4|SNAPC3|POLR2H	http://www.reactome.org/cgi-bin/eventbrowser_st_id?ST_ID=R-HSA-74158
RNA Polymerase III Abortive And Retractive Initiation	Reactome	R-HSA-749476	7	40	0.0427828725512	0.153933236423	NFIB|POLR2E|POLR2F|GTF3C5|GTF3C4|SNAPC3|POLR2H	http://www.reactome.org/cgi-bin/eventbrowser_st_id?ST_ID=R-HSA-749476
Signaling by SCF-KIT	Reactome	R-HSA-1433557	7	40	0.0427828725512	0.153933236423	SOCS1|VAV1|FYN|PRKACA|PIK3R2|SH2B2|LCK	http://www.reactome.org/cgi-bin/eventbrowser_st_id?ST_ID=R-HSA-1433557
Cysteine and methionine metabolism	KEGG PATHWAY	hsa00270	8	49	0.0429117980171	0.154077845486	BCAM|AHCYL1|SDS|CBS|MPST|PHGDH|IL4I1|TST	http://www.genome.jp/kegg-bin/show_pathway?hsa00270/hsa:10768%09red/hsa:259307%09red/hsa:587%09red/hsa:7263%09red/hsa:10993%09red/hsa:26227%09red/hsa:102724560%09red/hsa:4357%09red
Estrogen-dependent gene expression	Reactome	R-HSA-9018519	18	149	0.0432956179282	0.155327502005	KDM1A|CXXC5|AXIN1|KDM4B|CARM1|FOXA1|KAT2B|JUND|POLR2E|CBFB|RUNX1|PGR|KAT5|POLR2F|CDK9|MYB|POLR2H|USF2	http://www.reactome.org/cgi-bin/eventbrowser_st_id?ST_ID=R-HSA-9018519
Arachidonic acid metabolism	Reactome	R-HSA-2142753	9	59	0.0456111870844	0.157837836981	CYP1B1|TBXAS1|PTGES2|PON2|PRXL2B|ALOX12|FAAH|MAPKAPK2|DPEP2	http://www.reactome.org/cgi-bin/eventbrowser_st_id?ST_ID=R-HSA-2142753
@@Arachidonic acid metabolism	KEGG PATHWAY	hsa00590	6	63	0.348381824102	0.514848112307	TBXAS1|PTGES2|PRXL2B|ALOX12|PLA2G2F|PLA2G3	http://www.genome.jp/kegg-bin/show_pathway?hsa00590/hsa:50487%09red/hsa:239%09red/hsa:80142%09red/hsa:6916%09red/hsa:64600%09red/hsa:127281%09red
Autophagy - other	KEGG PATHWAY	hsa04136	6	32	0.0459328353943	0.157837836981	ULK2|PPP2CB|WIPI2|WIPI1|ATG4D|ATG9A	http://www.genome.jp/kegg-bin/show_pathway?hsa04136/hsa:26100%09red/hsa:5516%09red/hsa:84971%09red/hsa:9706%09red/hsa:79065%09red/hsa:55062%09red
chondroitin sulfate biosynthesis (late stages)	BioCyc	PWY-6567	3	9	0.0461493615261	0.157837836981	CHST1|CHST13|CHST7	http://biocyc.org/HUMAN/NEW-IMAGE?type=NIL&object=PWY-6567
FGFR3c ligand binding and activation	Reactome	R-HSA-190372	3	9	0.0461493615261	0.157837836981	FGF18|FGF4|FGF2	http://www.reactome.org/cgi-bin/eventbrowser_st_id?ST_ID=R-HSA-190372
PI3K events in ERBB4 signaling	Reactome	R-HSA-1250342	3	9	0.0461493615261	0.157837836981	NRG3|NRG2|BTC	http://www.reactome.org/cgi-bin/eventbrowser_st_id?ST_ID=R-HSA-1250342
Sodium/Proton exchangers	Reactome	R-HSA-425986	3	9	0.0461493615261	0.157837836981	SLC9A5|SLC9A7|SLC9A3	http://www.reactome.org/cgi-bin/eventbrowser_st_id?ST_ID=R-HSA-425986
Axonal growth inhibition (RHOA activation)	Reactome	R-HSA-193634	3	9	0.0461493615261	0.157837836981	RTN4R|MAG|LINGO1	http://www.reactome.org/cgi-bin/eventbrowser_st_id?ST_ID=R-HSA-193634
Serine biosynthesis	Reactome	R-HSA-977347	3	9	0.0461493615261	0.157837836981	SERINC2|PHGDH|PSPH	http://www.reactome.org/cgi-bin/eventbrowser_st_id?ST_ID=R-HSA-977347
Highly calcium permeable nicotinic acetylcholine receptors	Reactome	R-HSA-629597	3	9	0.0461493615261	0.157837836981	CHRNA5|CHRNB2|CHRNB4	http://www.reactome.org/cgi-bin/eventbrowser_st_id?ST_ID=R-HSA-629597
Phospholipase C-mediated cascade; FGFR3	Reactome	R-HSA-5654227	3	9	0.0461493615261	0.157837836981	FGF18|FGF4|FGF2	http://www.reactome.org/cgi-bin/eventbrowser_st_id?ST_ID=R-HSA-5654227
Myoclonic epilepsy of Lafora	Reactome	R-HSA-3785653	3	9	0.0461493615261	0.157837836981	NHLRC1|EPM2A|UBC	http://www.reactome.org/cgi-bin/eventbrowser_st_id?ST_ID=R-HSA-3785653
FGFR3 ligand binding and activation	Reactome	R-HSA-190239	3	9	0.0461493615261	0.157837836981	FGF18|FGF4|FGF2	http://www.reactome.org/cgi-bin/eventbrowser_st_id?ST_ID=R-HSA-190239
FGFR2c ligand binding and activation	Reactome	R-HSA-190375	3	9	0.0461493615261	0.157837836981	FGF18|FGF4|FGF2	http://www.reactome.org/cgi-bin/eventbrowser_st_id?ST_ID=R-HSA-190375
Uptake and function of anthrax toxins	Reactome	R-HSA-5210891	3	9	0.0461493615261	0.157837836981	MAP2K2|MAP2K1|MAP2K7	http://www.reactome.org/cgi-bin/eventbrowser_st_id?ST_ID=R-HSA-5210891
Frs2-mediated activation	Reactome	R-HSA-170968	3	9	0.0461493615261	0.157837836981	MAPK3|MAPK1|BRAF	http://www.reactome.org/cgi-bin/eventbrowser_st_id?ST_ID=R-HSA-170968
Transport of nucleotide sugars	Reactome	R-HSA-727802	3	9	0.0461493615261	0.157837836981	SLC35D2|SLC35B2|SLC35A3	http://www.reactome.org/cgi-bin/eventbrowser_st_id?ST_ID=R-HSA-727802
Elevation of cytosolic Ca2+ levels	Reactome	R-HSA-139853	4	16	0.0463223691115	0.157837836981	ORAI2|ORAI1|P2RX5|P2RX4	http://www.reactome.org/cgi-bin/eventbrowser_st_id?ST_ID=R-HSA-139853
CRMPs in Sema3A signaling	Reactome	R-HSA-399956	4	16	0.0463223691115	0.157837836981	CRMP1|FYN|DPYSL5|CDK5R1	http://www.reactome.org/cgi-bin/eventbrowser_st_id?ST_ID=R-HSA-399956
Assembly Of The HIV Virion	Reactome	R-HSA-175474	4	16	0.0463223691115	0.157837836981	UBAP1|VPS37D|VPS37B|UBC	http://www.reactome.org/cgi-bin/eventbrowser_st_id?ST_ID=R-HSA-175474
Nucleotide-like (purinergic) receptors	Reactome	R-HSA-418038	4	16	0.0463223691115	0.157837836981	P2RY2|ADORA2A|ADORA2B|P2RY6	http://www.reactome.org/cgi-bin/eventbrowser_st_id?ST_ID=R-HSA-418038
MAP3K8 (TPL2)-dependent MAPK1/3 activation	Reactome	R-HSA-5684264	4	16	0.0463223691115	0.157837836981	MAP2K1|UBC|IKBKG|CHUK	http://www.reactome.org/cgi-bin/eventbrowser_st_id?ST_ID=R-HSA-5684264
FGFR2 ligand binding and activation	Reactome	R-HSA-190241	4	16	0.0463223691115	0.157837836981	FGF18|FGF4|FGF3|FGF2	http://www.reactome.org/cgi-bin/eventbrowser_st_id?ST_ID=R-HSA-190241
Glycogen synthesis	Reactome	R-HSA-3322077	4	16	0.0463223691115	0.157837836981	NHLRC1|EPM2A|UGP2|UBC	http://www.reactome.org/cgi-bin/eventbrowser_st_id?ST_ID=R-HSA-3322077
Arginine and proline metabolism	KEGG PATHWAY	hsa00330	8	50	0.0468625108664	0.159240829488	P4HA3|MAOB|AZIN2|PRODH|GATM|AGMAT|PYCR1|CARNS1	http://www.genome.jp/kegg-bin/show_pathway?hsa00330/hsa:5831%09red/hsa:5625%09red/hsa:2628%09red/hsa:79814%09red/hsa:283208%09red/hsa:113451%09red/hsa:4129%09red/hsa:57571%09red
Intrinsic Pathway for Apoptosis	Reactome	R-HSA-109606	8	50	0.0468625108664	0.159240829488	AVEN|E2F1|YWHAH|MAPK3|AKT2|MAPK1|BBC3|PPP3CC	http://www.reactome.org/cgi-bin/eventbrowser_st_id?ST_ID=R-HSA-109606
HIF-1 signaling pathway	KEGG PATHWAY	hsa04066	14	109	0.047317966703	0.160599916699	EGLN3|MAP2K2|MKNK2|PRKCB|MAP2K1|PDK1|MAPK3|AKT2|PFKL|PRKACA|PIK3R2|EIF4E1B|MAPK1|FLT1	http://www.genome.jp/kegg-bin/show_pathway?hsa04066/hsa:5579%09red/hsa:5578%09red/hsa:5595%09red/hsa:5594%09red/hsa:2872%09red/hsa:5604%09red/hsa:2321%09red/hsa:112399%09red/hsa:5296%09red/hsa:5211%09red/hsa:5605%09red/hsa:208%09red/hsa:253314%09red/hsa:5163%09red
superpathway of cholesterol biosynthesis	BioCyc	PWY66-5	5	24	0.0477739444292	0.16113962142	IDI1|MVK|MVD|SQLE|DHCR7	http://biocyc.org/HUMAN/NEW-IMAGE?type=NIL&object=PWY66-5
ADP signalling through P2Y purinoceptor 1	Reactome	R-HSA-418592	5	24	0.0477739444292	0.16113962142	GNA14|GNA15|GNB1|GNB2|GNA11	http://www.reactome.org/cgi-bin/eventbrowser_st_id?ST_ID=R-HSA-418592
Estrogen-dependent nuclear events downstream of ESR-membrane signaling	Reactome	R-HSA-9634638	5	24	0.0477739444292	0.16113962142	MAPK3|AKT2|MAPK1|SRF|BTC	http://www.reactome.org/cgi-bin/eventbrowser_st_id?ST_ID=R-HSA-9634638
Interleukin-6 family signaling	Reactome	R-HSA-6783589	5	24	0.0477739444292	0.16113962142	CNTFR|IL6ST|SOCS3|CTF1|CRLF1	http://www.reactome.org/cgi-bin/eventbrowser_st_id?ST_ID=R-HSA-6783589
Downstream signaling of activated FGFR2	Reactome	R-HSA-5654696	5	24	0.0477739444292	0.16113962142	FGF18|FGF4|FGF3|FGF2|FRS3	http://www.reactome.org/cgi-bin/eventbrowser_st_id?ST_ID=R-HSA-5654696
MicroRNA (miRNA) biogenesis	Reactome	R-HSA-203927	5	24	0.0477739444292	0.16113962142	POLR2E|POLR2F|POLR2H|PRKRA|RAX	http://www.reactome.org/cgi-bin/eventbrowser_st_id?ST_ID=R-HSA-203927
CLEC7A (Dectin-1) signaling	Reactome	R-HSA-5607764	13	99	0.0478853463784	0.161452651362	AHCYL1|RELB|CDC34|CHUK|PSMD3|PSMD2|CARD9|TMEM189-UBE2V1|IKBKG|UBC|UBE2M|NFKB2|MALT1	http://www.reactome.org/cgi-bin/eventbrowser_st_id?ST_ID=R-HSA-5607764
Fc epsilon receptor (FCERI) signaling	Reactome	R-HSA-2454202	16	130	0.0479898555235	0.161742207164	AHCYL1|VAV1|FYN|CDC34|CHUK|PSMD3|PSMD2|MAPK3|TMEM189-UBE2V1|MAP2K7|IKBKG|UBC|MAPK1|MAPK9|MALT1|PIK3R2	http://www.reactome.org/cgi-bin/eventbrowser_st_id?ST_ID=R-HSA-2454202
NCAM signaling for neurite out-growth	Reactome	R-HSA-375165	9	60	0.0493477411308	0.165739686073	CACNA1H|CACNB3|FYN|COL9A3|MAPK3|MAPK1|SPTBN4|NRTN|ARTN	http://www.reactome.org/cgi-bin/eventbrowser_st_id?ST_ID=R-HSA-375165
Signaling by the B Cell Receptor (BCR)	Reactome	R-HSA-983705	14	110	0.0500670011383	0.168025397713	ORAI2|ORAI1|AHCYL1|VAV1|PRKCB|FYN|CHUK|PSMD3|NFKBIE|TRPC1|IKBKG|UBC|PSMD2|MALT1	http://www.reactome.org/cgi-bin/eventbrowser_st_id?ST_ID=R-HSA-983705
Senescence-Associated Secretory Phenotype (SASP)	Reactome	R-HSA-2559582	14	110	0.0500670011383	0.168025397713	EHMT1|CDKN2C|FZR1|CDC16|CDKN2D|CEBPB|RPS6KA1|MAPK3|CDKN2A|MAPK1|IGFBP7|UBC|APC2|ANAPC4	http://www.reactome.org/cgi-bin/eventbrowser_st_id?ST_ID=R-HSA-2559582
Regulation of RUNX2 expression and activity	Reactome	R-HSA-8939902	10	70	0.0507081357995	0.16984877894	ESRRA|WWP1|TWIST1|PSMD3|PSMD2|STUB1|CBFB|NKX3-2|UBC|MSX2	http://www.reactome.org/cgi-bin/eventbrowser_st_id?ST_ID=R-HSA-8939902
Apoptosis - multiple species	KEGG PATHWAY	hsa04215	6	33	0.0512124777663	0.170551105473	TNFRSF1A|BOK|FADD|BBC3|MAPK9|HTRA2	http://www.genome.jp/kegg-bin/show_pathway?hsa04215/hsa:8772%09red/hsa:666%09red/hsa:7132%09red/hsa:27113%09red/hsa:5601%09red/hsa:27429%09red
Glucagon signaling in metabolic regulation	Reactome	R-HSA-163359	6	33	0.0512124777663	0.170551105473	GNAS|GNB1|GNB2|PRKAR2B|PRKAR1B|GCGR	http://www.reactome.org/cgi-bin/eventbrowser_st_id?ST_ID=R-HSA-163359
TAK1 activates NFkB by phosphorylation and activation of IKKs complex	Reactome	R-HSA-445989	6	33	0.0512124777663	0.170551105473	CHUK|TMEM189-UBE2V1|IKBKG|UBC|NFKB2|IRAK1	http://www.reactome.org/cgi-bin/eventbrowser_st_id?ST_ID=R-HSA-445989
Formation of the Early Elongation Complex	Reactome	R-HSA-113418	6	33	0.0512124777663	0.170551105473	NELFCD|NELFB|CTDP1|POLR2E|POLR2F|POLR2H	http://www.reactome.org/cgi-bin/eventbrowser_st_id?ST_ID=R-HSA-113418
Formation of the HIV-1 Early Elongation Complex	Reactome	R-HSA-167158	6	33	0.0512124777663	0.170551105473	NELFCD|NELFB|CTDP1|POLR2E|POLR2F|POLR2H	http://www.reactome.org/cgi-bin/eventbrowser_st_id?ST_ID=R-HSA-167158
Activation of Matrix Metalloproteinases	Reactome	R-HSA-1592389	6	33	0.0512124777663	0.170551105473	MMP17|MMP11|MMP25|MMP24|MMP2|TIMP2	http://www.reactome.org/cgi-bin/eventbrowser_st_id?ST_ID=R-HSA-1592389
DAG and IP3 signaling	Reactome	R-HSA-1489509	7	42	0.0518891372395	0.172275904212	AHCYL1|PDE1B|GRK2|CAMKK1|PRKAR2B|PRKACA|PRKAR1B	http://www.reactome.org/cgi-bin/eventbrowser_st_id?ST_ID=R-HSA-1489509
tRNA modification in the nucleus and cytosol	Reactome	R-HSA-6782315	7	42	0.0518891372395	0.172275904212	CTU2|WDR4|TRMT9B|NSUN2|ADAT3|TRMT6|CTU1	http://www.reactome.org/cgi-bin/eventbrowser_st_id?ST_ID=R-HSA-6782315
RNA Polymerase II Transcription Elongation	Reactome	R-HSA-75955	9	61	0.0532804647302	0.176554831163	NELFCD|NELFB|MLLT1|TCEA1|POLR2E|POLR2F|CDK9|CTDP1|POLR2H	http://www.reactome.org/cgi-bin/eventbrowser_st_id?ST_ID=R-HSA-75955
Formation of RNA Pol II elongation complex	Reactome	R-HSA-112382	9	61	0.0532804647302	0.176554831163	NELFCD|NELFB|MLLT1|TCEA1|POLR2E|POLR2F|CDK9|CTDP1|POLR2H	http://www.reactome.org/cgi-bin/eventbrowser_st_id?ST_ID=R-HSA-112382
Ub-specific processing proteases	Reactome	R-HSA-5689880	24	219	0.0535476761088	0.176554831163	SMAD7|KAT2A|PSMD2|RHOT1|VDAC2|VDAC1|FKBP8|USP21|AXIN1|TADA2B|SIAH2|CDC25A|UBC|IKBKG|PSMD3|TOMM70|MUL1|CDC20|KEAP1|RNF128|ATXN7|RCE1|TADA3|RNF146	http://www.reactome.org/cgi-bin/eventbrowser_st_id?ST_ID=R-HSA-5689880
Glycosylphosphatidylinositol (GPI)-anchor biosynthesis	KEGG PATHWAY	hsa00563	5	25	0.0541669760547	0.176554831163	PGAP1|PIGQ|PIGZ|GPAA1|PIGW	http://www.genome.jp/kegg-bin/show_pathway?hsa00563/hsa:284098%09red/hsa:9091%09red/hsa:80235%09red/hsa:80055%09red/hsa:8733%09red
APC-Cdc20 mediated degradation of Nek2A	Reactome	R-HSA-179409	5	25	0.0541669760547	0.176554831163	APC2|CDC20|CDC16|ANAPC4|UBC	http://www.reactome.org/cgi-bin/eventbrowser_st_id?ST_ID=R-HSA-179409
Cyclin A/B1/B2 associated events during G2/M transition	Reactome	R-HSA-69273	5	25	0.0541669760547	0.176554831163	PPP2R3B|CDC25A|PPP2CB|WEE1|PKMYT1	http://www.reactome.org/cgi-bin/eventbrowser_st_id?ST_ID=R-HSA-69273
Selenocompound metabolism	KEGG PATHWAY	hsa00450	4	17	0.0541743918703	0.176554831163	SEPHS2|SEPHS1|SCLY|TXNRD2	http://www.genome.jp/kegg-bin/show_pathway?hsa00450/hsa:22928%09red/hsa:22929%09red/hsa:51540%09red/hsa:10587%09red
5-Hydroxytryptamine degredation	PANTHER	P04372	4	17	0.0541743918703	0.176554831163	ALDH16A1|MAOB|IL4I1|ALDH1A3	http://www.pantherdb.org/pathway/pathwayDiagram.jsp?catAccession=P04372
Serotonin Neurotransmitter Release Cycle	Reactome	R-HSA-181429	4	17	0.0541743918703	0.176554831163	SYN1|CPLX1|SYN2|PPFIA1	http://www.reactome.org/cgi-bin/eventbrowser_st_id?ST_ID=R-HSA-181429
Zinc transporters	Reactome	R-HSA-435354	4	17	0.0541743918703	0.176554831163	SLC39A8|SLC39A4|SLC30A3|SLC30A2	http://www.reactome.org/cgi-bin/eventbrowser_st_id?ST_ID=R-HSA-435354
Diseases associated with N-glycosylation of proteins	Reactome	R-HSA-3781860	4	17	0.0541743918703	0.176554831163	ALG2|MOGS|DPAGT1|ALG9	http://www.reactome.org/cgi-bin/eventbrowser_st_id?ST_ID=R-HSA-3781860
IL-6-type cytokine receptor ligand interactions	Reactome	R-HSA-6788467	4	17	0.0541743918703	0.176554831163	CNTFR|IL6ST|CTF1|CRLF1	http://www.reactome.org/cgi-bin/eventbrowser_st_id?ST_ID=R-HSA-6788467
SHC-mediated cascade:FGFR2	Reactome	R-HSA-5654699	4	17	0.0541743918703	0.176554831163	FGF18|FGF4|FGF3|FGF2	http://www.reactome.org/cgi-bin/eventbrowser_st_id?ST_ID=R-HSA-5654699
Gastrin-CREB signalling pathway via PKC and MAPK	Reactome	R-HSA-881907	4	17	0.0541743918703	0.176554831163	MAPK3|MAPK1|PRKACA|RPS6KA1	http://www.reactome.org/cgi-bin/eventbrowser_st_id?ST_ID=R-HSA-881907
FRS-mediated FGFR1 signaling	Reactome	R-HSA-5654693	4	17	0.0541743918703	0.176554831163	FGF4|FGF3|FGF2|FRS3	http://www.reactome.org/cgi-bin/eventbrowser_st_id?ST_ID=R-HSA-5654693
ER to Golgi Anterograde Transport	Reactome	R-HSA-199977	18	154	0.0549083363371	0.17861153094	TICAM2|COPZ2|TMED2|CD55|TFG|CNIH3|YKT6|PREB|CTSZ|COG8|NSF|STX17|PPP6R1|LMAN1L|BET1L|SPTBN4|TMED7-TICAM2|TRAPPC10	http://www.reactome.org/cgi-bin/eventbrowser_st_id?ST_ID=R-HSA-199977
CMP phosphorylation	BioCyc	PWY-7205	3	10	0.0569719342194	0.180522019304	CMPK1|CMPK2|NME2	http://biocyc.org/HUMAN/NEW-IMAGE?type=NIL&object=PWY-7205
oxidative ethanol degradation III	BioCyc	PWY66-161	3	10	0.0569719342194	0.180522019304	ACSS3|ACSS2|ACSS1	http://biocyc.org/HUMAN/NEW-IMAGE?type=NIL&object=PWY66-161
mevalonate pathway	BioCyc	PWY-922	3	10	0.0569719342194	0.180522019304	IDI1|MVK|MVD	http://biocyc.org/HUMAN/NEW-IMAGE?type=NIL&object=PWY-922
ethanol degradation IV	BioCyc	PWY66-162	3	10	0.0569719342194	0.180522019304	ACSS3|ACSS2|ACSS1	http://biocyc.org/HUMAN/NEW-IMAGE?type=NIL&object=PWY66-162
Regulation of FOXO transcriptional activity by acetylation	Reactome	R-HSA-9617629	3	10	0.0569719342194	0.180522019304	SIRT3|SIRT1|KAT2B	http://www.reactome.org/cgi-bin/eventbrowser_st_id?ST_ID=R-HSA-9617629
TRIF-mediated programmed cell death	Reactome	R-HSA-2562578	3	10	0.0569719342194	0.180522019304	TICAM2|TMED7-TICAM2|FADD	http://www.reactome.org/cgi-bin/eventbrowser_st_id?ST_ID=R-HSA-2562578
p75NTR regulates axonogenesis	Reactome	R-HSA-193697	3	10	0.0569719342194	0.180522019304	RTN4R|MAG|LINGO1	http://www.reactome.org/cgi-bin/eventbrowser_st_id?ST_ID=R-HSA-193697
Toxoplasmosis	KEGG PATHWAY	hsa05145	14	113	0.0589711264484	0.186584300228	TGFB1|MAPK9|SOCS1|TNFRSF1A|CHUK|HSPA1L|MAPK3|AKT2|MAPK1|IKBKG|MAPK12|IRAK1|GNAI2|MAPK11	http://www.genome.jp/kegg-bin/show_pathway?hsa05145/hsa:5595%09red/hsa:8517%09red/hsa:208%09red/hsa:3305%09red/hsa:5594%09red/hsa:5600%09red/hsa:7132%09red/hsa:1147%09red/hsa:8651%09red/hsa:2771%09red/hsa:5601%09red/hsa:7040%09red/hsa:6300%09red/hsa:3654%09red
Regulation of cholesterol biosynthesis by SREBP (SREBF)	Reactome	R-HSA-1655829	8	53	0.0601055094992	0.190034972131	NCOA6|IDI1|CARM1|DHCR7|SMARCD3|MVD|MVK|SQLE	http://www.reactome.org/cgi-bin/eventbrowser_st_id?ST_ID=R-HSA-1655829
NOD-like receptor signaling pathway	KEGG PATHWAY	hsa04621	20	178	0.0606536938166	0.191628591599	PLCB4|NLRP6|ANTXR1|MAPK9|FADD|GSDMD|CHUK|MAPK3|CARD9|MAPK1|IKBKG|MAPK12|PANX1|VDAC2|VDAC1|RNF31|MCU|COP1|SHARPIN|MAPK11	http://www.genome.jp/kegg-bin/show_pathway?hsa04621/hsa:5595%09red/hsa:8517%09red/hsa:5332%09red/hsa:5601%09red/hsa:81858%09red/hsa:24145%09red/hsa:6300%09red/hsa:1147%09red/hsa:64170%09red/hsa:55072%09red/hsa:5594%09red/hsa:79792%09red/hsa:8772%09red/hsa:5600%09red/hsa:90550%09red/hsa:7416%09red/hsa:7417%09red/hsa:84168%09red/hsa:114769%09red/hsa:171389%09red
N-glycan antennae elongation in the medial/trans-Golgi	Reactome	R-HSA-975576	5	26	0.0610304405766	0.192398796328	CHST10|B4GALT2|B4GALT5|FUCA1|MGAT4B	http://www.reactome.org/cgi-bin/eventbrowser_st_id?ST_ID=R-HSA-975576
RNA Polymerase III Transcription Initiation From Type 2 Promoter	Reactome	R-HSA-76066	5	26	0.0610304405766	0.192398796328	POLR2E|POLR2F|POLR2H|GTF3C5|GTF3C4	http://www.reactome.org/cgi-bin/eventbrowser_st_id?ST_ID=R-HSA-76066
@@RNA Polymerase III Transcription Initiation From Type 1 Promoter	Reactome	R-HSA-76061	5	27	0.0683625541922	0.20590544639	POLR2E|POLR2F|POLR2H|GTF3C5|GTF3C4	http://www.reactome.org/cgi-bin/eventbrowser_st_id?ST_ID=R-HSA-76061
@@RNA Polymerase III Transcription Initiation From Type 3 Promoter	Reactome	R-HSA-76071	4	27	0.166399887865	0.330706290515	POLR2E|SNAPC3|POLR2F|POLR2H	http://www.reactome.org/cgi-bin/eventbrowser_st_id?ST_ID=R-HSA-76071
DARPP-32 events	Reactome	R-HSA-180024	5	26	0.0610304405766	0.192398796328	PPP2CB|PRKAR2B|PPP1R1B|PRKAR1B|PPP3CC	http://www.reactome.org/cgi-bin/eventbrowser_st_id?ST_ID=R-HSA-180024
Cell surface interactions at the vascular wall	Reactome	R-HSA-202733	16	135	0.0615544208291	0.193839492796	TGFB1|SLC16A8|ITGB3|FN1|GLG1|SLC7A10|FYN|GRB14|PICK1|GPC1|PIK3R2|MAG|CD177|ATP1B1|LCK|GAS6	http://www.reactome.org/cgi-bin/eventbrowser_st_id?ST_ID=R-HSA-202733
Synthesis of substrates in N-glycan biosythesis	Reactome	R-HSA-446219	9	63	0.0617442343882	0.194296282334	ST3GAL5|UAP1|ST8SIA1|GMPPB|MVD|NEU4|ST6GALNAC6|ST6GALNAC2|NUS1	http://www.reactome.org/cgi-bin/eventbrowser_st_id?ST_ID=R-HSA-446219
Cell-cell junction organization	Reactome	R-HSA-421270	9	63	0.0617442343882	0.194296282334	PARD3|CDH15|ACTG1|PARD6G|CDH24|PARD6A|NECTIN2|NECTIN3|CLDN23	http://www.reactome.org/cgi-bin/eventbrowser_st_id?ST_ID=R-HSA-421270
Peroxisome	KEGG PATHWAY	hsa04146	11	83	0.0621005618658	0.194616454276	AGPS|PEX5|PEX7|PEX6|PAOX|NUDT19|ACSL6|ACAA1|ABCD1|PEX10|MVK	http://www.genome.jp/kegg-bin/show_pathway?hsa04146/hsa:390916%09red/hsa:30%09red/hsa:196743%09red/hsa:4598%09red/hsa:8540%09red/hsa:5192%09red/hsa:5191%09red/hsa:5190%09red/hsa:5830%09red/hsa:23305%09red/hsa:215%09red
Vasopressin-regulated water reabsorption	KEGG PATHWAY	hsa04962	7	44	0.0621262753434	0.194616454276	RAB5A|RAB5C|CREB3L3|GNAS|NSF|ARHGDIG|CREB3L1	http://www.genome.jp/kegg-bin/show_pathway?hsa04962/hsa:4905%09red/hsa:2778%09red/hsa:5878%09red/hsa:398%09red/hsa:5868%09red/hsa:90993%09red/hsa:84699%09red
5HT1 type receptor mediated signaling pathway	PANTHER	P04373	7	44	0.0621262753434	0.194616454276	KCNK9|GNB1|GNB2|PRKAR2B|HTR1E|KCNK3|GNAI2	http://www.pantherdb.org/pathway/pathwayDiagram.jsp?catAccession=P04373
2-Oxocarboxylic acid metabolism	KEGG PATHWAY	hsa01210	4	18	0.0626977911323	0.194616454276	ACO1|BCAM|NAGS|GPT2	http://www.genome.jp/kegg-bin/show_pathway?hsa01210/hsa:48%09red/hsa:84706%09red/hsa:587%09red/hsa:162417%09red
Signaling by FGFR3 point mutants in cancer	Reactome	R-HSA-8853338	4	18	0.0626977911323	0.194616454276	FGF18|FGF4|FGF2|FGFR3	http://www.reactome.org/cgi-bin/eventbrowser_st_id?ST_ID=R-HSA-8853338
RORA activates gene expression	Reactome	R-HSA-1368082	4	18	0.0626977911323	0.194616454276	NCOA6|SMARCD3|CARM1|ROR1	http://www.reactome.org/cgi-bin/eventbrowser_st_id?ST_ID=R-HSA-1368082
TP53 Regulates Transcription of Genes Involved in G2 Cell Cycle Arrest	Reactome	R-HSA-6804114	4	18	0.0626977911323	0.194616454276	GADD45A|E2F4|AURKA|CARM1	http://www.reactome.org/cgi-bin/eventbrowser_st_id?ST_ID=R-HSA-6804114
PI-3K cascade:FGFR2	Reactome	R-HSA-5654695	4	18	0.0626977911323	0.194616454276	FGF18|FGF4|FGF3|FGF2	http://www.reactome.org/cgi-bin/eventbrowser_st_id?ST_ID=R-HSA-5654695
Ephrin signaling	Reactome	R-HSA-3928664	4	18	0.0626977911323	0.194616454276	EFNB3|FYN|GIT1|NCK2	http://www.reactome.org/cgi-bin/eventbrowser_st_id?ST_ID=R-HSA-3928664
Cell-extracellular matrix interactions	Reactome	R-HSA-446353	4	18	0.0626977911323	0.194616454276	FERMT2|LIMS2|TESK1|ACTG1	http://www.reactome.org/cgi-bin/eventbrowser_st_id?ST_ID=R-HSA-446353
RNA Polymerase III Transcription Initiation	Reactome	R-HSA-76046	6	35	0.0628392683522	0.194638076288	SNAPC3|POLR2E|POLR2F|GTF3C5|GTF3C4|POLR2H	http://www.reactome.org/cgi-bin/eventbrowser_st_id?ST_ID=R-HSA-76046
N-glycan trimming in the ER and Calnexin/Calreticulin cycle	Reactome	R-HSA-532668	6	35	0.0628392683522	0.194638076288	MOGS|AMFR|RNF103|UBC|RNF139|NGLY1	http://www.reactome.org/cgi-bin/eventbrowser_st_id?ST_ID=R-HSA-532668
GPVI-mediated activation cascade	Reactome	R-HSA-114604	6	35	0.0628392683522	0.194638076288	VAV1|FYN|PRKCZ|PIK3R2|RHOB|LCK	http://www.reactome.org/cgi-bin/eventbrowser_st_id?ST_ID=R-HSA-114604
Regulation of TP53 Degradation	Reactome	R-HSA-6804757	6	35	0.0628392683522	0.194638076288	RFFL|PPP2CB|PRR5|MAPKAP1|AKT2|UBC	http://www.reactome.org/cgi-bin/eventbrowser_st_id?ST_ID=R-HSA-6804757
Late Phase of HIV Life Cycle	Reactome	R-HSA-162599	16	136	0.0645513817014	0.19972740411	GTF2E2|TAF4|UBAP1|NELFCD|NELFB|CHMP4B|VPS37D|VPS37B|TCEA1|POLR2E|POLR2F|TAF15|UBC|CDK9|CTDP1|POLR2H	http://www.reactome.org/cgi-bin/eventbrowser_st_id?ST_ID=R-HSA-162599
Golgi Associated Vesicle Biogenesis	Reactome	R-HSA-432722	8	54	0.0649919201277	0.200661397777	BLOC1S3|RAB5C|DNAJC6|TPD52L1|ACBD3|DNM2|TXNDC5|DTNBP1	http://www.reactome.org/cgi-bin/eventbrowser_st_id?ST_ID=R-HSA-432722
Pyruvate metabolism and Citric Acid (TCA) cycle	Reactome	R-HSA-71406	8	54	0.0649919201277	0.200661397777	SLC16A8|L2HGDH|D2HGDH|PDK1|FAHD1|ME3|SDHA|VDAC1	http://www.reactome.org/cgi-bin/eventbrowser_st_id?ST_ID=R-HSA-71406
Mitochondrial biogenesis	Reactome	R-HSA-1592230	12	94	0.0650376155652	0.20073109788	SIRT3|HDAC3|NCOA6|ACSS2|GLUD2|CARM1|CRTC1|CRTC2|SMARCD3|MAPK11|MAPK12|ESRRA	http://www.reactome.org/cgi-bin/eventbrowser_st_id?ST_ID=R-HSA-1592230
Intra-Golgi and retrograde Golgi-to-ER traffic	Reactome	R-HSA-6811442	22	202	0.0654132907299	0.201818830887	ARFRP1|KIF12|KIF2A|TICAM2|COPZ2|TMED2|NSF|BET1L|ARFIP2|COG8|TMED7-TICAM2|YKT6|MAN1C1|RHOBTB3|CYTH1|KIFC2|NAA35|RAB43|VPS53|KLC1|VPS51|KLC3	http://www.reactome.org/cgi-bin/eventbrowser_st_id?ST_ID=R-HSA-6811442
Retrograde endocannabinoid signaling	KEGG PATHWAY	hsa04723	17	148	0.0682230659405	0.20590544639	PRKCB|PLCB4|ABHD6|SLC17A7|GNB1|NDUFB2|GNB2|MAPK3|MAPK1|PRKACA|MAPK11|MAPK12|GRM5|GABRA5|FAAH|MAPK9|GNAI2	http://www.genome.jp/kegg-bin/show_pathway?hsa04723/hsa:5579%09red/hsa:5578%09red/hsa:5595%09red/hsa:2771%09red/hsa:5332%09red/hsa:57030%09red/hsa:4708%09red/hsa:2783%09red/hsa:2782%09red/hsa:2558%09red/hsa:5594%09red/hsa:2166%09red/hsa:5601%09red/hsa:5600%09red/hsa:57406%09red/hsa:6300%09red/hsa:2915%09red
Signaling by Hedgehog	Reactome	R-HSA-5358351	17	148	0.0682230659405	0.20590544639	ULK3|IFT140|NOTUM|GNAS|ERLEC1|EVC|GRK2|PSMD3|PSMD2|SMO|IHH|PRKAR2B|GPC5|PRKAR1B|UBC|GAS1|GLI1	http://www.reactome.org/cgi-bin/eventbrowser_st_id?ST_ID=R-HSA-5358351
Glycosphingolipid biosynthesis - lacto and neolacto series	KEGG PATHWAY	hsa00601	5	27	0.0683625541922	0.20590544639	A4GALT|FUT5|B4GALT2|ST8SIA1|B3GNT2	http://www.genome.jp/kegg-bin/show_pathway?hsa00601/hsa:8704%09red/hsa:2527%09red/hsa:53947%09red/hsa:6489%09red/hsa:10678%09red
pyrimidine deoxyribonucleotide phosphorylation	BioCyc	PWY-7197	3	11	0.068872312407	0.20590544639	CMPK1|CMPK2|NME2	http://biocyc.org/HUMAN/NEW-IMAGE?type=NIL&object=PWY-7197
Vitamin D (calciferol) metabolism	Reactome	R-HSA-196791	3	11	0.068872312407	0.20590544639	DBP|CYP27B1|PIAS4	http://www.reactome.org/cgi-bin/eventbrowser_st_id?ST_ID=R-HSA-196791
Pyrimidine catabolism	Reactome	R-HSA-73621	3	11	0.068872312407	0.20590544639	DPYS|TYMP|NT5M	http://www.reactome.org/cgi-bin/eventbrowser_st_id?ST_ID=R-HSA-73621
SUMOylation of immune response proteins	Reactome	R-HSA-4755510	3	11	0.068872312407	0.20590544639	NFKB2|IKBKG|PIAS4	http://www.reactome.org/cgi-bin/eventbrowser_st_id?ST_ID=R-HSA-4755510
CD28 dependent Vav1 pathway	Reactome	R-HSA-389359	3	11	0.068872312407	0.20590544639	VAV1|FYN|LCK	http://www.reactome.org/cgi-bin/eventbrowser_st_id?ST_ID=R-HSA-389359
FGFR1 ligand binding and activation	Reactome	R-HSA-190242	3	11	0.068872312407	0.20590544639	FGF4|FGF3|FGF2	http://www.reactome.org/cgi-bin/eventbrowser_st_id?ST_ID=R-HSA-190242
Formation of apoptosome	Reactome	R-HSA-111458	3	11	0.068872312407	0.20590544639	MAPK3|MAPK1|AVEN	http://www.reactome.org/cgi-bin/eventbrowser_st_id?ST_ID=R-HSA-111458
Regulation of the apoptosome activity	Reactome	R-HSA-9627069	3	11	0.068872312407	0.20590544639	MAPK3|MAPK1|AVEN	http://www.reactome.org/cgi-bin/eventbrowser_st_id?ST_ID=R-HSA-9627069
Interleukin-27 signaling	Reactome	R-HSA-9020956	3	11	0.068872312407	0.20590544639	IL6ST|IL27RA|CRLF1	http://www.reactome.org/cgi-bin/eventbrowser_st_id?ST_ID=R-HSA-9020956
PECAM1 interactions	Reactome	R-HSA-210990	3	11	0.068872312407	0.20590544639	ITGB3|FYN|LCK	http://www.reactome.org/cgi-bin/eventbrowser_st_id?ST_ID=R-HSA-210990
Highly calcium permeable postsynaptic nicotinic acetylcholine receptors	Reactome	R-HSA-629594	3	11	0.068872312407	0.20590544639	CHRNA5|CHRNB2|CHRNB4	http://www.reactome.org/cgi-bin/eventbrowser_st_id?ST_ID=R-HSA-629594
Phenylalanine and tyrosine metabolism	Reactome	R-HSA-8963691	3	11	0.068872312407	0.20590544639	IL4I1|ASRGL1|FAH	http://www.reactome.org/cgi-bin/eventbrowser_st_id?ST_ID=R-HSA-8963691
Phospholipase C-mediated cascade: FGFR1	Reactome	R-HSA-5654219	3	11	0.068872312407	0.20590544639	FGF4|FGF3|FGF2	http://www.reactome.org/cgi-bin/eventbrowser_st_id?ST_ID=R-HSA-5654219
Tyrosine metabolism	KEGG PATHWAY	hsa00350	6	36	0.0691887681546	0.206496007259	MAOB|FAHD1|FAH|TH|IL4I1|ALDH1A3	http://www.genome.jp/kegg-bin/show_pathway?hsa00350/hsa:81889%09red/hsa:220%09red/hsa:259307%09red/hsa:7054%09red/hsa:2184%09red/hsa:4129%09red
Calmodulin induced events	Reactome	R-HSA-111933	6	36	0.0691887681546	0.206496007259	PDE1B|GRK2|CAMKK1|PRKAR2B|PRKACA|PRKAR1B	http://www.reactome.org/cgi-bin/eventbrowser_st_id?ST_ID=R-HSA-111933
Regulation of TP53 Expression and Degradation	Reactome	R-HSA-6806003	6	36	0.0691887681546	0.206496007259	RFFL|PPP2CB|PRR5|MAPKAP1|AKT2|UBC	http://www.reactome.org/cgi-bin/eventbrowser_st_id?ST_ID=R-HSA-6806003
CaM pathway	Reactome	R-HSA-111997	6	36	0.0691887681546	0.206496007259	PDE1B|GRK2|CAMKK1|PRKAR2B|PRKACA|PRKAR1B	http://www.reactome.org/cgi-bin/eventbrowser_st_id?ST_ID=R-HSA-111997
Regulation of mitotic cell cycle	Reactome	R-HSA-453276	11	85	0.0700970635356	0.208836152853	CDC16|FZR1|PSMD3|PSMD2|CDC14A|AURKA|UBC|APC2|CDC20|ANAPC4|FBXO31	http://www.reactome.org/cgi-bin/eventbrowser_st_id?ST_ID=R-HSA-453276
Transport of bile salts and organic acids, metal ions and amine compounds	Reactome	R-HSA-425366	11	85	0.0700970635356	0.208836152853	SLC16A8|SLC44A2|SLC44A1|SLC2A13|SLC39A8|RUNX1|SLC22A3|SLC47A2|SLC39A4|SLC30A3|SLC30A2	http://www.reactome.org/cgi-bin/eventbrowser_st_id?ST_ID=R-HSA-425366
APC/C-mediated degradation of cell cycle proteins	Reactome	R-HSA-174143	11	85	0.0700970635356	0.208836152853	CDC16|FZR1|PSMD3|PSMD2|CDC14A|AURKA|UBC|APC2|CDC20|ANAPC4|FBXO31	http://www.reactome.org/cgi-bin/eventbrowser_st_id?ST_ID=R-HSA-174143
Plasma lipoprotein assembly, remodeling, and clearance	Reactome	R-HSA-174824	9	65	0.0710181667471	0.211374605313	LMF2|AMN|GPIHBP1|PCSK6|PCSK5|CREB3L3|LSR|MYLIP|LDLRAP1	http://www.reactome.org/cgi-bin/eventbrowser_st_id?ST_ID=R-HSA-174824
TP53 Regulates Transcription of DNA Repair Genes	Reactome	R-HSA-6796648	9	65	0.0710181667471	0.211374605313	NELFCD|NELFB|CDK13|TCEA1|POLR2E|POLR2F|CDK9|CTDP1|POLR2H	http://www.reactome.org/cgi-bin/eventbrowser_st_id?ST_ID=R-HSA-6796648
Non-alcoholic fatty liver disease (NAFLD)	KEGG PATHWAY	hsa04932	17	149	0.0713058307467	0.211691163535	TGFB1|CEBPA|SOCS3|TNFRSF1A|ADIPOR1|GSK3A|COX4I1|PRKAA1|NDUFB2|AKT2|PIK3R2|SDHA|ATF4|MLX|MAPK9|ERN1|XBP1	http://www.genome.jp/kegg-bin/show_pathway?hsa04932/hsa:4708%09red/hsa:2931%09red/hsa:51094%09red/hsa:6945%09red/hsa:6389%09red/hsa:1327%09red/hsa:7132%09red/hsa:5296%09red/hsa:7494%09red/hsa:208%09red/hsa:5562%09red/hsa:1050%09red/hsa:5601%09red/hsa:7040%09red/hsa:468%09red/hsa:9021%09red/hsa:2081%09red
HIV Life Cycle	Reactome	R-HSA-162587	17	149	0.0713058307467	0.211691163535	GTF2E2|TAF4|PSIP1|UBAP1|NELFCD|NELFB|CHMP4B|VPS37D|VPS37B|TCEA1|POLR2E|POLR2F|TAF15|UBC|CDK9|CTDP1|POLR2H	http://www.reactome.org/cgi-bin/eventbrowser_st_id?ST_ID=R-HSA-162587
pyrimidine deoxyribonucleotides biosynthesis from CTP	BioCyc	PWY-7210	4	19	0.0718803904747	0.211691163535	ENTPD6|ENTPD4|DCTD|NME2	http://biocyc.org/HUMAN/NEW-IMAGE?type=NIL&object=PWY-7210
3-phosphoinositide degradation	BioCyc	PWY-6368	4	19	0.0718803904747	0.211691163535	PIP4P1|MTMR14|SYNJ1|INPP4A	http://biocyc.org/HUMAN/NEW-IMAGE?type=NIL&object=PWY-6368
Pantothenate and CoA biosynthesis	KEGG PATHWAY	hsa00770	4	19	0.0718803904747	0.211691163535	DPYS|BCAM|PANK4|PANK2	http://www.genome.jp/kegg-bin/show_pathway?hsa00770/hsa:55229%09red/hsa:1807%09red/hsa:587%09red/hsa:80025%09red
Steroid biosynthesis	KEGG PATHWAY	hsa00100	4	19	0.0718803904747	0.211691163535	CEL|SQLE|CYP27B1|DHCR7	http://www.genome.jp/kegg-bin/show_pathway?hsa00100/hsa:1056%09red/hsa:1717%09red/hsa:6713%09red/hsa:1594%09red
Axon guidance mediated by semaphorins	PANTHER	P00007	4	19	0.0718803904747	0.211691163535	DPYS|CRMP1|DPYSL5|FYN	http://www.pantherdb.org/pathway/pathwayDiagram.jsp?catAccession=P00007
Branched-chain amino acid catabolism	Reactome	R-HSA-70895	4	19	0.0718803904747	0.211691163535	HIBADH|ALDH6A1|BCAM|MCCC1	http://www.reactome.org/cgi-bin/eventbrowser_st_id?ST_ID=R-HSA-70895
Processing of Intronless Pre-mRNAs	Reactome	R-HSA-77595	4	19	0.0718803904747	0.211691163535	PCF11|CPSF7|PABPN1|CPSF4	http://www.reactome.org/cgi-bin/eventbrowser_st_id?ST_ID=R-HSA-77595
FRS-mediated FGFR4 signaling	Reactome	R-HSA-5654712	4	19	0.0718803904747	0.211691163535	FGF18|FGF4|FGF2|FRS3	http://www.reactome.org/cgi-bin/eventbrowser_st_id?ST_ID=R-HSA-5654712
Prostacyclin signalling through prostacyclin receptor	Reactome	R-HSA-392851	4	19	0.0718803904747	0.211691163535	GNB2|PTGIR|GNB1|GNAS	http://www.reactome.org/cgi-bin/eventbrowser_st_id?ST_ID=R-HSA-392851
Downstream signaling of activated FGFR3	Reactome	R-HSA-5654708	4	19	0.0718803904747	0.211691163535	FGF18|FGF4|FGF2|FRS3	http://www.reactome.org/cgi-bin/eventbrowser_st_id?ST_ID=R-HSA-5654708
Platelet degranulation	Reactome	R-HSA-114608	15	128	0.0734659845356	0.216050123409	PDGFB|TGFB1|ITGB3|QSOX1|WDR1|FN1|CLEC3B|MAGED2|FAM3C|SCCPDH|HABP4|APPL2|VEGFC|GTPBP2|GAS6	http://www.reactome.org/cgi-bin/eventbrowser_st_id?ST_ID=R-HSA-114608
Phase 0 - rapid depolarisation	Reactome	R-HSA-5576892	7	46	0.0735097978058	0.216050123409	CACNB3|SCN1B|FGF11|CACNG4|CACNG2|CACNG6|CACNG7	http://www.reactome.org/cgi-bin/eventbrowser_st_id?ST_ID=R-HSA-5576892
p53 pathway	PANTHER	P00059	10	76	0.075468777355	0.219641568392	SIRT1|PPP2CB|GADD45A|CCNE1|KAT2B|GADD45G|IGFBP3|AKT2|PIK3R2|ZMAT3	http://www.pantherdb.org/pathway/pathwayDiagram.jsp?catAccession=P00059
ECM proteoglycans	Reactome	R-HSA-3000178	10	76	0.075468777355	0.219641568392	ITGA9|MATN3|ITGB5|LRP4|FN1|TGFB1|ITGB3|COL9A3|ITGA7|MATN4	http://www.reactome.org/cgi-bin/eventbrowser_st_id?ST_ID=R-HSA-3000178
Primary immunodeficiency	KEGG PATHWAY	hsa05340	6	37	0.0758949842659	0.219641568392	TAP1|ORAI1|IKBKG|LCK|RFXAP|ZAP70	http://www.genome.jp/kegg-bin/show_pathway?hsa05340/hsa:6890%09red/hsa:7535%09red/hsa:3932%09red/hsa:8517%09red/hsa:84876%09red/hsa:5994%09red
Apoptotic cleavage of cellular proteins	Reactome	R-HSA-111465	6	37	0.0758949842659	0.219641568392	TJP1|DBNL|FNTA|ADD1|GAS2|GSN	http://www.reactome.org/cgi-bin/eventbrowser_st_id?ST_ID=R-HSA-111465
Regulation of HSF1-mediated heat shock response	Reactome	R-HSA-3371453	9	66	0.0759620741126	0.219641568392	HSF1|BAG3|SIRT1|HSPA4L|HSPA12B|MAPK3|MAPK1|MAPKAPK2|HSPA1L	http://www.reactome.org/cgi-bin/eventbrowser_st_id?ST_ID=R-HSA-3371453
Plasma lipoprotein remodeling	Reactome	R-HSA-8963899	5	28	0.0761592075522	0.219641568392	LMF2|GPIHBP1|CREB3L3|PCSK6|PCSK5	http://www.reactome.org/cgi-bin/eventbrowser_st_id?ST_ID=R-HSA-8963899
Sulfur amino acid metabolism	Reactome	R-HSA-1614635	5	28	0.0761592075522	0.219641568392	ADO|MPST|SLC25A10|TST|CBS	http://www.reactome.org/cgi-bin/eventbrowser_st_id?ST_ID=R-HSA-1614635
Formation of the cornified envelope	Reactome	R-HSA-6809371	15	129	0.0769847247202	0.219641568392	KRT77|CAPNS1|KRT5|KRT72|KRT1|KRT83|PCSK6|KRT78|KRT3|KRT15|PKP3|KRT6C|ST14|KRT10|KAZN	http://www.reactome.org/cgi-bin/eventbrowser_st_id?ST_ID=R-HSA-6809371
Processing of Capped Intron-Containing Pre-mRNA	Reactome	R-HSA-72203	25	241	0.078645099655	0.219641568392	SRRM2|FUS|CPSF7|TXNL4A|CPSF4|SRSF4|U2AF1|U2AF2|SRSF9|PCF11|HNRNPL|HNRNPM|PDCD7|SNRNP70|HNRNPD|PABPN1|CHTOP|ALYREF|POLR2E|USP39|POLR2F|SART1|POLR2H|DDX42|U2AF1L5	http://www.reactome.org/cgi-bin/eventbrowser_st_id?ST_ID=R-HSA-72203
Metabolism of fat-soluble vitamins	Reactome	R-HSA-6806667	7	47	0.0796325812849	0.219641568392	GPIHBP1|LRP8|GPC1|GPC2|ST7|GPC5|TTPA	http://www.reactome.org/cgi-bin/eventbrowser_st_id?ST_ID=R-HSA-6806667
Post NMDA receptor activation events	Reactome	R-HSA-438064	10	77	0.0802168356216	0.219641568392	RPS6KA1|NRGN|CAMK1|PRKAA1|MAPK3|CAMKK1|PRKAR2B|GIT1|PRKAR1B|MAPK1	http://www.reactome.org/cgi-bin/eventbrowser_st_id?ST_ID=R-HSA-438064
D-Glutamine and D-glutamate metabolism	KEGG PATHWAY	hsa00471	2	5	0.0805013014871	0.219641568392	GLS|GLUD2	http://www.genome.jp/kegg-bin/show_pathway?hsa00471/hsa:2747%09red/hsa:27165%09red
Signalling to p38 via RIT and RIN	Reactome	R-HSA-187706	2	5	0.0805013014871	0.219641568392	BRAF|NTRK1	http://www.reactome.org/cgi-bin/eventbrowser_st_id?ST_ID=R-HSA-187706
G2/M DNA replication checkpoint	Reactome	R-HSA-69478	2	5	0.0805013014871	0.219641568392	WEE1|PKMYT1	http://www.reactome.org/cgi-bin/eventbrowser_st_id?ST_ID=R-HSA-69478
RUNX1 regulates transcription of genes involved in interleukin signaling	Reactome	R-HSA-8939247	2	5	0.0805013014871	0.219641568392	CBFB|RUNX1	http://www.reactome.org/cgi-bin/eventbrowser_st_id?ST_ID=R-HSA-8939247
FGFR1b ligand binding and activation	Reactome	R-HSA-190370	2	5	0.0805013014871	0.219641568392	FGF3|FGF2	http://www.reactome.org/cgi-bin/eventbrowser_st_id?ST_ID=R-HSA-190370
Disinhibition of SNARE formation	Reactome	R-HSA-114516	2	5	0.0805013014871	0.219641568392	PRKCB|PRKACA	http://www.reactome.org/cgi-bin/eventbrowser_st_id?ST_ID=R-HSA-114516
RUNX3 Regulates Immune Response and Cell Migration	Reactome	R-HSA-8949275	2	5	0.0805013014871	0.219641568392	RUNX3|CBFB	http://www.reactome.org/cgi-bin/eventbrowser_st_id?ST_ID=R-HSA-8949275
Arachidonate production from DAG	Reactome	R-HSA-426048	2	5	0.0805013014871	0.219641568392	ABHD6|ABHD12	http://www.reactome.org/cgi-bin/eventbrowser_st_id?ST_ID=R-HSA-426048
Purine metabolism	KEGG PATHWAY	hsa00230	15	130	0.080611477565	0.219641568392	ENTPD6|NPR2|ENTPD4|NT5M|NME2|AMPD3|PDE1B|AK5|HDDC3|PDE9A|GUCY1A2|PDE8B|PDE3B|PDE10A|PDE5A	http://www.genome.jp/kegg-bin/show_pathway?hsa00230/hsa:955%09red/hsa:9583%09red/hsa:10846%09red/hsa:5152%09red/hsa:8654%09red/hsa:56953%09red/hsa:4831%09red/hsa:2977%09red/hsa:8622%09red/hsa:374659%09red/hsa:4882%09red/hsa:5153%09red/hsa:272%09red/hsa:26289%09red/hsa:5140%09red
Constitutive Signaling by NOTCH1 HD+PEST Domain Mutants	Reactome	R-HSA-2894862	8	57	0.0810870015232	0.219641568392	HDAC3|HDAC2|KAT2B|KAT2A|MIB2|UBC|CDK8|HEY2	http://www.reactome.org/cgi-bin/eventbrowser_st_id?ST_ID=R-HSA-2894862
Signaling by NOTCH1 PEST Domain Mutants in Cancer	Reactome	R-HSA-2644602	8	57	0.0810870015232	0.219641568392	HDAC3|HDAC2|KAT2B|KAT2A|MIB2|UBC|CDK8|HEY2	http://www.reactome.org/cgi-bin/eventbrowser_st_id?ST_ID=R-HSA-2644602
Constitutive Signaling by NOTCH1 PEST Domain Mutants	Reactome	R-HSA-2644606	8	57	0.0810870015232	0.219641568392	HDAC3|HDAC2|KAT2B|KAT2A|MIB2|UBC|CDK8|HEY2	http://www.reactome.org/cgi-bin/eventbrowser_st_id?ST_ID=R-HSA-2644606
Signaling by NOTCH1 HD+PEST Domain Mutants in Cancer	Reactome	R-HSA-2894858	8	57	0.0810870015232	0.219641568392	HDAC3|HDAC2|KAT2B|KAT2A|MIB2|UBC|CDK8|HEY2	http://www.reactome.org/cgi-bin/eventbrowser_st_id?ST_ID=R-HSA-2894858
Signaling by NOTCH1 in Cancer	Reactome	R-HSA-2644603	8	57	0.0810870015232	0.219641568392	HDAC3|HDAC2|KAT2B|KAT2A|MIB2|UBC|CDK8|HEY2	http://www.reactome.org/cgi-bin/eventbrowser_st_id?ST_ID=R-HSA-2644603
TICAM1, RIP1-mediated IKK complex recruitment	Reactome	R-HSA-168927	4	20	0.0817057042488	0.219641568392	TMEM189-UBE2V1|UBC|IKBKG|CHUK	http://www.reactome.org/cgi-bin/eventbrowser_st_id?ST_ID=R-HSA-168927
Negative regulation of MET activity	Reactome	R-HSA-6807004	4	20	0.0817057042488	0.219641568392	SH3GL1|PTPRJ|SH3GL3|UBC	http://www.reactome.org/cgi-bin/eventbrowser_st_id?ST_ID=R-HSA-6807004
Defective B3GAT3 causes JDSSDHD	Reactome	R-HSA-3560801	4	20	0.0817057042488	0.219641568392	GPC1|GPC2|GPC5|CSPG5	http://www.reactome.org/cgi-bin/eventbrowser_st_id?ST_ID=R-HSA-3560801
Inactivation of APC/C via direct inhibition of the APC/C complex	Reactome	R-HSA-141430	4	20	0.0817057042488	0.219641568392	APC2|CDC16|ANAPC4|CDC20	http://www.reactome.org/cgi-bin/eventbrowser_st_id?ST_ID=R-HSA-141430
Inhibition of the proteolytic activity of APC/C required for the onset of anaphase by mitotic spindle checkpoint components	Reactome	R-HSA-141405	4	20	0.0817057042488	0.219641568392	APC2|CDC16|ANAPC4|CDC20	http://www.reactome.org/cgi-bin/eventbrowser_st_id?ST_ID=R-HSA-141405
Signaling by NODAL	Reactome	R-HSA-1181150	4	20	0.0817057042488	0.219641568392	GDF1|LEFTY1|PCSK6|CERS1	http://www.reactome.org/cgi-bin/eventbrowser_st_id?ST_ID=R-HSA-1181150
superpathway of geranylgeranyldiphosphate biosynthesis I (via mevalonate)	BioCyc	PWY-5910	3	12	0.0817900472947	0.219641568392	IDI1|MVK|MVD	http://biocyc.org/HUMAN/NEW-IMAGE?type=NIL&object=PWY-5910
UTP and CTP de novo biosynthesis	BioCyc	PWY-7176	3	12	0.0817900472947	0.219641568392	CMPK1|CMPK2|NME2	http://biocyc.org/HUMAN/NEW-IMAGE?type=NIL&object=PWY-7176
terminal O-glycans residues modification	BioCyc	PWY-7434	3	12	0.0817900472947	0.219641568392	B3GNT6|B4GALT2|B3GNT2	http://biocyc.org/HUMAN/NEW-IMAGE?type=NIL&object=PWY-7434
Presynaptic nicotinic acetylcholine receptors	Reactome	R-HSA-622323	3	12	0.0817900472947	0.219641568392	CHRNA5|CHRNB2|CHRNB4	http://www.reactome.org/cgi-bin/eventbrowser_st_id?ST_ID=R-HSA-622323
Tandem pore domain potassium channels	Reactome	R-HSA-1296346	3	12	0.0817900472947	0.219641568392	KCNK13|KCNK9|KCNK3	http://www.reactome.org/cgi-bin/eventbrowser_st_id?ST_ID=R-HSA-1296346
Activation of the TFAP2 (AP-2) family of transcription factors	Reactome	R-HSA-8866907	3	12	0.0817900472947	0.219641568392	TFAP2C|WWOX|CITED4	http://www.reactome.org/cgi-bin/eventbrowser_st_id?ST_ID=R-HSA-8866907
Downregulation of ERBB2:ERBB3 signaling	Reactome	R-HSA-1358803	3	12	0.0817900472947	0.219641568392	AKT2|NRG2|UBC	http://www.reactome.org/cgi-bin/eventbrowser_st_id?ST_ID=R-HSA-1358803
Physiological factors	Reactome	R-HSA-5578768	3	12	0.0817900472947	0.219641568392	GATA4|NPR2|KAT2B	http://www.reactome.org/cgi-bin/eventbrowser_st_id?ST_ID=R-HSA-5578768
SHC1 events in ERBB4 signaling	Reactome	R-HSA-1250347	3	12	0.0817900472947	0.219641568392	NRG3|NRG2|BTC	http://www.reactome.org/cgi-bin/eventbrowser_st_id?ST_ID=R-HSA-1250347
SHC-mediated cascade:FGFR3	Reactome	R-HSA-5654704	3	12	0.0817900472947	0.219641568392	FGF18|FGF4|FGF2	http://www.reactome.org/cgi-bin/eventbrowser_st_id?ST_ID=R-HSA-5654704
Hyaluronan uptake and degradation	Reactome	R-HSA-2160916	3	12	0.0817900472947	0.219641568392	HYAL2|HEXB|GUSB	http://www.reactome.org/cgi-bin/eventbrowser_st_id?ST_ID=R-HSA-2160916
FGFR4 ligand binding and activation	Reactome	R-HSA-190322	3	12	0.0817900472947	0.219641568392	FGF18|FGF4|FGF2	http://www.reactome.org/cgi-bin/eventbrowser_st_id?ST_ID=R-HSA-190322
POU5F1 (OCT4), SOX2, NANOG activate genes related to proliferation	Reactome	R-HSA-2892247	3	12	0.0817900472947	0.219641568392	SOX2|FOXD3|FGF2	http://www.reactome.org/cgi-bin/eventbrowser_st_id?ST_ID=R-HSA-2892247
Presynaptic depolarization and calcium channel opening	Reactome	R-HSA-112308	3	12	0.0817900472947	0.219641568392	CACNB3|CACNG2|CACNG4	http://www.reactome.org/cgi-bin/eventbrowser_st_id?ST_ID=R-HSA-112308
Serotonin receptors	Reactome	R-HSA-390666	3	12	0.0817900472947	0.219641568392	HTR6|HTR1E|HTR4	http://www.reactome.org/cgi-bin/eventbrowser_st_id?ST_ID=R-HSA-390666
Thermogenesis	KEGG PATHWAY	hsa04714	24	231	0.0824366131358	0.22130942339	SMARCC2|KDM1A|ACTG1|NDUFB2|PRKAA1|NDUFAF6|MAPK11|MAPK12|CPT2|PNPLA2|AKT1S1|CREB3L1|COX4I1|SMARCD3|SMARCD2|SMARCD1|SLC25A29|RPS6KA1|GNAS|ACSL6|CREB3L3|ADRB3|SDHA|RHEB	http://www.genome.jp/kegg-bin/show_pathway?hsa04714/hsa:5600%09red/hsa:23028%09red/hsa:137682%09red/hsa:155%09red/hsa:57104%09red/hsa:90993%09red/hsa:1376%09red/hsa:6604%09red/hsa:6602%09red/hsa:6603%09red/hsa:6601%09red/hsa:6389%09red/hsa:123096%09red/hsa:6300%09red/hsa:6195%09red/hsa:1327%09red/hsa:23305%09red/hsa:4708%09red/hsa:71%09red/hsa:2778%09red/hsa:5562%09red/hsa:6009%09red/hsa:84335%09…
Association of TriC/CCT with target proteins during biosynthesis	Reactome	R-HSA-390471	6	38	0.082955754797	0.222222111431	HDAC3|FBXL3|CCNE1|SPHK1|FBXW4|FBXW5	http://www.reactome.org/cgi-bin/eventbrowser_st_id?ST_ID=R-HSA-390471
Ovarian tumor domain proteases	Reactome	R-HSA-5689896	6	38	0.082955754797	0.222222111431	OTUD5|UBC|TNIP1|IKBKG|RNF128|RNF135	http://www.reactome.org/cgi-bin/eventbrowser_st_id?ST_ID=R-HSA-5689896
Natural killer cell mediated cytotoxicity	KEGG PATHWAY	hsa04650	15	131	0.0843467777988	0.224810755495	PIK3R2|SHC2|MAPK3|VAV1|PRKCB|FYN|MAP2K2|MAP2K1|MAPK1|PRKACA|BRAF|SH3BP2|PPP3CC|LCK|ZAP70	http://www.genome.jp/kegg-bin/show_pathway?hsa04650/hsa:5579%09red/hsa:5578%09red/hsa:5595%09red/hsa:5594%09red/hsa:5533%09red/hsa:7535%09red/hsa:673%09red/hsa:25759%09red/hsa:2534%09red/hsa:5296%09red/hsa:3932%09red/hsa:5605%09red/hsa:5604%09red/hsa:7409%09red/hsa:6452%09red
Hippo signaling pathway - multiple species	KEGG PATHWAY	hsa04392	5	29	0.0844140823444	0.224810755495	RASSF1|TEAD3|CSNK1E|TEAD2|SAV1	http://www.genome.jp/kegg-bin/show_pathway?hsa04392/hsa:60485%09red/hsa:11186%09red/hsa:1454%09red/hsa:7005%09red/hsa:8463%09red
Insulin/IGF pathway-mitogen activated protein kinase kinase/MAP kinase cascade	PANTHER	P00032	5	29	0.0844140823444	0.224810755495	MAP2K2|MAPK3|MAP2K1|MAPK1|RPS6KA1	http://www.pantherdb.org/pathway/pathwayDiagram.jsp?catAccession=P00032
Budding and maturation of HIV virion	Reactome	R-HSA-162588	5	29	0.0844140823444	0.224810755495	UBAP1|CHMP4B|VPS37D|VPS37B|UBC	http://www.reactome.org/cgi-bin/eventbrowser_st_id?ST_ID=R-HSA-162588
Glycogen metabolism	Reactome	R-HSA-8982491	5	29	0.0844140823444	0.224810755495	EPM2A|NHLRC1|GAA|UGP2|UBC	http://www.reactome.org/cgi-bin/eventbrowser_st_id?ST_ID=R-HSA-8982491
VEGFR2 mediated vascular permeability	Reactome	R-HSA-5218920	5	29	0.0844140823444	0.224810755495	MAPKAP1|VAV1|AKT2|PRR5|TRIB3	http://www.reactome.org/cgi-bin/eventbrowser_st_id?ST_ID=R-HSA-5218920
FCERI mediated MAPK activation	Reactome	R-HSA-2871796	5	29	0.0844140823444	0.224810755495	VAV1|MAPK3|MAPK1|MAP2K7|MAPK9	http://www.reactome.org/cgi-bin/eventbrowser_st_id?ST_ID=R-HSA-2871796
HATs acetylate histones	Reactome	R-HSA-3214847	16	142	0.0845978913813	0.225231184598	KAT8|SMAP2|SUPT20H|TAF6L|TADA2B|MRGBP|KAT2B|KAT2A|KAT5|MORF4L1|ATXN7|TAF5L|JADE3|JADE2|TADA3|ZZZ3	http://www.reactome.org/cgi-bin/eventbrowser_st_id?ST_ID=R-HSA-3214847
Activation of NMDA receptors and postsynaptic events	Reactome	R-HSA-442755	11	89	0.0879865891962	0.233751397614	RPS6KA1|NRGN|CAMK1|GRIN3B|PRKAA1|MAPK3|CAMKK1|PRKAR2B|GIT1|PRKAR1B|MAPK1	http://www.reactome.org/cgi-bin/eventbrowser_st_id?ST_ID=R-HSA-442755
Gamma carboxylation, hypusine formation and arylsulfatase activation	Reactome	R-HSA-163841	6	39	0.0903676469312	0.239490815219	SUMF2|DPH1|SUMF1|ARSI|FN3KRP|GAS6	http://www.reactome.org/cgi-bin/eventbrowser_st_id?ST_ID=R-HSA-163841
mTOR signalling	Reactome	R-HSA-165159	6	39	0.0903676469312	0.239490815219	STK11|PRKAA1|AKT2|AKT1S1|RHEB|STRADB	http://www.reactome.org/cgi-bin/eventbrowser_st_id?ST_ID=R-HSA-165159
Arginine biosynthesis	KEGG PATHWAY	hsa00220	4	21	0.0921534009872	0.242153700778	GLS|GLUD2|NAGS|GPT2	http://www.genome.jp/kegg-bin/show_pathway?hsa00220/hsa:2747%09red/hsa:84706%09red/hsa:27165%09red/hsa:162417%09red
@@Arginine biosynthesis	PANTHER	P02728	1	6	0.396637123397	0.532983052984	NAGS	http://www.pantherdb.org/pathway/pathwayDiagram.jsp?catAccession=P02728
Synaptic adhesion-like molecules	Reactome	R-HSA-8849932	4	21	0.0921534009872	0.242153700778	LRFN2|LRFN1|FLOT2|LRFN4	http://www.reactome.org/cgi-bin/eventbrowser_st_id?ST_ID=R-HSA-8849932
Regulation of FZD by ubiquitination	Reactome	R-HSA-4641263	4	21	0.0921534009872	0.242153700778	FZD8|RSPO1|RSPO4|UBC	http://www.reactome.org/cgi-bin/eventbrowser_st_id?ST_ID=R-HSA-4641263
Regulation of signaling by CBL	Reactome	R-HSA-912631	4	21	0.0921534009872	0.242153700778	VAV1|FYN|PIK3R2|UBC	http://www.reactome.org/cgi-bin/eventbrowser_st_id?ST_ID=R-HSA-912631
ER Quality Control Compartment (ERQC)	Reactome	R-HSA-901032	4	21	0.0921534009872	0.242153700778	RNF139|AMFR|RNF103|UBC	http://www.reactome.org/cgi-bin/eventbrowser_st_id?ST_ID=R-HSA-901032
Platelet calcium homeostasis	Reactome	R-HSA-418360	5	30	0.0931187802741	0.243291378375	ORAI2|SRI|P2RX5|P2RX4|ORAI1	http://www.reactome.org/cgi-bin/eventbrowser_st_id?ST_ID=R-HSA-418360
EGFR downregulation	Reactome	R-HSA-182971	5	30	0.0931187802741	0.243291378375	PTPN12|SH3GL1|BTC|SH3GL3|UBC	http://www.reactome.org/cgi-bin/eventbrowser_st_id?ST_ID=R-HSA-182971
Regulation of TP53 Activity through Acetylation	Reactome	R-HSA-6804758	5	30	0.0931187802741	0.243291378375	AKT2|HDAC2|PIP4K2A|PIP4P1|MBD3	http://www.reactome.org/cgi-bin/eventbrowser_st_id?ST_ID=R-HSA-6804758
Activation of BH3-only proteins	Reactome	R-HSA-114452	5	30	0.0931187802741	0.243291378375	AKT2|YWHAH|PPP3CC|BBC3|E2F1	http://www.reactome.org/cgi-bin/eventbrowser_st_id?ST_ID=R-HSA-114452
Influenza A	KEGG PATHWAY	hsa05164	18	167	0.094786318478	0.244769450816	PABPN1|PRKCB|ACTG1|SOCS3|MAP2K2|CCND3|TNFRSF1A|CHUK|MAP2K1|MAPK3|AKT2|MAPK1|PRKACA|IKBKG|FADD|VDAC1|CPSF4|PIK3R2	http://www.genome.jp/kegg-bin/show_pathway?hsa05164/hsa:896%09red/hsa:5578%09red/hsa:5595%09red/hsa:8517%09red/hsa:8106%09red/hsa:5604%09red/hsa:5594%09red/hsa:8772%09red/hsa:5296%09red/hsa:1147%09red/hsa:5605%09red/hsa:208%09red/hsa:7132%09red/hsa:7416%09red/hsa:71%09red/hsa:10898%09red/hsa:9021%09red/hsa:5579%09red
Leukocyte transendothelial migration	KEGG PATHWAY	hsa04670	13	112	0.0956073282264	0.244769450816	BCAR1|ACTG1|VAV1|MMP2|PRKCB|RAP1B|CLDN23|PRKACA|MAPK11|MAPK12|SIPA1|GNAI2|PIK3R2	http://www.genome.jp/kegg-bin/show_pathway?hsa04670/hsa:5579%09red/hsa:5578%09red/hsa:2771%09red/hsa:5908%09red/hsa:4313%09red/hsa:5296%09red/hsa:9564%09red/hsa:7409%09red/hsa:5600%09red/hsa:137075%09red/hsa:6494%09red/hsa:6300%09red/hsa:71%09red
biosynthesis of ABH and Lewis epitopes from type 2 precursor disaccharide	BioCyc	PWY-7831	3	13	0.0956579989195	0.244769450816	CHST1|FUT5|B4GALT2	http://biocyc.org/HUMAN/NEW-IMAGE?type=NIL&object=PWY-7831
triacylglycerol degradation	BioCyc	LIPAS-PWY	3	13	0.0956579989195	0.244769450816	PNPLA2|ABHD6|ABHD12	http://biocyc.org/HUMAN/NEW-IMAGE?type=NIL&object=LIPAS-PWY
neolacto-series glycosphingolipids biosynthesis	BioCyc	PWY-7841	3	13	0.0956579989195	0.244769450816	UGCG|B4GALT2|B3GNT2	http://biocyc.org/HUMAN/NEW-IMAGE?type=NIL&object=PWY-7841
valine degradation	BioCyc	VALDEG-PWY	3	13	0.0956579989195	0.244769450816	HIBADH|ALDH6A1|BCAM	http://biocyc.org/HUMAN/NEW-IMAGE?type=NIL&object=VALDEG-PWY
Cytochrome c-mediated apoptotic response	Reactome	R-HSA-111461	3	13	0.0956579989195	0.244769450816	MAPK3|MAPK1|AVEN	http://www.reactome.org/cgi-bin/eventbrowser_st_id?ST_ID=R-HSA-111461
PI3K events in ERBB2 signaling	Reactome	R-HSA-1963642	3	13	0.0956579989195	0.244769450816	NRG3|NRG2|BTC	http://www.reactome.org/cgi-bin/eventbrowser_st_id?ST_ID=R-HSA-1963642
TNFR1-induced proapoptotic signaling	Reactome	R-HSA-5357786	3	13	0.0956579989195	0.244769450816	TNFRSF1A|USP21|FADD	http://www.reactome.org/cgi-bin/eventbrowser_st_id?ST_ID=R-HSA-5357786
Glutamate and glutamine metabolism	Reactome	R-HSA-8964539	3	13	0.0956579989195	0.244769450816	PYCR1|GLS|GLUD2	http://www.reactome.org/cgi-bin/eventbrowser_st_id?ST_ID=R-HSA-8964539
PI-3K cascade:FGFR3	Reactome	R-HSA-5654710	3	13	0.0956579989195	0.244769450816	FGF18|FGF4|FGF2	http://www.reactome.org/cgi-bin/eventbrowser_st_id?ST_ID=R-HSA-5654710
Inhibition of replication initiation of damaged DNA by RB1/E2F1	Reactome	R-HSA-113501	3	13	0.0956579989195	0.244769450816	PPP2R3B|PPP2CB|E2F1	http://www.reactome.org/cgi-bin/eventbrowser_st_id?ST_ID=R-HSA-113501
Phospholipase C-mediated cascade; FGFR4	Reactome	R-HSA-5654228	3	13	0.0956579989195	0.244769450816	FGF18|FGF4|FGF2	http://www.reactome.org/cgi-bin/eventbrowser_st_id?ST_ID=R-HSA-5654228
NF-kB is activated and signals survival	Reactome	R-HSA-209560	3	13	0.0956579989195	0.244769450816	SQSTM1|IRAK1|UBC	http://www.reactome.org/cgi-bin/eventbrowser_st_id?ST_ID=R-HSA-209560
p75NTR recruits signalling complexes	Reactome	R-HSA-209543	3	13	0.0956579989195	0.244769450816	SQSTM1|IRAK1|UBC	http://www.reactome.org/cgi-bin/eventbrowser_st_id?ST_ID=R-HSA-209543
Signaling by Activin	Reactome	R-HSA-1502540	3	13	0.0956579989195	0.244769450816	INHBB|FST|FSTL3	http://www.reactome.org/cgi-bin/eventbrowser_st_id?ST_ID=R-HSA-1502540
Golgi Cisternae Pericentriolar Stack Reorganization	Reactome	R-HSA-162658	3	13	0.0956579989195	0.244769450816	GORASP2|MAPK1|RAB2A	http://www.reactome.org/cgi-bin/eventbrowser_st_id?ST_ID=R-HSA-162658
Triglyceride biosynthesis	Reactome	R-HSA-75109	3	13	0.0956579989195	0.244769450816	DGAT1|MGAT2|DGAT2	http://www.reactome.org/cgi-bin/eventbrowser_st_id?ST_ID=R-HSA-75109
ERBB2 Regulates Cell Motility	Reactome	R-HSA-6785631	3	13	0.0956579989195	0.244769450816	NRG3|NRG2|BTC	http://www.reactome.org/cgi-bin/eventbrowser_st_id?ST_ID=R-HSA-6785631
The activation of arylsulfatases	Reactome	R-HSA-1663150	3	13	0.0956579989195	0.244769450816	SUMF2|SUMF1|ARSI	http://www.reactome.org/cgi-bin/eventbrowser_st_id?ST_ID=R-HSA-1663150
Cholesterol metabolism	KEGG PATHWAY	hsa04979	7	50	0.0997103741474	0.249017259855	ABCG5|CYP27A1|MYLIP|VDAC2|STARD3|VDAC1|LDLRAP1	http://www.genome.jp/kegg-bin/show_pathway?hsa04979/hsa:10948%09red/hsa:29116%09red/hsa:64240%09red/hsa:26119%09red/hsa:1593%09red/hsa:7416%09red/hsa:7417%09red
Endocrine and other factor-regulated calcium reabsorption	KEGG PATHWAY	hsa04961	7	50	0.0997103741474	0.249017259855	PLCB4|GNAS|PRKCB|ATP1B1|PRKACA|DNM3|DNM2	http://www.genome.jp/kegg-bin/show_pathway?hsa04961/hsa:5579%09red/hsa:5578%09red/hsa:5332%09red/hsa:2778%09red/hsa:1785%09red/hsa:481%09red/hsa:26052%09red
Spliceosome	KEGG PATHWAY	hsa03040	15	135	0.10038038169	0.249017259855	SRSF4|DDX42|USP39|U2AF1|U2AF2|SRSF9|ALYREF|RP9|RBMXL2|HNRNPM|TXNL4A|SART1|SNRNP70|U2AF1L5|HSPA1L	http://www.genome.jp/kegg-bin/show_pathway?hsa03040/hsa:10907%09red/hsa:6429%09red/hsa:4670%09red/hsa:3305%09red/hsa:9092%09red/hsa:6100%09red/hsa:27288%09red/hsa:8683%09red/hsa:102724594%09red/hsa:11338%09red/hsa:7307%09red/hsa:10713%09red/hsa:11325%09red/hsa:10189%09red/hsa:6625%09red
5HT4 type receptor mediated signaling pathway	PANTHER	P04376	5	31	0.102262961761	0.249017259855	HTR4|GNB2|GNB1|KCNK9|KCNK3	http://www.pantherdb.org/pathway/pathwayDiagram.jsp?catAccession=P04376
Cortocotropin releasing factor receptor signaling pathway	PANTHER	P04380	5	31	0.102262961761	0.249017259855	GNA14|GNA11|GNB1|GNB2|CRHR1	http://www.pantherdb.org/pathway/pathwayDiagram.jsp?catAccession=P04380
Nicotinate metabolism	Reactome	R-HSA-196807	5	31	0.102262961761	0.249017259855	NADK|PARP6|NADK2|BST1|PARP10	http://www.reactome.org/cgi-bin/eventbrowser_st_id?ST_ID=R-HSA-196807
phosphatidylethanolamine biosynthesis II	BioCyc	PWY4FS-6	2	6	0.102509523926	0.249017259855	PCYT2|ETNK2	http://biocyc.org/HUMAN/NEW-IMAGE?type=NIL&object=PWY4FS-6
selenocysteine biosynthesis	BioCyc	PWY-6281	2	6	0.102509523926	0.249017259855	SEPHS2|SEPHS1	http://biocyc.org/HUMAN/NEW-IMAGE?type=NIL&object=PWY-6281
phosphatidylcholine biosynthesis	BioCyc	PWY3O-450	2	6	0.102509523926	0.249017259855	CHPT1|CHKA	http://biocyc.org/HUMAN/NEW-IMAGE?type=NIL&object=PWY3O-450
Phosphonate and phosphinate metabolism	KEGG PATHWAY	hsa00440	2	6	0.102509523926	0.249017259855	CHPT1|PCYT2	http://www.genome.jp/kegg-bin/show_pathway?hsa00440/hsa:56994%09red/hsa:5833%09red
Formyltetrahydroformate biosynthesis	PANTHER	P02743	2	6	0.102509523926	0.249017259855	DHFR|MTHFD1L	http://www.pantherdb.org/pathway/pathwayDiagram.jsp?catAccession=P02743
Estrogen-stimulated signaling through PRKCZ	Reactome	R-HSA-9634635	2	6	0.102509523926	0.249017259855	MAPK1|PRKCZ	http://www.reactome.org/cgi-bin/eventbrowser_st_id?ST_ID=R-HSA-9634635
p75NTR negatively regulates cell cycle via SC1	Reactome	R-HSA-193670	2	6	0.102509523926	0.249017259855	HDAC3|HDAC2	http://www.reactome.org/cgi-bin/eventbrowser_st_id?ST_ID=R-HSA-193670
RUNX1 regulates transcription of genes involved in BCR signaling	Reactome	R-HSA-8939245	2	6	0.102509523926	0.249017259855	CBFB|RUNX1	http://www.reactome.org/cgi-bin/eventbrowser_st_id?ST_ID=R-HSA-8939245
TNFR1-mediated ceramide production	Reactome	R-HSA-5626978	2	6	0.102509523926	0.249017259855	SMPD3|TNFRSF1A	http://www.reactome.org/cgi-bin/eventbrowser_st_id?ST_ID=R-HSA-5626978
PTK6 Regulates Cell Cycle	Reactome	R-HSA-8849470	2	6	0.102509523926	0.249017259855	CCNE1|PTK6	http://www.reactome.org/cgi-bin/eventbrowser_st_id?ST_ID=R-HSA-8849470
Sulfide oxidation to sulfate	Reactome	R-HSA-1614517	2	6	0.102509523926	0.249017259855	TST|SLC25A10	http://www.reactome.org/cgi-bin/eventbrowser_st_id?ST_ID=R-HSA-1614517
Synthesis of Dolichyl-phosphate	Reactome	R-HSA-446199	2	6	0.102509523926	0.249017259855	MVD|NUS1	http://www.reactome.org/cgi-bin/eventbrowser_st_id?ST_ID=R-HSA-446199
Phenylalanine metabolism	Reactome	R-HSA-8964208	2	6	0.102509523926	0.249017259855	IL4I1|ASRGL1	http://www.reactome.org/cgi-bin/eventbrowser_st_id?ST_ID=R-HSA-8964208
@@Phenylalanine metabolism	KEGG PATHWAY	hsa00360	3	17	0.159154383949	0.319338655291	MAOB|IL4I1|ALDH1A3	http://www.genome.jp/kegg-bin/show_pathway?hsa00360/hsa:259307%09red/hsa:4129%09red/hsa:220%09red
RNA Polymerase III Transcription Termination	Reactome	R-HSA-73980	4	22	0.103199763663	0.249229582232	POLR2E|NFIB|POLR2F|POLR2H	http://www.reactome.org/cgi-bin/eventbrowser_st_id?ST_ID=R-HSA-73980
RA biosynthesis pathway	Reactome	R-HSA-5365859	4	22	0.103199763663	0.249229582232	RDH14|ALDH1A3|CYP26A1|CYP26C1	http://www.reactome.org/cgi-bin/eventbrowser_st_id?ST_ID=R-HSA-5365859
Dopamine Neurotransmitter Release Cycle	Reactome	R-HSA-212676	4	22	0.103199763663	0.249229582232	SYN1|CPLX1|SYN2|PPFIA1	http://www.reactome.org/cgi-bin/eventbrowser_st_id?ST_ID=R-HSA-212676
Defects in vitamin and cofactor metabolism	Reactome	R-HSA-3296482	4	22	0.103199763663	0.249229582232	CBLC|PCCA|MCCC1|AMN	http://www.reactome.org/cgi-bin/eventbrowser_st_id?ST_ID=R-HSA-3296482
APC/C:Cdh1 mediated degradation of Cdc20 and other APC/C:Cdh1 targeted proteins in late mitosis/early G1	Reactome	R-HSA-174178	9	71	0.103759865969	0.250512557381	CDC16|FZR1|PSMD3|PSMD2|AURKA|UBC|APC2|CDC20|ANAPC4	http://www.reactome.org/cgi-bin/eventbrowser_st_id?ST_ID=R-HSA-174178
PPARA activates gene expression	Reactome	R-HSA-1989781	13	114	0.104875172102	0.253134902471	HDAC3|NCOA6|CPT2|ESRRA|CARM1|RXRB|MED26|SMARCD3|MED15|TRIB3|CDK8|NPAS2|ROR1	http://www.reactome.org/cgi-bin/eventbrowser_st_id?ST_ID=R-HSA-1989781
Ca2+ pathway	Reactome	R-HSA-4086398	8	61	0.105890880843	0.255373507632	TCF7|GNB1|FZD2|TCF7L1|PRKACA|LEF1|GNB2|WNT11	http://www.reactome.org/cgi-bin/eventbrowser_st_id?ST_ID=R-HSA-4086398
EPHB-mediated forward signaling	Reactome	R-HSA-3928662	6	41	0.106224998889	0.255469651067	EFNB3|ACTG1|ARPC2|LIMK1|FYN|ARPC4	http://www.reactome.org/cgi-bin/eventbrowser_st_id?ST_ID=R-HSA-3928662
Sphingolipid de novo biosynthesis	Reactome	R-HSA-1660661	6	41	0.106224998889	0.255469651067	SPHK1|CERS2|CSNK1G2|PRKD2|OSBP|SGPP1	http://www.reactome.org/cgi-bin/eventbrowser_st_id?ST_ID=R-HSA-1660661
Formation of the ternary complex, and subsequently, the 43S complex	Reactome	R-HSA-72695	7	51	0.106964002441	0.256891139472	EIF3J|RPS23|RPS14|EIF3B|RPS7|RPS2|UBC	http://www.reactome.org/cgi-bin/eventbrowser_st_id?ST_ID=R-HSA-72695
Small cell lung cancer	KEGG PATHWAY	hsa05222	11	93	0.108422965326	0.260323060001	TRAF4|FN1|E2F1|GADD45A|CCNE1|CHUK|RXRB|GADD45G|AKT2|IKBKG|PIK3R2	http://www.genome.jp/kegg-bin/show_pathway?hsa05222/hsa:1647%09red/hsa:8517%09red/hsa:5296%09red/hsa:9618%09red/hsa:898%09red/hsa:1147%09red/hsa:208%09red/hsa:6257%09red/hsa:1869%09red/hsa:2335%09red/hsa:10912%09red
Regulation of lipid metabolism by Peroxisome proliferator-activated receptor alpha (PPARalpha)	Reactome	R-HSA-400206	13	115	0.109703525086	0.260895392846	HDAC3|NCOA6|CPT2|ESRRA|CARM1|RXRB|MED26|SMARCD3|MED15|TRIB3|CDK8|NPAS2|ROR1	http://www.reactome.org/cgi-bin/eventbrowser_st_id?ST_ID=R-HSA-400206
Translocation of SLC2A4 (GLUT4) to the plasma membrane	Reactome	R-HSA-1445148	9	72	0.109930133379	0.260895392846	EXOC3|ASPSCR1|ACTG1|RAB4A|RHOQ|EXOC5|YWHAH|AKT2|NMI	http://www.reactome.org/cgi-bin/eventbrowser_st_id?ST_ID=R-HSA-1445148
trans-Golgi Network Vesicle Budding	Reactome	R-HSA-199992	9	72	0.109930133379	0.260895392846	BLOC1S3|RAB5C|DNAJC6|TPD52L1|ACBD3|CTSZ|DNM2|TXNDC5|DTNBP1	http://www.reactome.org/cgi-bin/eventbrowser_st_id?ST_ID=R-HSA-199992
ethanol degradation II	BioCyc	PWY66-21	3	14	0.110404247099	0.260895392846	ACSS3|ACSS2|ACSS1	http://biocyc.org/HUMAN/NEW-IMAGE?type=NIL&object=PWY66-21
Regulation of TP53 Activity through Association with Co-factors	Reactome	R-HSA-6804759	3	14	0.110404247099	0.260895392846	POU4F1|AKT2|POU4F2	http://www.reactome.org/cgi-bin/eventbrowser_st_id?ST_ID=R-HSA-6804759
Defective EXT1 causes exostoses 1, TRPS2 and CHDS	Reactome	R-HSA-3656253	3	14	0.110404247099	0.260895392846	GPC1|GPC2|GPC5	http://www.reactome.org/cgi-bin/eventbrowser_st_id?ST_ID=R-HSA-3656253
Acetylcholine binding and downstream events	Reactome	R-HSA-181431	3	14	0.110404247099	0.260895392846	CHRNA5|CHRNB2|CHRNB4	http://www.reactome.org/cgi-bin/eventbrowser_st_id?ST_ID=R-HSA-181431
Defective EXT2 causes exostoses 2	Reactome	R-HSA-3656237	3	14	0.110404247099	0.260895392846	GPC1|GPC2|GPC5	http://www.reactome.org/cgi-bin/eventbrowser_st_id?ST_ID=R-HSA-3656237
Postsynaptic nicotinic acetylcholine receptors	Reactome	R-HSA-622327	3	14	0.110404247099	0.260895392846	CHRNA5|CHRNB2|CHRNB4	http://www.reactome.org/cgi-bin/eventbrowser_st_id?ST_ID=R-HSA-622327
CS/DS degradation	Reactome	R-HSA-2024101	3	14	0.110404247099	0.260895392846	HEXB|IDUA|CSPG5	http://www.reactome.org/cgi-bin/eventbrowser_st_id?ST_ID=R-HSA-2024101
SHC-mediated cascade:FGFR1	Reactome	R-HSA-5654688	3	14	0.110404247099	0.260895392846	FGF4|FGF3|FGF2	http://www.reactome.org/cgi-bin/eventbrowser_st_id?ST_ID=R-HSA-5654688
GRB2 events in ERBB2 signaling	Reactome	R-HSA-1963640	3	14	0.110404247099	0.260895392846	NRG3|NRG2|BTC	http://www.reactome.org/cgi-bin/eventbrowser_st_id?ST_ID=R-HSA-1963640
RUNX3 regulates NOTCH signaling	Reactome	R-HSA-8941856	3	14	0.110404247099	0.260895392846	RUNX3|KAT2B|KAT2A	http://www.reactome.org/cgi-bin/eventbrowser_st_id?ST_ID=R-HSA-8941856
SEMA3A-Plexin repulsion signaling by inhibiting Integrin adhesion	Reactome	R-HSA-399955	3	14	0.110404247099	0.260895392846	PIP5K1C|RRAS|FYN	http://www.reactome.org/cgi-bin/eventbrowser_st_id?ST_ID=R-HSA-399955
Synthesis of IP2, IP, and Ins in the cytosol	Reactome	R-HSA-1855183	3	14	0.110404247099	0.260895392846	INPP5A|SYNJ1|INPP4A	http://www.reactome.org/cgi-bin/eventbrowser_st_id?ST_ID=R-HSA-1855183
TP53 regulates transcription of several additional cell death genes whose specific roles in p53-dependent apoptosis remain uncertain	Reactome	R-HSA-6803205	3	14	0.110404247099	0.260895392846	NDRG1|RABGGTA|TP53I3	http://www.reactome.org/cgi-bin/eventbrowser_st_id?ST_ID=R-HSA-6803205
Retrograde neurotrophin signalling	Reactome	R-HSA-177504	3	14	0.110404247099	0.260895392846	NTRK1|DNM3|DNM2	http://www.reactome.org/cgi-bin/eventbrowser_st_id?ST_ID=R-HSA-177504
InlB-mediated entry of Listeria monocytogenes into host cell	Reactome	R-HSA-8875360	3	14	0.110404247099	0.260895392846	SH3GL1|SH3GL3|UBC	http://www.reactome.org/cgi-bin/eventbrowser_st_id?ST_ID=R-HSA-8875360
Opioid proenkephalin pathway	PANTHER	P05915	5	32	0.111834491889	0.263129284167	GNB1|GNB2|GNAI2|KCNK9|KCNK3	http://www.pantherdb.org/pathway/pathwayDiagram.jsp?catAccession=P05915
Opioid proopiomelanocortin pathway	PANTHER	P05917	5	32	0.111834491889	0.263129284167	GNB1|GNB2|GNAI2|KCNK9|KCNK3	http://www.pantherdb.org/pathway/pathwayDiagram.jsp?catAccession=P05917
Amino acid transport across the plasma membrane	Reactome	R-HSA-352230	5	32	0.111834491889	0.263129284167	SLC1A5|SLC25A29|SLC7A10|SLC43A2|SLC43A1	http://www.reactome.org/cgi-bin/eventbrowser_st_id?ST_ID=R-HSA-352230
Adherens junctions interactions	Reactome	R-HSA-418990	5	32	0.111834491889	0.263129284167	NECTIN2|NECTIN3|CDH24|CDH15|ACTG1	http://www.reactome.org/cgi-bin/eventbrowser_st_id?ST_ID=R-HSA-418990
Endosomal Sorting Complex Required For Transport (ESCRT)	Reactome	R-HSA-917729	5	32	0.111834491889	0.263129284167	UBAP1|CHMP4B|VPS37D|VPS37B|UBC	http://www.reactome.org/cgi-bin/eventbrowser_st_id?ST_ID=R-HSA-917729
Longevity regulating pathway - multiple species	KEGG PATHWAY	hsa04213	8	62	0.112679321631	0.265045210079	SIRT1|HDAC2|FOXA2|PRKAA1|AKT2|AKT1S1|PIK3R2|HSPA1L	http://www.genome.jp/kegg-bin/show_pathway?hsa04213/hsa:3305%09red/hsa:3066%09red/hsa:23411%09red/hsa:208%09red/hsa:5562%09red/hsa:5296%09red/hsa:3170%09red/hsa:84335%09red
Mitotic Metaphase and Anaphase	Reactome	R-HSA-2555396	20	195	0.114483346804	0.267539209398	PPP2CB|RCC2|ANKLE2|CDC16|PPP1CC|PDS5A|CDCA5|LEMD2|PSMD3|PSMD2|PPP2R5A|FBXO31|NDEL1|UBC|APC2|PPP2R5E|CDC20|KIF2A|ANAPC4|PPP2R5B	http://www.reactome.org/cgi-bin/eventbrowser_st_id?ST_ID=R-HSA-2555396
Histidine metabolism	KEGG PATHWAY	hsa00340	4	23	0.114818140315	0.267539209398	MAOB|FTCD|CARNS1|ALDH1A3	http://www.genome.jp/kegg-bin/show_pathway?hsa00340/hsa:10841%09red/hsa:4129%09red/hsa:220%09red/hsa:57571%09red
Acyl chain remodelling of PS	Reactome	R-HSA-1482801	4	23	0.114818140315	0.267539209398	OSBPL10|OSBPL8|LPCAT3|PLA2G2F	http://www.reactome.org/cgi-bin/eventbrowser_st_id?ST_ID=R-HSA-1482801
Glutamate Neurotransmitter Release Cycle	Reactome	R-HSA-210500	4	23	0.114818140315	0.267539209398	GLS|SLC17A7|CPLX1|PPFIA1	http://www.reactome.org/cgi-bin/eventbrowser_st_id?ST_ID=R-HSA-210500
Growth hormone receptor signaling	Reactome	R-HSA-982772	4	23	0.114818140315	0.267539209398	MAPK3|MAPK1|SOCS1|SOCS3	http://www.reactome.org/cgi-bin/eventbrowser_st_id?ST_ID=R-HSA-982772
Downstream signaling of activated FGFR4	Reactome	R-HSA-5654716	4	23	0.114818140315	0.267539209398	FGF18|FGF4|FGF2|FRS3	http://www.reactome.org/cgi-bin/eventbrowser_st_id?ST_ID=R-HSA-5654716
M Phase	Reactome	R-HSA-68886	36	384	0.115971690939	0.270154607119	GORASP2|KMT5A|PDS5A|PSMD3|PSMD2|RAB2A|PRKAR2B|KIF2A|LEMD2|SET|CDC16|CTDNEP1|MASTL|HAUS3|CSNK2A2|CSNK1E|CDCA5|PRKCB|CNEP1R1|NDEL1|APC2|PPP2R5E|ANAPC4|RCC2|ANKLE2|PPP1CC|PPP2CB|CDC20|PRKACA|FBXO31|UBC|MAPK1|TUBGCP3|CEP78|PPP2R5A|PPP2R5B	http://www.reactome.org/cgi-bin/eventbrowser_st_id?ST_ID=R-HSA-68886
Integrin cell surface interactions	Reactome	R-HSA-216083	10	84	0.11846525638	0.275379049921	ITGA9|ITGB3|ITGB5|ITGB7|FN1|COL9A3|ITGA7|ICAM5|COL13A1|COL23A1	http://www.reactome.org/cgi-bin/eventbrowser_st_id?ST_ID=R-HSA-216083
Hedgehog 'on' state	Reactome	R-HSA-5632684	10	84	0.11846525638	0.275379049921	ULK3|EVC|GRK2|PSMD3|PSMD2|SMO|IHH|GLI1|UBC|GAS1	http://www.reactome.org/cgi-bin/eventbrowser_st_id?ST_ID=R-HSA-5632684
Metabolism of nucleotides	Reactome	R-HSA-15869	11	95	0.119588505146	0.275379049921	ENTPD6|ENTPD4|NT5M|NME2|UCK1|CMPK1|DCTD|AK5|DPYS|AMPD3|TYMP	http://www.reactome.org/cgi-bin/eventbrowser_st_id?ST_ID=R-HSA-15869
TCR signaling	Reactome	R-HSA-202403	13	117	0.119746691714	0.275379049921	CSK|PTPRJ|CDC34|CHUK|PSMD3|PSMD2|PIK3R2|TMEM189-UBE2V1|IKBKG|UBC|LCK|MALT1|ZAP70	http://www.reactome.org/cgi-bin/eventbrowser_st_id?ST_ID=R-HSA-202403
Cargo concentration in the ER	Reactome	R-HSA-5694530	5	33	0.121819591357	0.275379049921	LMAN1L|CNIH3|CTSZ|TMED2|PREB	http://www.reactome.org/cgi-bin/eventbrowser_st_id?ST_ID=R-HSA-5694530
Nucleobase catabolism	Reactome	R-HSA-8956319	5	33	0.121819591357	0.275379049921	DPYS|ENTPD6|TYMP|ENTPD4|NT5M	http://www.reactome.org/cgi-bin/eventbrowser_st_id?ST_ID=R-HSA-8956319
Sialic acid metabolism	Reactome	R-HSA-4085001	5	33	0.121819591357	0.275379049921	NEU4|ST6GALNAC6|ST6GALNAC2|ST8SIA1|ST3GAL5	http://www.reactome.org/cgi-bin/eventbrowser_st_id?ST_ID=R-HSA-4085001
Thyroid hormone synthesis	KEGG PATHWAY	hsa04918	9	74	0.122868457193	0.275379049921	GSR|PLCB4|GNAS|PRKCB|ATP1B1|CREB3L3|CREB3L1|PRKACA|ATF4	http://www.genome.jp/kegg-bin/show_pathway?hsa04918/hsa:5579%09red/hsa:5578%09red/hsa:2936%09red/hsa:5332%09red/hsa:2778%09red/hsa:481%09red/hsa:468%09red/hsa:90993%09red/hsa:84699%09red
Signaling by Retinoic Acid	Reactome	R-HSA-5362517	6	43	0.123416095136	0.275379049921	PDK1|RXRB|RDH14|CYP26A1|CYP26C1|ALDH1A3	http://www.reactome.org/cgi-bin/eventbrowser_st_id?ST_ID=R-HSA-5362517
Retinoid metabolism and transport	Reactome	R-HSA-975634	6	43	0.123416095136	0.275379049921	LRP8|GPC1|GPC2|ST7|GPC5|GPIHBP1	http://www.reactome.org/cgi-bin/eventbrowser_st_id?ST_ID=R-HSA-975634
GABA shunt	BioCyc	GLUDEG-I-PWY	2	7	0.125911324863	0.275379049921	ALDH5A1|GLUD2	http://biocyc.org/HUMAN/NEW-IMAGE?type=NIL&object=GLUDEG-I-PWY
Neurofascin interactions	Reactome	R-HSA-447043	2	7	0.125911324863	0.275379049921	NRCAM|F3	http://www.reactome.org/cgi-bin/eventbrowser_st_id?ST_ID=R-HSA-447043
CREB phosphorylation	Reactome	R-HSA-199920	2	7	0.125911324863	0.275379049921	RPS6KA1|MAPKAPK2	http://www.reactome.org/cgi-bin/eventbrowser_st_id?ST_ID=R-HSA-199920
RUNX3 regulates CDKN1A transcription	Reactome	R-HSA-8941855	2	7	0.125911324863	0.275379049921	TGFB1|RUNX3	http://www.reactome.org/cgi-bin/eventbrowser_st_id?ST_ID=R-HSA-8941855
Reversal of alkylation damage by DNA dioxygenases	Reactome	R-HSA-73943	2	7	0.125911324863	0.275379049921	ASCC2|ASCC1	http://www.reactome.org/cgi-bin/eventbrowser_st_id?ST_ID=R-HSA-73943
Highly sodium permeable acetylcholine nicotinic receptors	Reactome	R-HSA-629587	2	7	0.125911324863	0.275379049921	CHRNB2|CHRNB4	http://www.reactome.org/cgi-bin/eventbrowser_st_id?ST_ID=R-HSA-629587
Nef and signal transduction	Reactome	R-HSA-164944	2	7	0.125911324863	0.275379049921	FYN|LCK	http://www.reactome.org/cgi-bin/eventbrowser_st_id?ST_ID=R-HSA-164944
Nectin/Necl trans heterodimerization	Reactome	R-HSA-420597	2	7	0.125911324863	0.275379049921	NECTIN2|NECTIN3	http://www.reactome.org/cgi-bin/eventbrowser_st_id?ST_ID=R-HSA-420597
Defective HLCS causes multiple carboxylase deficiency	Reactome	R-HSA-3371599	2	7	0.125911324863	0.275379049921	PCCA|MCCC1	http://www.reactome.org/cgi-bin/eventbrowser_st_id?ST_ID=R-HSA-3371599
Zinc efflux and compartmentalization by the SLC30 family	Reactome	R-HSA-435368	2	7	0.125911324863	0.275379049921	SLC30A3|SLC30A2	http://www.reactome.org/cgi-bin/eventbrowser_st_id?ST_ID=R-HSA-435368
Attachment of GPI anchor to uPAR	Reactome	R-HSA-162791	2	7	0.125911324863	0.275379049921	PGAP1|GPAA1	http://www.reactome.org/cgi-bin/eventbrowser_st_id?ST_ID=R-HSA-162791
ARMS-mediated activation	Reactome	R-HSA-170984	2	7	0.125911324863	0.275379049921	BRAF|NTRK1	http://www.reactome.org/cgi-bin/eventbrowser_st_id?ST_ID=R-HSA-170984
superpathway of pyrimidine ribonucleotides de novo biosynthesis	BioCyc	PWY0-162	3	15	0.125953721175	0.275379049921	CMPK1|CMPK2|NME2	http://biocyc.org/HUMAN/NEW-IMAGE?type=NIL&object=PWY0-162
Glycosphingolipid biosynthesis - globo and isoglobo series	KEGG PATHWAY	hsa00603	3	15	0.125953721175	0.275379049921	A4GALT|HEXB|ST8SIA1	http://www.genome.jp/kegg-bin/show_pathway?hsa00603/hsa:3074%09red/hsa:53947%09red/hsa:6489%09red
TRAF6 mediated IRF7 activation in TLR7/8 or 9 signaling	Reactome	R-HSA-975110	3	15	0.125953721175	0.275379049921	IRAK1|TMEM189-UBE2V1|UBC	http://www.reactome.org/cgi-bin/eventbrowser_st_id?ST_ID=R-HSA-975110
N-Glycan antennae elongation	Reactome	R-HSA-975577	3	15	0.125953721175	0.275379049921	B4GALT2|B4GALT5|MGAT4B	http://www.reactome.org/cgi-bin/eventbrowser_st_id?ST_ID=R-HSA-975577
WNT5A-dependent internalization of FZD4	Reactome	R-HSA-5099900	3	15	0.125953721175	0.275379049921	DVL2|PRKCB|PRKACA	http://www.reactome.org/cgi-bin/eventbrowser_st_id?ST_ID=R-HSA-5099900
Activation of BAD and translocation to mitochondria	Reactome	R-HSA-111447	3	15	0.125953721175	0.275379049921	YWHAH|PPP3CC|AKT2	http://www.reactome.org/cgi-bin/eventbrowser_st_id?ST_ID=R-HSA-111447
Apoptotic factor-mediated response	Reactome	R-HSA-111471	3	15	0.125953721175	0.275379049921	MAPK3|MAPK1|AVEN	http://www.reactome.org/cgi-bin/eventbrowser_st_id?ST_ID=R-HSA-111471
PI-3K cascade:FGFR1	Reactome	R-HSA-5654689	3	15	0.125953721175	0.275379049921	FGF4|FGF3|FGF2	http://www.reactome.org/cgi-bin/eventbrowser_st_id?ST_ID=R-HSA-5654689
Synthesis of Prostaglandins (PG) and Thromboxanes (TX)	Reactome	R-HSA-2162123	3	15	0.125953721175	0.275379049921	PTGES2|PRXL2B|TBXAS1	http://www.reactome.org/cgi-bin/eventbrowser_st_id?ST_ID=R-HSA-2162123
Collagen degradation	Reactome	R-HSA-1442490	8	64	0.126941552191	0.276576762797	PHYKPL|MMP11|COL9A3|TMPRSS6|COL13A1|COL23A1|COL26A1|MMP2	http://www.reactome.org/cgi-bin/eventbrowser_st_id?ST_ID=R-HSA-1442490
Semaphorin interactions	Reactome	R-HSA-373755	8	64	0.126941552191	0.276576762797	DPYSL5|PIP5K1C|LIMK1|FYN|RRAS|CDK5R1|CRMP1|RHOB	http://www.reactome.org/cgi-bin/eventbrowser_st_id?ST_ID=R-HSA-373755
Glycosaminoglycan biosynthesis - heparan sulfate / heparin	KEGG PATHWAY	hsa00534	4	24	0.126979379925	0.276576762797	B3GALT6|HS3ST3A1|HS6ST1|B4GALT7	http://www.genome.jp/kegg-bin/show_pathway?hsa00534/hsa:126792%09red/hsa:11285%09red/hsa:9394%09red/hsa:9955%09red
Diseases associated with the TLR signaling cascade	Reactome	R-HSA-5602358	4	24	0.126979379925	0.276576762797	UNC93B1|NFKB2|IKBKG|CHUK	http://www.reactome.org/cgi-bin/eventbrowser_st_id?ST_ID=R-HSA-5602358
Downstream signaling of activated FGFR1	Reactome	R-HSA-5654687	4	24	0.126979379925	0.276576762797	FGF4|FGF3|FGF2|FRS3	http://www.reactome.org/cgi-bin/eventbrowser_st_id?ST_ID=R-HSA-5654687
NOTCH3 Intracellular Domain Regulates Transcription	Reactome	R-HSA-9013508	4	24	0.126979379925	0.276576762797	HEY2|KAT2B|KAT2A|PBX1	http://www.reactome.org/cgi-bin/eventbrowser_st_id?ST_ID=R-HSA-9013508
SUMOylation of intracellular receptors	Reactome	R-HSA-4090294	4	24	0.126979379925	0.276576762797	PGR|PIAS4|ROR1|NR5A1	http://www.reactome.org/cgi-bin/eventbrowser_st_id?ST_ID=R-HSA-4090294
TRAF6 mediated NF-kB activation	Reactome	R-HSA-933542	4	24	0.126979379925	0.276576762797	CHUK|NFKB2|IKBKG|RNF135	http://www.reactome.org/cgi-bin/eventbrowser_st_id?ST_ID=R-HSA-933542
Diseases of Immune System	Reactome	R-HSA-5260271	4	24	0.126979379925	0.276576762797	UNC93B1|NFKB2|IKBKG|CHUK	http://www.reactome.org/cgi-bin/eventbrowser_st_id?ST_ID=R-HSA-5260271
ECM-receptor interaction	KEGG PATHWAY	hsa04512	10	86	0.13097687152	0.284926383997	ITGA9|ITGB3|ITGB5|ITGB7|FN1|COL9A3|ITGA7|NPNT|GP5|SV2B	http://www.genome.jp/kegg-bin/show_pathway?hsa04512/hsa:2814%09red/hsa:3679%09red/hsa:3680%09red/hsa:1299%09red/hsa:2335%09red/hsa:3695%09red/hsa:3693%09red/hsa:3690%09red/hsa:255743%09red/hsa:9899%09red
Cellular response to heat stress	Reactome	R-HSA-3371556	10	86	0.13097687152	0.284926383997	HSF1|BAG3|SIRT1|HSPA4L|HSPA12B|MAPK3|AKT1S1|MAPK1|MAPKAPK2|HSPA1L	http://www.reactome.org/cgi-bin/eventbrowser_st_id?ST_ID=R-HSA-3371556
Interleukin-4 and Interleukin-13 signaling	Reactome	R-HSA-6785807	12	108	0.131087169368	0.285094890894	TGFB1|SOCS1|SOCS3|FN1|PIM1|TWIST1|NDN|RHOU|SOX2|MMP2|FGF2|ROR1	http://www.reactome.org/cgi-bin/eventbrowser_st_id?ST_ID=R-HSA-6785807
Propanoate metabolism	KEGG PATHWAY	hsa00640	5	34	0.132202990415	0.286946590696	ACSS3|ACSS2|ALDH6A1|PCCA|ACSS1	http://www.genome.jp/kegg-bin/show_pathway?hsa00640/hsa:84532%09red/hsa:79611%09red/hsa:5095%09red/hsa:55902%09red/hsa:4329%09red
Intra-Golgi traffic	Reactome	R-HSA-6811438	6	44	0.132491236499	0.287428514563	COG8|YKT6|MAN1C1|NSF|CYTH1|BET1L	http://www.reactome.org/cgi-bin/eventbrowser_st_id?ST_ID=R-HSA-6811438
DNA Repair	Reactome	R-HSA-73894	31	331	0.137008286059	0.297005228356	MAD2L2|ACD|ASCC1|MUS81|NPLOC4|POLI|GPS1|PPP4C|POLD2|KDM4B|FANCE|RMI2|FAAP20|RAD51|TCEA1|POLR2E|HERC2|TERF2IP|PAXIP1|INO80B|POLR2H|SMUG1|PPP5C|KAT5|TERF2|TERF1|PIAS4|UBC|ASCC2|ACTR5|POLR2F	http://www.reactome.org/cgi-bin/eventbrowser_st_id?ST_ID=R-HSA-73894
Pathogenic Escherichia coli infection	KEGG PATHWAY	hsa05130	7	55	0.138668015797	0.300228357394	ACTG1|NCK2|ARPC2|ARPC5L|FYN|ARPC4|PRKACA	http://www.genome.jp/kegg-bin/show_pathway?hsa05130/hsa:5578%09red/hsa:81873%09red/hsa:10109%09red/hsa:2534%09red/hsa:10093%09red/hsa:8440%09red/hsa:71%09red
Basigin interactions	Reactome	R-HSA-210991	4	25	0.139652249604	0.301607171907	SLC16A8|SLC7A10|MAG|ATP1B1	http://www.reactome.org/cgi-bin/eventbrowser_st_id?ST_ID=R-HSA-210991
FGFR1 mutant receptor activation	Reactome	R-HSA-1839124	4	25	0.139652249604	0.301607171907	TRIM24|FGF4|FGF2|BCR	http://www.reactome.org/cgi-bin/eventbrowser_st_id?ST_ID=R-HSA-1839124
Hepatitis C	KEGG PATHWAY	hsa05160	16	155	0.140474548509	0.302359752331	TNFRSF1A|SOCS3|E2F1|MAP2K2|CLDN23|PPP2CB|CHUK|MAP2K1|AKT2|MAPK3|YWHAH|MAPK1|IKBKG|FADD|PIK3R2|BRAF	http://www.genome.jp/kegg-bin/show_pathway?hsa05160/hsa:7533%09red/hsa:5595%09red/hsa:8517%09red/hsa:673%09red/hsa:5594%09red/hsa:8772%09red/hsa:5296%09red/hsa:1147%09red/hsa:5605%09red/hsa:208%09red/hsa:5604%09red/hsa:5516%09red/hsa:7132%09red/hsa:1869%09red/hsa:137075%09red/hsa:9021%09red
Basal transcription factors	KEGG PATHWAY	hsa03022	6	45	0.14187323132	0.302359752331	GTF2E2|TAF4|TAF6L|GTF2IRD1|TAF15|TAF5L	http://www.genome.jp/kegg-bin/show_pathway?hsa03022/hsa:9569%09red/hsa:27097%09red/hsa:6874%09red/hsa:2961%09red/hsa:10629%09red/hsa:8148%09red
ABC transporters	KEGG PATHWAY	hsa02010	6	45	0.14187323132	0.302359752331	TAP1|ABCG5|ABCA7|ABCB10|ABCB6|ABCD1	http://www.genome.jp/kegg-bin/show_pathway?hsa02010/hsa:10058%09red/hsa:6890%09red/hsa:10347%09red/hsa:64240%09red/hsa:23456%09red/hsa:215%09red
Activation of NF-kappaB in B cells	Reactome	R-HSA-1169091	8	66	0.142091265908	0.302359752331	PRKCB|CHUK|PSMD3|NFKBIE|IKBKG|UBC|PSMD2|MALT1	http://www.reactome.org/cgi-bin/eventbrowser_st_id?ST_ID=R-HSA-1169091
superpathway of pyrimidine deoxyribonucleoside salvage	BioCyc	PWY-7200	3	16	0.142229581723	0.302359752331	CMPK1|CMPK2|NME2	http://biocyc.org/HUMAN/NEW-IMAGE?type=NIL&object=PWY-7200
Caspase activation via Death Receptors in the presence of ligand	Reactome	R-HSA-140534	3	16	0.142229581723	0.302359752331	TICAM2|TMED7-TICAM2|FADD	http://www.reactome.org/cgi-bin/eventbrowser_st_id?ST_ID=R-HSA-140534
p75NTR signals via NF-kB	Reactome	R-HSA-193639	3	16	0.142229581723	0.302359752331	SQSTM1|IRAK1|UBC	http://www.reactome.org/cgi-bin/eventbrowser_st_id?ST_ID=R-HSA-193639
IRAK2 mediated activation of TAK1 complex upon TLR7/8 or 9 stimulation	Reactome	R-HSA-975163	3	16	0.142229581723	0.302359752331	TICAM2|TMED7-TICAM2|UBC	http://www.reactome.org/cgi-bin/eventbrowser_st_id?ST_ID=R-HSA-975163
SHC-mediated cascade:FGFR4	Reactome	R-HSA-5654719	3	16	0.142229581723	0.302359752331	FGF18|FGF4|FGF2	http://www.reactome.org/cgi-bin/eventbrowser_st_id?ST_ID=R-HSA-5654719
Regulation of gene expression in late stage (branching morphogenesis) pancreatic bud precursor cells	Reactome	R-HSA-210744	3	16	0.142229581723	0.302359752331	NEUROG3|KAT2B|KAT2A	http://www.reactome.org/cgi-bin/eventbrowser_st_id?ST_ID=R-HSA-210744
TRAF6-mediated induction of TAK1 complex within TLR4 complex	Reactome	R-HSA-937072	3	16	0.142229581723	0.302359752331	TICAM2|TMED7-TICAM2|UBC	http://www.reactome.org/cgi-bin/eventbrowser_st_id?ST_ID=R-HSA-937072
FOXO-mediated transcription of cell death genes	Reactome	R-HSA-9614657	3	16	0.142229581723	0.302359752331	PINK1|BBC3|STK11	http://www.reactome.org/cgi-bin/eventbrowser_st_id?ST_ID=R-HSA-9614657
Metabolism of folate and pterines	Reactome	R-HSA-196757	3	16	0.142229581723	0.302359752331	DHFR|MTHFD1L|SHMT1	http://www.reactome.org/cgi-bin/eventbrowser_st_id?ST_ID=R-HSA-196757
Metabolism of porphyrins	Reactome	R-HSA-189445	3	16	0.142229581723	0.302359752331	CPOX|FECH|UROS	http://www.reactome.org/cgi-bin/eventbrowser_st_id?ST_ID=R-HSA-189445
Synthesis of PIPs at the early endosome membrane	Reactome	R-HSA-1660516	3	16	0.142229581723	0.302359752331	VAC14|INPP4A|PIKFYVE	http://www.reactome.org/cgi-bin/eventbrowser_st_id?ST_ID=R-HSA-1660516
Acetylcholine Neurotransmitter Release Cycle	Reactome	R-HSA-264642	3	16	0.142229581723	0.302359752331	SLC18A3|CPLX1|PPFIA1	http://www.reactome.org/cgi-bin/eventbrowser_st_id?ST_ID=R-HSA-264642
Mitotic Spindle Checkpoint	Reactome	R-HSA-69618	12	110	0.142772986068	0.303335509486	RCC2|CDC16|PPP1CC|PPP2CB|PPP2R5A|NDEL1|APC2|PPP2R5E|CDC20|KIF2A|ANAPC4|PPP2R5B	http://www.reactome.org/cgi-bin/eventbrowser_st_id?ST_ID=R-HSA-69618
Prion diseases	KEGG PATHWAY	hsa05020	5	35	0.142968083946	0.303335509486	MAPK3|MAP2K1|MAPK1|FYN|MAP2K2	http://www.genome.jp/kegg-bin/show_pathway?hsa05020/hsa:5604%09red/hsa:5595%09red/hsa:5594%09red/hsa:2534%09red/hsa:5605%09red
Ion homeostasis	Reactome	R-HSA-5578775	7	56	0.147236869857	0.308123108126	ORAI2|FXYD6|ORAI1|AHCYL1|SRI|ATP1B1|TRPC1	http://www.reactome.org/cgi-bin/eventbrowser_st_id?ST_ID=R-HSA-5578775
Degradation of DVL	Reactome	R-HSA-4641258	7	56	0.147236869857	0.308123108126	PSMD3|PSMD2|DVL2|DVL3|DVL1|UBC|DACT1	http://www.reactome.org/cgi-bin/eventbrowser_st_id?ST_ID=R-HSA-4641258
GABA receptor activation	Reactome	R-HSA-977443	7	56	0.147236869857	0.308123108126	NPTN|KCNJ4|ARHGEF9|GNB1|GNB2|GABRA5|GNAI2	http://www.reactome.org/cgi-bin/eventbrowser_st_id?ST_ID=R-HSA-977443
Protein folding	Reactome	R-HSA-391251	11	100	0.150183213822	0.308123108126	HDAC3|GNAI2|FBXL3|CCNE1|GNB1|SPHK1|CSNK2A2|TBCC|GNB2|FBXW4|FBXW5	http://www.reactome.org/cgi-bin/eventbrowser_st_id?ST_ID=R-HSA-391251
TNFR2 non-canonical NF-kB pathway	Reactome	R-HSA-5668541	11	100	0.150183213822	0.308123108126	TNFSF12|UBE2M|TNFRSF1A|CHUK|PSMD3|TNFSF12-TNFSF13|TNFRSF25|UBC|RELB|NFKB2|PSMD2	http://www.reactome.org/cgi-bin/eventbrowser_st_id?ST_ID=R-HSA-5668541
Visual phototransduction	Reactome	R-HSA-2187338	11	100	0.150183213822	0.308123108126	FNTA|LRP8|GNB1|RGS9BP|GPC1|GPC2|ST7|PRKACA|GPC5|HSD17B1|GPIHBP1	http://www.reactome.org/cgi-bin/eventbrowser_st_id?ST_ID=R-HSA-2187338
globo-series glycosphingolipids biosynthesis	BioCyc	PWY-7838	2	8	0.15040609678	0.308123108126	A4GALT|UGCG	http://biocyc.org/HUMAN/NEW-IMAGE?type=NIL&object=PWY-7838
lacto-series glycosphingolipids biosynthesis	BioCyc	PWY-7839	2	8	0.15040609678	0.308123108126	UGCG|ST3GAL5	http://biocyc.org/HUMAN/NEW-IMAGE?type=NIL&object=PWY-7839
oleate biosynthesis	BioCyc	PWY-5996	2	8	0.15040609678	0.308123108126	ACOT4|FADS6	http://biocyc.org/HUMAN/NEW-IMAGE?type=NIL&object=PWY-5996
tRNA splicing II	BioCyc	PWY-7803	2	8	0.15040609678	0.308123108126	TSEN34|TSEN54	http://biocyc.org/HUMAN/NEW-IMAGE?type=NIL&object=PWY-7803
VEGF ligand-receptor interactions	Reactome	R-HSA-194313	2	8	0.15040609678	0.308123108126	VEGFC|FLT1	http://www.reactome.org/cgi-bin/eventbrowser_st_id?ST_ID=R-HSA-194313
Defective CHSY1 causes TPBS	Reactome	R-HSA-3595177	2	8	0.15040609678	0.308123108126	CHSY1|CSPG5	http://www.reactome.org/cgi-bin/eventbrowser_st_id?ST_ID=R-HSA-3595177
AMPK inhibits chREBP transcriptional activation activity	Reactome	R-HSA-163680	2	8	0.15040609678	0.308123108126	STK11|ADIPOR1	http://www.reactome.org/cgi-bin/eventbrowser_st_id?ST_ID=R-HSA-163680
Defects in biotin (Btn) metabolism	Reactome	R-HSA-3323169	2	8	0.15040609678	0.308123108126	PCCA|MCCC1	http://www.reactome.org/cgi-bin/eventbrowser_st_id?ST_ID=R-HSA-3323169
Defective CHST14 causes EDS, musculocontractural type	Reactome	R-HSA-3595174	2	8	0.15040609678	0.308123108126	CHST14|CSPG5	http://www.reactome.org/cgi-bin/eventbrowser_st_id?ST_ID=R-HSA-3595174
Synthesis of PG	Reactome	R-HSA-1483148	2	8	0.15040609678	0.308123108126	PLD6|PTPMT1	http://www.reactome.org/cgi-bin/eventbrowser_st_id?ST_ID=R-HSA-1483148
HuR (ELAVL1) binds and stabilizes mRNA	Reactome	R-HSA-450520	2	8	0.15040609678	0.308123108126	SET|PRKACA	http://www.reactome.org/cgi-bin/eventbrowser_st_id?ST_ID=R-HSA-450520
DNA Damage Reversal	Reactome	R-HSA-73942	2	8	0.15040609678	0.308123108126	ASCC2|ASCC1	http://www.reactome.org/cgi-bin/eventbrowser_st_id?ST_ID=R-HSA-73942
Ligand-receptor interactions	Reactome	R-HSA-5632681	2	8	0.15040609678	0.308123108126	GAS1|IHH	http://www.reactome.org/cgi-bin/eventbrowser_st_id?ST_ID=R-HSA-5632681
Histidine catabolism	Reactome	R-HSA-70921	2	8	0.15040609678	0.308123108126	FTCD|CARNS1	http://www.reactome.org/cgi-bin/eventbrowser_st_id?ST_ID=R-HSA-70921
Phosphate bond hydrolysis by NTPDase proteins	Reactome	R-HSA-8850843	2	8	0.15040609678	0.308123108126	ENTPD6|ENTPD4	http://www.reactome.org/cgi-bin/eventbrowser_st_id?ST_ID=R-HSA-8850843
Downregulation of ERBB4 signaling	Reactome	R-HSA-1253288	2	8	0.15040609678	0.308123108126	UBC|WWP1	http://www.reactome.org/cgi-bin/eventbrowser_st_id?ST_ID=R-HSA-1253288
FGFR1c ligand binding and activation	Reactome	R-HSA-190373	2	8	0.15040609678	0.308123108126	FGF4|FGF2	http://www.reactome.org/cgi-bin/eventbrowser_st_id?ST_ID=R-HSA-190373
VEGF binds to VEGFR leading to receptor dimerization	Reactome	R-HSA-195399	2	8	0.15040609678	0.308123108126	VEGFC|FLT1	http://www.reactome.org/cgi-bin/eventbrowser_st_id?ST_ID=R-HSA-195399
Signaling by activated point mutants of FGFR1	Reactome	R-HSA-1839122	2	8	0.15040609678	0.308123108126	FGF4|FGF2	http://www.reactome.org/cgi-bin/eventbrowser_st_id?ST_ID=R-HSA-1839122
Recycling of eIF2:GDP	Reactome	R-HSA-72731	2	8	0.15040609678	0.308123108126	EIF2B5|EIF2B1	http://www.reactome.org/cgi-bin/eventbrowser_st_id?ST_ID=R-HSA-72731
MAPK1 (ERK2) activation	Reactome	R-HSA-112411	2	8	0.15040609678	0.308123108126	MAP2K2|MAPK1	http://www.reactome.org/cgi-bin/eventbrowser_st_id?ST_ID=R-HSA-112411
Metabolism of RNA	Reactome	R-HSA-8953854	58	667	0.150919200162	0.309028418823	SRRM2|FUS|RPS14|RRP9|PSMD3|PSMD2|RPS7|ERF|MRM1|MAPK11|CPSF7|TXNL4A|CPSF4|MAPKAPK2|PCF11|SET|U2AF2|U2AF1|KHSRP|SRSF9|TRMT6|CTU1|HNRNPL|HNRNPM|PDCD7|SNRNP70|HNRNPD|PABPN1|WDR4|DDX42|RPS23|SRSF4|CNOT11|CHTOP|SENP3|ALYREF|ADAT3|POLR2E|USP39|POLR2F|BOP1|GTPBP3|TSEN54|SART1|BRF1|POLR2H|TSEN34|CTU2|RRP36|TRMT9B|NSUN2|ADARB1|CSNK1E|UPF3A|U2AF1L5|PRKACA|UBC|RPS2	http://www.reactome.org/cgi-bin/eventbrowser_st_id?ST_ID=R-HSA-8953854
Peptide hormone metabolism	Reactome	R-HSA-2980736	10	89	0.151007169925	0.309135640011	EXOC3|CTSZ|EXOC5|CDX2|CPE|PLA2G7|INHBB|ACHE|GATA4|FFAR1	http://www.reactome.org/cgi-bin/eventbrowser_st_id?ST_ID=R-HSA-2980736
Synaptic vesicle cycle	KEGG PATHWAY	hsa04721	9	78	0.15105869073	0.309168211438	STX2|DNM3|SLC17A7|NSF|TCIRG1|CPLX1|ATP6V0A2|DNM2|SLC18A3	http://www.genome.jp/kegg-bin/show_pathway?hsa04721/hsa:23545%09red/hsa:4905%09red/hsa:57030%09red/hsa:1785%09red/hsa:2054%09red/hsa:10815%09red/hsa:6572%09red/hsa:10312%09red/hsa:26052%09red
p53 pathway feedback loops 2	PANTHER	P04398	6	46	0.151551352644	0.310030359013	CCNE1|PPP2CB|AKT2|MAPK11|MAPK12|PIK3R2	http://www.pantherdb.org/pathway/pathwayDiagram.jsp?catAccession=P04398
Infectious disease	Reactome	R-HSA-5663205	34	372	0.152738826267	0.311053424002	TGFB1|RPS14|NELFB|CHMP4B|PSMD3|PSMD2|RPS7|MAP2K2|MAP2K1|MAP2K7|RPS2|TAF15|CPSF4|SH3GL1|SH3GL3|GTF2E2|VPS37D|FYN|VPS37B|SV2B|PABPN1|RPS23|UBAP1|TCEA1|POLR2E|POLR2F|CTDP1|POLR2H|TAF4|PSIP1|NELFCD|UBC|CDK9|LCK	http://www.reactome.org/cgi-bin/eventbrowser_st_id?ST_ID=R-HSA-5663205
superpathway of pyrimidine deoxyribonucleotides de novo biosynthesis	BioCyc	PWY-7211	4	26	0.15280383015	0.311053424002	CMPK1|CMPK2|DUT|NME2	http://biocyc.org/HUMAN/NEW-IMAGE?type=NIL&object=PWY-7211
FGFR2 alternative splicing	Reactome	R-HSA-6803529	4	26	0.15280383015	0.311053424002	POLR2E|POLR2F|POLR2H|HNRNPM	http://www.reactome.org/cgi-bin/eventbrowser_st_id?ST_ID=R-HSA-6803529
Metal ion SLC transporters	Reactome	R-HSA-425410	4	26	0.15280383015	0.311053424002	SLC39A8|SLC39A4|SLC30A3|SLC30A2	http://www.reactome.org/cgi-bin/eventbrowser_st_id?ST_ID=R-HSA-425410
WNT ligand biogenesis and trafficking	Reactome	R-HSA-3238698	4	26	0.15280383015	0.311053424002	WNT10A|WNT1|WNT11|PORCN	http://www.reactome.org/cgi-bin/eventbrowser_st_id?ST_ID=R-HSA-3238698
Calnexin/calreticulin cycle	Reactome	R-HSA-901042	4	26	0.15280383015	0.311053424002	RNF139|AMFR|RNF103|UBC	http://www.reactome.org/cgi-bin/eventbrowser_st_id?ST_ID=R-HSA-901042
Caspase activation via extrinsic apoptotic signalling pathway	Reactome	R-HSA-5357769	4	26	0.15280383015	0.311053424002	TICAM2|DAPK3|TMED7-TICAM2|FADD	http://www.reactome.org/cgi-bin/eventbrowser_st_id?ST_ID=R-HSA-5357769
Cell adhesion molecules (CAMs)	KEGG PATHWAY	hsa04514	15	146	0.153430495943	0.312182696455	ITGA9|F3|CDH15|ITGB7|NECTIN3|NRCAM|CD34|NRXN2|NRXN1|NECTIN2|GLG1|LRRC4B|CLDN23|MAG|MPZ	http://www.genome.jp/kegg-bin/show_pathway?hsa04514/hsa:947%09red/hsa:3680%09red/hsa:94030%09red/hsa:25945%09red/hsa:9379%09red/hsa:5819%09red/hsa:2734%09red/hsa:3695%09red/hsa:1272%09red/hsa:4897%09red/hsa:4359%09red/hsa:4099%09red/hsa:1013%09red/hsa:9378%09red/hsa:137075%09red
Epigenetic regulation of gene expression	Reactome	R-HSA-212165	15	146	0.153430495943	0.312182696455	SIRT1|HDAC2|SAP30|MBD3|EZH2|KAT2B|KAT2A|MTA1|POLR2E|POLR2F|SUZ12|MBD2|EED|SIN3B|POLR2H	http://www.reactome.org/cgi-bin/eventbrowser_st_id?ST_ID=R-HSA-212165
DNA replication	KEGG PATHWAY	hsa03030	5	36	0.154097086111	0.312952257688	POLD2|JUNB|MCM4|THSD8|RNASEH2C	http://www.genome.jp/kegg-bin/show_pathway?hsa03030/hsa:5425%09red/hsa:10535%09red/hsa:4173%09red/hsa:84153%09red
@@DNA Replication	Reactome	R-HSA-69306	11	126	0.357243556609	0.521189490896	CCNE1|CDC16|E2F1|FZR1|PSMD3|PSMD2|POLD2|MCM4|UBC|APC2|ANAPC4	http://www.reactome.org/cgi-bin/eventbrowser_st_id?ST_ID=R-HSA-69306
@@DNA replication	PANTHER	P00017	1	19	0.763962253106	0.791305211341	POLD2	http://www.pantherdb.org/pathway/pathwayDiagram.jsp?catAccession=P00017
Interleukin-1 signaling	Reactome	R-HSA-9020702	11	101	0.156745970826	0.31810858315	SQSTM1|PELI3|CHUK|PSMD3|PSMD2|MAP2K1|TMEM189-UBE2V1|IKBKG|UBC|NFKB2|IRAK1	http://www.reactome.org/cgi-bin/eventbrowser_st_id?ST_ID=R-HSA-9020702
Regulation of APC/C activators between G1/S and early anaphase	Reactome	R-HSA-176408	9	79	0.158567902745	0.319338655291	CDC16|FZR1|PSMD3|PSMD2|FBXO31|UBC|APC2|CDC20|ANAPC4	http://www.reactome.org/cgi-bin/eventbrowser_st_id?ST_ID=R-HSA-176408
CDP-diacylglycerol biosynthesis	BioCyc	PWY-5667	3	17	0.159154383949	0.319338655291	MBOAT7|AGPAT2|LPCAT3	http://biocyc.org/HUMAN/NEW-IMAGE?type=NIL&object=PWY-5667
PI-3K cascade:FGFR4	Reactome	R-HSA-5654720	3	17	0.159154383949	0.319338655291	FGF18|FGF4|FGF2	http://www.reactome.org/cgi-bin/eventbrowser_st_id?ST_ID=R-HSA-5654720
Regulation of RUNX1 Expression and Activity	Reactome	R-HSA-8934593	3	17	0.159154383949	0.319338655291	CCND3|CBFB|RUNX1	http://www.reactome.org/cgi-bin/eventbrowser_st_id?ST_ID=R-HSA-8934593
RIP-mediated NFkB activation via ZBP1	Reactome	R-HSA-1810476	3	17	0.159154383949	0.319338655291	NFKB2|IKBKG|CHUK	http://www.reactome.org/cgi-bin/eventbrowser_st_id?ST_ID=R-HSA-1810476
Metabolism of nitric oxide: eNOS activation and regulation	Reactome	R-HSA-202131	3	17	0.159154383949	0.319338655291	LYPLA1|DDAH2|DNM2	http://www.reactome.org/cgi-bin/eventbrowser_st_id?ST_ID=R-HSA-202131
PKA activation in glucagon signalling	Reactome	R-HSA-164378	3	17	0.159154383949	0.319338655291	PRKAR2B|PRKAR1B|GNAS	http://www.reactome.org/cgi-bin/eventbrowser_st_id?ST_ID=R-HSA-164378
Translesion synthesis by POLI	Reactome	R-HSA-5656121	3	17	0.159154383949	0.319338655291	MAD2L2|POLI|UBC	http://www.reactome.org/cgi-bin/eventbrowser_st_id?ST_ID=R-HSA-5656121
RNA Polymerase III Chain Elongation	Reactome	R-HSA-73780	3	17	0.159154383949	0.319338655291	POLR2E|POLR2F|POLR2H	http://www.reactome.org/cgi-bin/eventbrowser_st_id?ST_ID=R-HSA-73780
Hyaluronan metabolism	Reactome	R-HSA-2142845	3	17	0.159154383949	0.319338655291	HYAL2|HEXB|GUSB	http://www.reactome.org/cgi-bin/eventbrowser_st_id?ST_ID=R-HSA-2142845
Activation of IRF3/IRF7 mediated by TBK1/IKK epsilon	Reactome	R-HSA-936964	3	17	0.159154383949	0.319338655291	TICAM2|TMED7-TICAM2|UBC	http://www.reactome.org/cgi-bin/eventbrowser_st_id?ST_ID=R-HSA-936964
Acyl chain remodelling of PI	Reactome	R-HSA-1482922	3	17	0.159154383949	0.319338655291	MBOAT7|PLBD1|PLA2G2F	http://www.reactome.org/cgi-bin/eventbrowser_st_id?ST_ID=R-HSA-1482922
Mitotic Anaphase	Reactome	R-HSA-68882	19	194	0.160342478254	0.321573896097	PPP2CB|RCC2|ANKLE2|CDC16|PPP1CC|PDS5A|CDCA5|LEMD2|PSMD3|PSMD2|PPP2R5A|NDEL1|UBC|APC2|PPP2R5E|CDC20|KIF2A|ANAPC4|PPP2R5B	http://www.reactome.org/cgi-bin/eventbrowser_st_id?ST_ID=R-HSA-68882
Ether lipid metabolism	KEGG PATHWAY	hsa00565	6	47	0.161514104325	0.323400704278	AGPS|PLA2G7|CHPT1|PLA2G3|PLA2G2F|GAL3ST1	http://www.genome.jp/kegg-bin/show_pathway?hsa00565/hsa:50487%09red/hsa:56994%09red/hsa:8540%09red/hsa:9514%09red/hsa:64600%09red/hsa:7941%09red
RNA Polymerase II Transcription Initiation And Promoter Clearance	Reactome	R-HSA-76042	6	47	0.161514104325	0.323400704278	GTF2E2|TAF4|POLR2E|POLR2F|TAF15|POLR2H	http://www.reactome.org/cgi-bin/eventbrowser_st_id?ST_ID=R-HSA-76042
HIV Transcription Initiation	Reactome	R-HSA-167161	6	47	0.161514104325	0.323400704278	GTF2E2|TAF4|POLR2E|POLR2F|TAF15|POLR2H	http://www.reactome.org/cgi-bin/eventbrowser_st_id?ST_ID=R-HSA-167161
RNA Polymerase II HIV Promoter Escape	Reactome	R-HSA-167162	6	47	0.161514104325	0.323400704278	GTF2E2|TAF4|POLR2E|POLR2F|TAF15|POLR2H	http://www.reactome.org/cgi-bin/eventbrowser_st_id?ST_ID=R-HSA-167162
RNA Polymerase II Transcription Pre-Initiation And Promoter Opening	Reactome	R-HSA-73779	6	47	0.161514104325	0.323400704278	GTF2E2|TAF4|POLR2E|POLR2F|TAF15|POLR2H	http://www.reactome.org/cgi-bin/eventbrowser_st_id?ST_ID=R-HSA-73779
RNA Polymerase II Transcription Initiation	Reactome	R-HSA-75953	6	47	0.161514104325	0.323400704278	GTF2E2|TAF4|POLR2E|POLR2F|TAF15|POLR2H	http://www.reactome.org/cgi-bin/eventbrowser_st_id?ST_ID=R-HSA-75953
RNA Polymerase II Promoter Escape	Reactome	R-HSA-73776	6	47	0.161514104325	0.323400704278	GTF2E2|TAF4|POLR2E|POLR2F|TAF15|POLR2H	http://www.reactome.org/cgi-bin/eventbrowser_st_id?ST_ID=R-HSA-73776
Non-integrin membrane-ECM interactions	Reactome	R-HSA-3000171	7	58	0.165095976222	0.330039895362	TGFB1|ITGB3|ITGB5|FN1|PDGFB|PRKACA|FGF2	http://www.reactome.org/cgi-bin/eventbrowser_st_id?ST_ID=R-HSA-3000171
NIK-->noncanonical NF-kB signaling	Reactome	R-HSA-5676590	7	58	0.165095976222	0.330039895362	UBE2M|CHUK|PSMD3|PSMD2|UBC|RELB|NFKB2	http://www.reactome.org/cgi-bin/eventbrowser_st_id?ST_ID=R-HSA-5676590
Ribosomal scanning and start codon recognition	Reactome	R-HSA-72702	7	58	0.165095976222	0.330039895362	EIF3J|RPS23|RPS14|EIF3B|RPS7|RPS2|UBC	http://www.reactome.org/cgi-bin/eventbrowser_st_id?ST_ID=R-HSA-72702
Translation initiation complex formation	Reactome	R-HSA-72649	7	58	0.165095976222	0.330039895362	EIF3J|RPS23|RPS14|EIF3B|RPS7|RPS2|UBC	http://www.reactome.org/cgi-bin/eventbrowser_st_id?ST_ID=R-HSA-72649
Formation of the beta-catenin:TCF transactivating complex	Reactome	R-HSA-201722	10	91	0.165169053779	0.330109973505	TCF7L1|TCF7|ASH2L|TLE2|MEN1|TLE4|RUNX3|KAT5|LEF1|TERT	http://www.reactome.org/cgi-bin/eventbrowser_st_id?ST_ID=R-HSA-201722
Mitochondrial Fatty Acid Beta-Oxidation	Reactome	R-HSA-77289	5	37	0.165571183132	0.330457244128	ACADVL|ACSF2|PCCA|ECI1|MCAT	http://www.reactome.org/cgi-bin/eventbrowser_st_id?ST_ID=R-HSA-77289
3-phosphoinositide biosynthesis	BioCyc	PWY-6352	4	27	0.166399887865	0.330706290515	PIP5K1C|CDIPT|PIK3R2|PIKFYVE	http://biocyc.org/HUMAN/NEW-IMAGE?type=NIL&object=PWY-6352
Biosynthesis of unsaturated fatty acids	KEGG PATHWAY	hsa01040	4	27	0.166399887865	0.330706290515	HSD17B12|HACD1|ACAA1|ACOT4	http://www.genome.jp/kegg-bin/show_pathway?hsa01040/hsa:51144%09red/hsa:30%09red/hsa:122970%09red/hsa:9200%09red
Endogenous sterols	Reactome	R-HSA-211976	4	27	0.166399887865	0.330706290515	FDXR|CYP27A1|FDX1|CYP1B1	http://www.reactome.org/cgi-bin/eventbrowser_st_id?ST_ID=R-HSA-211976
Downstream signal transduction	Reactome	R-HSA-186763	4	27	0.166399887865	0.330706290515	PDGFB|BCAR1|PIK3R2|NCK2	http://www.reactome.org/cgi-bin/eventbrowser_st_id?ST_ID=R-HSA-186763
Effects of PIP2 hydrolysis	Reactome	R-HSA-114508	4	27	0.166399887865	0.330706290515	DGKI|ABHD6|DGKQ|ABHD12	http://www.reactome.org/cgi-bin/eventbrowser_st_id?ST_ID=R-HSA-114508
Uptake and actions of bacterial toxins	Reactome	R-HSA-5339562	4	27	0.166399887865	0.330706290515	MAP2K2|MAP2K1|SV2B|MAP2K7	http://www.reactome.org/cgi-bin/eventbrowser_st_id?ST_ID=R-HSA-5339562
tRNA processing	Reactome	R-HSA-72306	11	103	0.170295220231	0.337073496699	TSEN34|WDR4|TRMT9B|NSUN2|ADAT3|TRMT6|CTU1|GTPBP3|TSEN54|CTU2|CPSF4	http://www.reactome.org/cgi-bin/eventbrowser_st_id?ST_ID=R-HSA-72306
Signaling by EGFR	Reactome	R-HSA-177929	6	48	0.171749294705	0.337073496699	CSK|PTPN12|BTC|UBC|SH3GL1|SH3GL3	http://www.reactome.org/cgi-bin/eventbrowser_st_id?ST_ID=R-HSA-177929
Gap junction trafficking and regulation	Reactome	R-HSA-157858	6	48	0.171749294705	0.337073496699	TJP1|ACTG1|GJB3|GJC2|DNM2|GJD4	http://www.reactome.org/cgi-bin/eventbrowser_st_id?ST_ID=R-HSA-157858
Signaling by NOTCH3	Reactome	R-HSA-9012852	6	48	0.171749294705	0.337073496699	KAT2B|MIB2|KAT2A|UBC|HEY2|PBX1	http://www.reactome.org/cgi-bin/eventbrowser_st_id?ST_ID=R-HSA-9012852
Lysine degradation	KEGG PATHWAY	hsa00310	7	59	0.174369729334	0.337073496699	EHMT1|PHYKPL|KMT2E|KMT5C|KMT5A|KMT2A|EZH2	http://www.genome.jp/kegg-bin/show_pathway?hsa00310/hsa:84787%09red/hsa:387893%09red/hsa:79813%09red/hsa:2146%09red/hsa:55904%09red/hsa:85007%09red/hsa:4297%09red
Activation of the mRNA upon binding of the cap-binding complex and eIFs, and subsequent binding to 43S	Reactome	R-HSA-72662	7	59	0.174369729334	0.337073496699	EIF3J|RPS23|RPS14|EIF3B|RPS7|RPS2|UBC	http://www.reactome.org/cgi-bin/eventbrowser_st_id?ST_ID=R-HSA-72662
Dectin-1 mediated noncanonical NF-kB signaling	Reactome	R-HSA-5607761	7	59	0.174369729334	0.337073496699	UBE2M|CHUK|PSMD3|PSMD2|UBC|RELB|NFKB2	http://www.reactome.org/cgi-bin/eventbrowser_st_id?ST_ID=R-HSA-5607761
C20 prostanoid biosynthesis	BioCyc	PWY66-374	2	9	0.17572831323	0.337073496699	PTGES2|TBXAS1	http://biocyc.org/HUMAN/NEW-IMAGE?type=NIL&object=PWY66-374
cysteine biosynthesis	BioCyc	PWY-6292	2	9	0.17572831323	0.337073496699	CBS|AHCYL1	http://biocyc.org/HUMAN/NEW-IMAGE?type=NIL&object=PWY-6292
sphingosine and sphingosine-1-phosphate metabolism	BioCyc	PWY3DJ-11470	2	9	0.17572831323	0.337073496699	SPHK1|SGPP1	http://biocyc.org/HUMAN/NEW-IMAGE?type=NIL&object=PWY3DJ-11470
Signal attenuation	Reactome	R-HSA-74749	2	9	0.17572831323	0.337073496699	MAPK3|MAPK1	http://www.reactome.org/cgi-bin/eventbrowser_st_id?ST_ID=R-HSA-74749
FGFR2b ligand binding and activation	Reactome	R-HSA-190377	2	9	0.17572831323	0.337073496699	FGF3|FGF2	http://www.reactome.org/cgi-bin/eventbrowser_st_id?ST_ID=R-HSA-190377
MET activates RAS signaling	Reactome	R-HSA-8851805	2	9	0.17572831323	0.337073496699	RANBP10|RANBP9	http://www.reactome.org/cgi-bin/eventbrowser_st_id?ST_ID=R-HSA-8851805
PTK6 Regulates RTKs and Their Effectors AKT1 and DOK1	Reactome	R-HSA-8849469	2	9	0.17572831323	0.337073496699	PTK6|UBC	http://www.reactome.org/cgi-bin/eventbrowser_st_id?ST_ID=R-HSA-8849469
PI5P Regulates TP53 Acetylation	Reactome	R-HSA-6811555	2	9	0.17572831323	0.337073496699	PIP4P1|PIP4K2A	http://www.reactome.org/cgi-bin/eventbrowser_st_id?ST_ID=R-HSA-6811555
Metabolism of ingested SeMet, Sec, MeSec into H2Se	Reactome	R-HSA-2408508	2	9	0.17572831323	0.337073496699	CBS|SCLY	http://www.reactome.org/cgi-bin/eventbrowser_st_id?ST_ID=R-HSA-2408508
RHO GTPases Activate Rhotekin and Rhophilins	Reactome	R-HSA-5666185	2	9	0.17572831323	0.337073496699	RHOB|RTKN	http://www.reactome.org/cgi-bin/eventbrowser_st_id?ST_ID=R-HSA-5666185
Small interfering RNA (siRNA) biogenesis	Reactome	R-HSA-426486	2	9	0.17572831323	0.337073496699	PRKRA|RAX	http://www.reactome.org/cgi-bin/eventbrowser_st_id?ST_ID=R-HSA-426486
MAPK3 (ERK1) activation	Reactome	R-HSA-110056	2	9	0.17572831323	0.337073496699	MAPK3|MAP2K1	http://www.reactome.org/cgi-bin/eventbrowser_st_id?ST_ID=R-HSA-110056
PI3K/AKT activation	Reactome	R-HSA-198203	2	9	0.17572831323	0.337073496699	NTRK1|PIK3R2	http://www.reactome.org/cgi-bin/eventbrowser_st_id?ST_ID=R-HSA-198203
Activation of PUMA and translocation to mitochondria	Reactome	R-HSA-139915	2	9	0.17572831323	0.337073496699	BBC3|E2F1	http://www.reactome.org/cgi-bin/eventbrowser_st_id?ST_ID=R-HSA-139915
MET receptor recycling	Reactome	R-HSA-8875656	2	9	0.17572831323	0.337073496699	ARF6|RAB4A	http://www.reactome.org/cgi-bin/eventbrowser_st_id?ST_ID=R-HSA-8875656
Ca2+ activated K+ channels	Reactome	R-HSA-1296052	2	9	0.17572831323	0.337073496699	KCNN4|KCNMB4	http://www.reactome.org/cgi-bin/eventbrowser_st_id?ST_ID=R-HSA-1296052
CREB3 factors activate genes	Reactome	R-HSA-8874211	2	9	0.17572831323	0.337073496699	CREB3L3|CREB3L1	http://www.reactome.org/cgi-bin/eventbrowser_st_id?ST_ID=R-HSA-8874211
D-myo-inositol-5-phosphate metabolism	BioCyc	PWY-6367	3	18	0.176651049295	0.337073496699	PIP4P1|MTMR14|PLCB4	http://biocyc.org/HUMAN/NEW-IMAGE?type=NIL&object=PWY-6367
Pre-NOTCH Processing in Golgi	Reactome	R-HSA-1912420	3	18	0.176651049295	0.337073496699	RFNG|LFNG|TMED2	http://www.reactome.org/cgi-bin/eventbrowser_st_id?ST_ID=R-HSA-1912420
Crosslinking of collagen fibrils	Reactome	R-HSA-2243919	3	18	0.176651049295	0.337073496699	LOXL1|PXN|PXDN	http://www.reactome.org/cgi-bin/eventbrowser_st_id?ST_ID=R-HSA-2243919
Lewis blood group biosynthesis	Reactome	R-HSA-9037629	3	18	0.176651049295	0.337073496699	ST6GALNAC6|FUT5|FUT11	http://www.reactome.org/cgi-bin/eventbrowser_st_id?ST_ID=R-HSA-9037629
ABC transporters in lipid homeostasis	Reactome	R-HSA-1369062	3	18	0.176651049295	0.337073496699	ABCD1|ABCA7|ABCG5	http://www.reactome.org/cgi-bin/eventbrowser_st_id?ST_ID=R-HSA-1369062
Organelle biogenesis and maintenance	Reactome	R-HSA-1852241	27	294	0.178920270595	0.341253468653	HDAC3|CARM1|CRTC1|CRTC2|MAPK11|MAPK12|CYS1|IFT140|NCOA6|HAUS3|SMO|CSNK1E|TRAF3IP1|SIRT3|ESRRA|ACSS2|SMARCD3|TTBK2|RAB11FIP3|EXOC3|EXOC5|BBS5|GLUD2|HSPB11|PRKAR2B|TCTEX1D1|CEP78	http://www.reactome.org/cgi-bin/eventbrowser_st_id?ST_ID=R-HSA-1852241
Notch-HLH transcription pathway	Reactome	R-HSA-350054	4	28	0.180405221247	0.342580518562	HDAC3|HDAC2|KAT2B|KAT2A	http://www.reactome.org/cgi-bin/eventbrowser_st_id?ST_ID=R-HSA-350054
Energy dependent regulation of mTOR by LKB1-AMPK	Reactome	R-HSA-380972	4	28	0.180405221247	0.342580518562	STK11|STRADB|PRKAA1|RHEB	http://www.reactome.org/cgi-bin/eventbrowser_st_id?ST_ID=R-HSA-380972
Interconversion of nucleotide di- and triphosphates	Reactome	R-HSA-499943	4	28	0.180405221247	0.342580518562	CMPK1|DCTD|NME2|AK5	http://www.reactome.org/cgi-bin/eventbrowser_st_id?ST_ID=R-HSA-499943
Processing of Capped Intronless Pre-mRNA	Reactome	R-HSA-75067	4	28	0.180405221247	0.342580518562	PCF11|CPSF7|PABPN1|CPSF4	http://www.reactome.org/cgi-bin/eventbrowser_st_id?ST_ID=R-HSA-75067
Acyl chain remodelling of PC	Reactome	R-HSA-1482788	4	28	0.180405221247	0.342580518562	PLA2G2F|PLA2G3|PLBD1|LPCAT3	http://www.reactome.org/cgi-bin/eventbrowser_st_id?ST_ID=R-HSA-1482788
Cytoskeletal regulation by Rho GTPase	PANTHER	P00016	8	71	0.183581301755	0.348307006519	ACTG1|ARPC2|LIMK1|RHOU|ARPC4|PFN2|SSH1|PAK4	http://www.pantherdb.org/pathway/pathwayDiagram.jsp?catAccession=P00016
CDK-mediated phosphorylation and removal of Cdc6	Reactome	R-HSA-69017	8	71	0.183581301755	0.348307006519	CCNE1|CDC16|FZR1|PSMD3|PSMD2|UBC|APC2|ANAPC4	http://www.reactome.org/cgi-bin/eventbrowser_st_id?ST_ID=R-HSA-69017
C-type lectin receptors (CLRs)	Reactome	R-HSA-5621481	14	140	0.18600505113	0.35282845836	AHCYL1|RELB|FYN|CDC34|CHUK|PSMD3|PSMD2|CARD9|TMEM189-UBE2V1|IKBKG|UBC|UBE2M|NFKB2|MALT1	http://www.reactome.org/cgi-bin/eventbrowser_st_id?ST_ID=R-HSA-5621481
Chaperonin-mediated protein folding	Reactome	R-HSA-390466	10	94	0.187554153877	0.355689201389	HDAC3|GNAI2|FBXL3|CCNE1|GNB1|SPHK1|CSNK2A2|GNB2|FBXW4|FBXW5	http://www.reactome.org/cgi-bin/eventbrowser_st_id?ST_ID=R-HSA-390466
Pyruvate metabolism	KEGG PATHWAY	hsa00620	5	39	0.189475160956	0.358783718085	LDHD|HAGH|ACSS1|ME3|ACSS2	http://www.genome.jp/kegg-bin/show_pathway?hsa00620/hsa:197257%09red/hsa:3029%09red/hsa:10873%09red/hsa:55902%09red/hsa:84532%09red
@@Pyruvate metabolism	Reactome	R-HSA-70268	3	30	0.406184596182	0.544359668279	PDK1|SLC16A8|VDAC1	http://www.reactome.org/cgi-bin/eventbrowser_st_id?ST_ID=R-HSA-70268
Translesion synthesis by Y family DNA polymerases bypasses lesions on DNA template	Reactome	R-HSA-110313	5	39	0.189475160956	0.358783718085	MAD2L2|NPLOC4|POLD2|POLI|UBC	http://www.reactome.org/cgi-bin/eventbrowser_st_id?ST_ID=R-HSA-110313
Regulation of TP53 Activity through Methylation	Reactome	R-HSA-6804760	3	19	0.194643669005	0.36422884549	EHMT1|KMT5A|UBC	http://www.reactome.org/cgi-bin/eventbrowser_st_id?ST_ID=R-HSA-6804760
Signaling by Hippo	Reactome	R-HSA-2028269	3	19	0.194643669005	0.36422884549	DVL2|TJP1|SAV1	http://www.reactome.org/cgi-bin/eventbrowser_st_id?ST_ID=R-HSA-2028269
Acyl chain remodelling of PG	Reactome	R-HSA-1482925	3	19	0.194643669005	0.36422884549	CRLS1|PLA2G3|PLA2G2F	http://www.reactome.org/cgi-bin/eventbrowser_st_id?ST_ID=R-HSA-1482925
Listeria monocytogenes entry into host cells	Reactome	R-HSA-8876384	3	19	0.194643669005	0.36422884549	SH3GL1|SH3GL3|UBC	http://www.reactome.org/cgi-bin/eventbrowser_st_id?ST_ID=R-HSA-8876384
Phosphorylation of the APC/C	Reactome	R-HSA-176412	3	19	0.194643669005	0.36422884549	APC2|CDC16|ANAPC4	http://www.reactome.org/cgi-bin/eventbrowser_st_id?ST_ID=R-HSA-176412
Receptor-type tyrosine-protein phosphatases	Reactome	R-HSA-388844	3	19	0.194643669005	0.36422884549	SLITRK4|LRRC4B|PPFIA1	http://www.reactome.org/cgi-bin/eventbrowser_st_id?ST_ID=R-HSA-388844
Microautophagy	Reactome	R-HSA-9615710	4	29	0.194783981757	0.36422884549	CHMP4B|VPS37D|VPS37B|UBAP1	http://www.reactome.org/cgi-bin/eventbrowser_st_id?ST_ID=R-HSA-9615710
Tight junction interactions	Reactome	R-HSA-420029	4	29	0.194783981757	0.36422884549	PARD6G|CLDN23|PARD3|PARD6A	http://www.reactome.org/cgi-bin/eventbrowser_st_id?ST_ID=R-HSA-420029
Sulfur metabolism	KEGG PATHWAY	hsa00920	2	10	0.201644103571	0.368951339768	MPST|TST	http://www.genome.jp/kegg-bin/show_pathway?hsa00920/hsa:4357%09red/hsa:7263%09red
Reactions specific to the complex N-glycan synthesis pathway	Reactome	R-HSA-975578	2	10	0.201644103571	0.368951339768	CHST10|FUCA1	http://www.reactome.org/cgi-bin/eventbrowser_st_id?ST_ID=R-HSA-975578
Processing and activation of SUMO	Reactome	R-HSA-3215018	2	10	0.201644103571	0.368951339768	SENP5|SAE1	http://www.reactome.org/cgi-bin/eventbrowser_st_id?ST_ID=R-HSA-3215018
Synthesis of pyrophosphates in the cytosol	Reactome	R-HSA-1855167	2	10	0.201644103571	0.368951339768	ITPK1|NUDT11	http://www.reactome.org/cgi-bin/eventbrowser_st_id?ST_ID=R-HSA-1855167
Organic cation transport	Reactome	R-HSA-549127	2	10	0.201644103571	0.368951339768	RUNX1|SLC22A3	http://www.reactome.org/cgi-bin/eventbrowser_st_id?ST_ID=R-HSA-549127
Nuclear Envelope Reassembly	Reactome	R-HSA-2995410	2	10	0.201644103571	0.368951339768	ANKLE2|LEMD2	http://www.reactome.org/cgi-bin/eventbrowser_st_id?ST_ID=R-HSA-2995410
Role of second messengers in netrin-1 signaling	Reactome	R-HSA-418890	2	10	0.201644103571	0.368951339768	TRPC1|PITPNA	http://www.reactome.org/cgi-bin/eventbrowser_st_id?ST_ID=R-HSA-418890
MET activates RAP1 and RAC1	Reactome	R-HSA-8875555	2	10	0.201644103571	0.368951339768	DOCK7|RAP1B	http://www.reactome.org/cgi-bin/eventbrowser_st_id?ST_ID=R-HSA-8875555
Initiation of Nuclear Envelope Reformation	Reactome	R-HSA-2995383	2	10	0.201644103571	0.368951339768	ANKLE2|LEMD2	http://www.reactome.org/cgi-bin/eventbrowser_st_id?ST_ID=R-HSA-2995383
MASTL Facilitates Mitotic Progression	Reactome	R-HSA-2465910	2	10	0.201644103571	0.368951339768	PPP2CB|MASTL	http://www.reactome.org/cgi-bin/eventbrowser_st_id?ST_ID=R-HSA-2465910
Ketone body metabolism	Reactome	R-HSA-74182	2	10	0.201644103571	0.368951339768	ACSS3|OXCT2	http://www.reactome.org/cgi-bin/eventbrowser_st_id?ST_ID=R-HSA-74182
Zinc influx into cells by the SLC39 gene family	Reactome	R-HSA-442380	2	10	0.201644103571	0.368951339768	SLC39A8|SLC39A4	http://www.reactome.org/cgi-bin/eventbrowser_st_id?ST_ID=R-HSA-442380
Activation of PPARGC1A (PGC-1alpha) by phosphorylation	Reactome	R-HSA-2151209	2	10	0.201644103571	0.368951339768	MAPK11|MAPK12	http://www.reactome.org/cgi-bin/eventbrowser_st_id?ST_ID=R-HSA-2151209
RUNX1 and FOXP3 control the development of regulatory T lymphocytes (Tregs)	Reactome	R-HSA-8877330	2	10	0.201644103571	0.368951339768	CBFB|RUNX1	http://www.reactome.org/cgi-bin/eventbrowser_st_id?ST_ID=R-HSA-8877330
Organic anion transporters	Reactome	R-HSA-428643	2	10	0.201644103571	0.368951339768	SLC17A7|SLC25A10	http://www.reactome.org/cgi-bin/eventbrowser_st_id?ST_ID=R-HSA-428643
Downstream TCR signaling	Reactome	R-HSA-202424	10	96	0.203191385434	0.371469279499	CDC34|CHUK|PSMD3|PSMD2|TMEM189-UBE2V1|IKBKG|UBC|LCK|MALT1|PIK3R2	http://www.reactome.org/cgi-bin/eventbrowser_st_id?ST_ID=R-HSA-202424
Autodegradation of Cdh1 by Cdh1:APC/C	Reactome	R-HSA-174084	7	62	0.203459078281	0.371645638046	CDC16|FZR1|PSMD3|PSMD2|UBC|APC2|ANAPC4	http://www.reactome.org/cgi-bin/eventbrowser_st_id?ST_ID=R-HSA-174084
Cytosolic sensors of pathogen-associated DNA	Reactome	R-HSA-1834949	7	62	0.203459078281	0.371645638046	CHUK|POLR2E|POLR2F|IKBKG|UBC|NFKB2|POLR2H	http://www.reactome.org/cgi-bin/eventbrowser_st_id?ST_ID=R-HSA-1834949
Amyotrophic lateral sclerosis (ALS)	KEGG PATHWAY	hsa05014	6	51	0.203958698349	0.372166754743	TOMM40|RAB5A|TNFRSF1A|MAPK11|MAPK12|PPP3CC	http://www.genome.jp/kegg-bin/show_pathway?hsa05014/hsa:5533%09red/hsa:5600%09red/hsa:7132%09red/hsa:5868%09red/hsa:6300%09red/hsa:10452%09red
Apoptotic execution phase	Reactome	R-HSA-75153	6	51	0.203958698349	0.372166754743	TJP1|DBNL|FNTA|ADD1|GAS2|GSN	http://www.reactome.org/cgi-bin/eventbrowser_st_id?ST_ID=R-HSA-75153
Cargo trafficking to the periciliary membrane	Reactome	R-HSA-5620920	6	51	0.203958698349	0.372166754743	RAB11FIP3|EXOC3|EXOC5|BBS5|SMO|CYS1	http://www.reactome.org/cgi-bin/eventbrowser_st_id?ST_ID=R-HSA-5620920
HIV Infection	Reactome	R-HSA-162906	21	227	0.205621361613	0.37512180322	POLR2E|GTF2E2|TAF4|PSIP1|UBAP1|NELFCD|NELFB|CHMP4B|VPS37D|FYN|VPS37B|PSMD3|TCEA1|CTDP1|POLR2F|TAF15|UBC|CDK9|PSMD2|POLR2H|LCK	http://www.reactome.org/cgi-bin/eventbrowser_st_id?ST_ID=R-HSA-162906
Nicotinate and nicotinamide metabolism	KEGG PATHWAY	hsa00760	4	30	0.209499968345	0.380757530913	NADK|BST1|NADK2|NT5M	http://www.genome.jp/kegg-bin/show_pathway?hsa00760/hsa:56953%09red/hsa:683%09red/hsa:65220%09red/hsa:133686%09red
General transcription regulation	PANTHER	P00023	4	30	0.209499968345	0.380757530913	GTF2E2|POLR2F|POLR2H|TAF4	http://www.pantherdb.org/pathway/pathwayDiagram.jsp?catAccession=P00023
RNA Polymerase I Transcription Termination	Reactome	R-HSA-73863	4	30	0.209499968345	0.380757530913	POLR2E|CAVIN1|POLR2F|POLR2H	http://www.reactome.org/cgi-bin/eventbrowser_st_id?ST_ID=R-HSA-73863
Acyl chain remodelling of PE	Reactome	R-HSA-1482839	4	30	0.209499968345	0.380757530913	PLA2G2F|PLA2G3|PLBD1|LPCAT3	http://www.reactome.org/cgi-bin/eventbrowser_st_id?ST_ID=R-HSA-1482839
Leishmaniasis	KEGG PATHWAY	hsa05140	8	74	0.210703740475	0.382865189369	MARCKSL1|TGFB1|PRKCB|MAPK3|MAPK1|MAPK11|MAPK12|IRAK1	http://www.genome.jp/kegg-bin/show_pathway?hsa05140/hsa:5579%09red/hsa:5595%09red/hsa:5594%09red/hsa:5600%09red/hsa:65108%09red/hsa:7040%09red/hsa:6300%09red/hsa:3654%09red
heparan sulfate biosynthesis (late stages)	BioCyc	PWY-6558	3	20	0.213058160785	0.385609954541	HS3ST4|HS3ST3A1|HS6ST1	http://biocyc.org/HUMAN/NEW-IMAGE?type=NIL&object=PWY-6558
Metabolism of cofactors	Reactome	R-HSA-8978934	3	20	0.213058160785	0.385609954541	DHFR|GCH1|PDSS1	http://www.reactome.org/cgi-bin/eventbrowser_st_id?ST_ID=R-HSA-8978934
NOTCH4 Intracellular Domain Regulates Transcription	Reactome	R-HSA-9013695	3	20	0.213058160785	0.385609954541	HEY2|KAT2B|KAT2A	http://www.reactome.org/cgi-bin/eventbrowser_st_id?ST_ID=R-HSA-9013695
Asymmetric localization of PCP proteins	Reactome	R-HSA-4608870	7	63	0.213545717909	0.386331302955	FZD2|FZD8|PSMD3|PSMD2|DVL2|PARD6A|UBC	http://www.reactome.org/cgi-bin/eventbrowser_st_id?ST_ID=R-HSA-4608870
mRNA Splicing - Minor Pathway	Reactome	R-HSA-72165	6	52	0.215150394031	0.388667440902	DDX42|POLR2E|POLR2F|TXNL4A|PDCD7|POLR2H	http://www.reactome.org/cgi-bin/eventbrowser_st_id?ST_ID=R-HSA-72165
Aquaporin-mediated transport	Reactome	R-HSA-445717	6	52	0.215150394031	0.388667440902	GNAS|GNB1|GNB2|PRKAR2B|PRKAR1B|AQP10	http://www.reactome.org/cgi-bin/eventbrowser_st_id?ST_ID=R-HSA-445717
Regulation of mRNA stability by proteins that bind AU-rich elements	Reactome	R-HSA-450531	9	86	0.215787732212	0.389656632917	SET|KHSRP|PSMD3|PSMD2|PRKACA|MAPK11|UBC|BRF1|MAPKAPK2	http://www.reactome.org/cgi-bin/eventbrowser_st_id?ST_ID=R-HSA-450531
RNA Polymerase I Transcription	Reactome	R-HSA-73864	11	110	0.221827027263	0.400395478315	CAVIN1|HDAC2|KAT2B|KAT2A|MTA1|POLR2E|MAPK3|POLR2F|MBD3|MBD2|POLR2H	http://www.reactome.org/cgi-bin/eventbrowser_st_id?ST_ID=R-HSA-73864
Hedgehog ligand biogenesis	Reactome	R-HSA-5358346	7	64	0.223810377049	0.402408642238	NOTUM|ERLEC1|PSMD3|PSMD2|IHH|GPC5|UBC	http://www.reactome.org/cgi-bin/eventbrowser_st_id?ST_ID=R-HSA-5358346
Inwardly rectifying K+ channels	Reactome	R-HSA-1296065	4	31	0.224516895838	0.402408642238	GNB2|KCNJ8|GNB1|KCNJ4	http://www.reactome.org/cgi-bin/eventbrowser_st_id?ST_ID=R-HSA-1296065
Interaction between L1 and Ankyrins	Reactome	R-HSA-445095	4	31	0.224516895838	0.402408642238	NRCAM|SPTBN4|SCN1B|ACTG1	http://www.reactome.org/cgi-bin/eventbrowser_st_id?ST_ID=R-HSA-445095
Regulation of RUNX3 expression and activity	Reactome	R-HSA-8941858	6	53	0.226545704151	0.402408642238	TGFB1|PSMD3|PSMD2|RUNX3|CBFB|UBC	http://www.reactome.org/cgi-bin/eventbrowser_st_id?ST_ID=R-HSA-8941858
Porphyrin and chlorophyll metabolism	KEGG PATHWAY	hsa00860	5	42	0.22740613701	0.402408642238	CPOX|HCCS|GUSB|FECH|UROS	http://www.genome.jp/kegg-bin/show_pathway?hsa00860/hsa:2990%09red/hsa:3052%09red/hsa:7390%09red/hsa:2235%09red/hsa:1371%09red
NCAM1 interactions	Reactome	R-HSA-419037	5	42	0.22740613701	0.402408642238	CACNA1H|CACNB3|COL9A3|NRTN|ARTN	http://www.reactome.org/cgi-bin/eventbrowser_st_id?ST_ID=R-HSA-419037
COPI-dependent Golgi-to-ER retrograde traffic	Reactome	R-HSA-6811434	10	99	0.227626215192	0.402408642238	TICAM2|COPZ2|TMED2|KIF2A|TMED7-TICAM2|NSF|KIF12|KLC1|KLC3|KIFC2	http://www.reactome.org/cgi-bin/eventbrowser_st_id?ST_ID=R-HSA-6811434
melatonin degradation I	BioCyc	PWY-6398	2	11	0.227948134362	0.402408642238	CYP2S1|CYP1B1	http://biocyc.org/HUMAN/NEW-IMAGE?type=NIL&object=PWY-6398
folate transformations I	BioCyc	PWY-2201	2	11	0.227948134362	0.402408642238	MTHFD1L|SHMT1	http://biocyc.org/HUMAN/NEW-IMAGE?type=NIL&object=PWY-2201
Taurine and hypotaurine metabolism	KEGG PATHWAY	hsa00430	2	11	0.227948134362	0.402408642238	ADO|GGT7	http://www.genome.jp/kegg-bin/show_pathway?hsa00430/hsa:84890%09red/hsa:2686%09red
Salvage pyrimidine ribonucleotides	PANTHER	P02775	2	11	0.227948134362	0.402408642238	UCK1|NME2	http://www.pantherdb.org/pathway/pathwayDiagram.jsp?catAccession=P02775
Biotin transport and metabolism	Reactome	R-HSA-196780	2	11	0.227948134362	0.402408642238	PCCA|MCCC1	http://www.reactome.org/cgi-bin/eventbrowser_st_id?ST_ID=R-HSA-196780
RHO GTPases activate KTN1	Reactome	R-HSA-5625970	2	11	0.227948134362	0.402408642238	KLC1|KLC3	http://www.reactome.org/cgi-bin/eventbrowser_st_id?ST_ID=R-HSA-5625970
Creatine metabolism	Reactome	R-HSA-71288	2	11	0.227948134362	0.402408642238	GATM|SLC6A8	http://www.reactome.org/cgi-bin/eventbrowser_st_id?ST_ID=R-HSA-71288
Formation of annular gap junctions	Reactome	R-HSA-196025	2	11	0.227948134362	0.402408642238	ACTG1|DNM2	http://www.reactome.org/cgi-bin/eventbrowser_st_id?ST_ID=R-HSA-196025
DSCAM interactions	Reactome	R-HSA-376172	2	11	0.227948134362	0.402408642238	MAPK11|MAPK12	http://www.reactome.org/cgi-bin/eventbrowser_st_id?ST_ID=R-HSA-376172
Synthesis of PIPs at the late endosome membrane	Reactome	R-HSA-1660517	2	11	0.227948134362	0.402408642238	VAC14|PIKFYVE	http://www.reactome.org/cgi-bin/eventbrowser_st_id?ST_ID=R-HSA-1660517
Establishment of Sister Chromatid Cohesion	Reactome	R-HSA-2468052	2	11	0.227948134362	0.402408642238	PDS5A|CDCA5	http://www.reactome.org/cgi-bin/eventbrowser_st_id?ST_ID=R-HSA-2468052
Interleukin-6 signaling	Reactome	R-HSA-1059683	2	11	0.227948134362	0.402408642238	SOCS3|IL6ST	http://www.reactome.org/cgi-bin/eventbrowser_st_id?ST_ID=R-HSA-1059683
CYP2E1 reactions	Reactome	R-HSA-211999	2	11	0.227948134362	0.402408642238	CYP2S1|CYP2A7	http://www.reactome.org/cgi-bin/eventbrowser_st_id?ST_ID=R-HSA-211999
Pyrimidine salvage	Reactome	R-HSA-73614	2	11	0.227948134362	0.402408642238	UCK1|TYMP	http://www.reactome.org/cgi-bin/eventbrowser_st_id?ST_ID=R-HSA-73614
Pertussis	KEGG PATHWAY	hsa05133	8	76	0.229592975499	0.404900713647	MAPK9|IRF8|MAPK3|MAPK1|MAPK11|MAPK12|IRAK1|GNAI2	http://www.genome.jp/kegg-bin/show_pathway?hsa05133/hsa:5595%09red/hsa:2771%09red/hsa:3394%09red/hsa:5594%09red/hsa:5601%09red/hsa:5600%09red/hsa:6300%09red/hsa:3654%09red
PPAR signaling pathway	KEGG PATHWAY	hsa03320	8	76	0.229592975499	0.404900713647	CPT2|ACSL6|RXRB|CYP27A1|ACAA1|ME3|SLC27A4|PLIN5	http://www.genome.jp/kegg-bin/show_pathway?hsa03320/hsa:30%09red/hsa:10873%09red/hsa:1376%09red/hsa:440503%09red/hsa:6257%09red/hsa:1593%09red/hsa:10999%09red/hsa:23305%09red
Cell death signalling via NRAGE, NRIF and NADE	Reactome	R-HSA-204998	8	76	0.229592975499	0.404900713647	SQSTM1|ARHGEF35|NGEF|ARHGEF9|VAV1|ARHGEF19|UBC|ARHGEF10L	http://www.reactome.org/cgi-bin/eventbrowser_st_id?ST_ID=R-HSA-204998
ABC transporter disorders	Reactome	R-HSA-5619084	8	76	0.229592975499	0.404900713647	ABCG5|ERLEC1|PSMD3|PSMD2|ABCB6|UBC|ABCD1|ERLIN1	http://www.reactome.org/cgi-bin/eventbrowser_st_id?ST_ID=R-HSA-5619084
Mitotic G2-G2/M phases	Reactome	R-HSA-453274	18	195	0.229893047945	0.405347571539	TUBGCP3|LIN9|E2F1|PPP2R3B|CDC25A|PPP2CB|MYBL2|HAUS3|PSMD3|PSMD2|CSNK1E|PRKAR2B|AURKA|PKMYT1|UBC|WEE1|LIN54|CEP78	http://www.reactome.org/cgi-bin/eventbrowser_st_id?ST_ID=R-HSA-453274
Deregulated CDK5 triggers multiple neurodegenerative pathways in Alzheimer's disease models	Reactome	R-HSA-8862803	3	21	0.231822797432	0.406685295476	CAPNS1|CDC25A|CDK5R1	http://www.reactome.org/cgi-bin/eventbrowser_st_id?ST_ID=R-HSA-8862803
Phosphorylation of CD3 and TCR zeta chains	Reactome	R-HSA-202427	3	21	0.231822797432	0.406685295476	LCK|CSK|PTPRJ	http://www.reactome.org/cgi-bin/eventbrowser_st_id?ST_ID=R-HSA-202427
ZBP1(DAI) mediated induction of type I IFNs	Reactome	R-HSA-1606322	3	21	0.231822797432	0.406685295476	NFKB2|IKBKG|CHUK	http://www.reactome.org/cgi-bin/eventbrowser_st_id?ST_ID=R-HSA-1606322
Cellular hexose transport	Reactome	R-HSA-189200	3	21	0.231822797432	0.406685295476	SLC5A2|SLC2A11|SLC2A8	http://www.reactome.org/cgi-bin/eventbrowser_st_id?ST_ID=R-HSA-189200
VxPx cargo-targeting to cilium	Reactome	R-HSA-5620916	3	21	0.231822797432	0.406685295476	RAB11FIP3|EXOC3|EXOC5	http://www.reactome.org/cgi-bin/eventbrowser_st_id?ST_ID=R-HSA-5620916
Mitochondrial tRNA aminoacylation	Reactome	R-HSA-379726	3	21	0.231822797432	0.406685295476	CARS2|NARS2|PARS2	http://www.reactome.org/cgi-bin/eventbrowser_st_id?ST_ID=R-HSA-379726
Neurodegenerative Diseases	Reactome	R-HSA-8863678	3	21	0.231822797432	0.406685295476	CAPNS1|CDC25A|CDK5R1	http://www.reactome.org/cgi-bin/eventbrowser_st_id?ST_ID=R-HSA-8863678
Metabotropic glutamate receptor group III pathway	PANTHER	P00039	7	65	0.234242404341	0.410763998079	SLC17A7|GNB1|GNB2|PRKAR2B|PRKAR1B|GRM5|GNAI2	http://www.pantherdb.org/pathway/pathwayDiagram.jsp?catAccession=P00039
SCF-beta-TrCP mediated degradation of Emi1	Reactome	R-HSA-174113	6	54	0.238129789857	0.417327984565	FZR1|PSMD3|CDC20|FBXO31|UBC|PSMD2	http://www.reactome.org/cgi-bin/eventbrowser_st_id?ST_ID=R-HSA-174113
Formation of TC-NER Pre-Incision Complex	Reactome	R-HSA-6781823	6	54	0.238129789857	0.417327984565	GPS1|TCEA1|POLR2E|POLR2F|UBC|POLR2H	http://www.reactome.org/cgi-bin/eventbrowser_st_id?ST_ID=R-HSA-6781823
Plasma lipoprotein clearance	Reactome	R-HSA-8964043	4	32	0.239798637598	0.419659699984	LSR|MYLIP|LDLRAP1|AMN	http://www.reactome.org/cgi-bin/eventbrowser_st_id?ST_ID=R-HSA-8964043
Beta1 adrenergic receptor signaling pathway	PANTHER	P04377	5	43	0.240516421298	0.420238190725	CACNB3|ADRB1|PRKAR2B|GNB1|GNB2	http://www.pantherdb.org/pathway/pathwayDiagram.jsp?catAccession=P04377
Metabotropic glutamate receptor group II pathway	PANTHER	P00040	5	43	0.240516421298	0.420238190725	GNB1|PRKAR2B|GNAI2|PRKAR1B|GNB2	http://www.pantherdb.org/pathway/pathwayDiagram.jsp?catAccession=P00040
Vasopressin regulates renal water homeostasis via Aquaporins	Reactome	R-HSA-432040	5	43	0.240516421298	0.420238190725	GNB2|PRKAR2B|GNB1|PRKAR1B|GNAS	http://www.reactome.org/cgi-bin/eventbrowser_st_id?ST_ID=R-HSA-432040
Transport of vitamins, nucleosides, and related molecules	Reactome	R-HSA-425397	5	43	0.240516421298	0.420238190725	SLC35B2|SLC27A4|ARL2BP|SLC35D2|SLC35A3	http://www.reactome.org/cgi-bin/eventbrowser_st_id?ST_ID=R-HSA-425397
SUMOylation of RNA binding proteins	Reactome	R-HSA-4570464	5	43	0.240516421298	0.420238190725	CBX4|PHC1|CBX2|RING1|BMI1	http://www.reactome.org/cgi-bin/eventbrowser_st_id?ST_ID=R-HSA-4570464
GABAergic synapse	KEGG PATHWAY	hsa04727	9	89	0.242496933621	0.423442956093	PRKCB|GNB1|NSF|GNB2|SLC12A5|PRKACA|GABRA5|GLS|GNAI2	http://www.genome.jp/kegg-bin/show_pathway?hsa04727/hsa:5579%09red/hsa:5578%09red/hsa:4905%09red/hsa:2771%09red/hsa:27165%09red/hsa:2783%09red/hsa:2782%09red/hsa:2558%09red/hsa:57468%09red
Transcriptional regulation of granulopoiesis	Reactome	R-HSA-9616222	9	89	0.242496933621	0.423442956093	CEBPB|KMT2A|RUNX1|E2F1|CEBPA|KLF5|CBFB|LEF1|MYB	http://www.reactome.org/cgi-bin/eventbrowser_st_id?ST_ID=R-HSA-9616222
Switching of origins to a post-replicative state	Reactome	R-HSA-69052	9	89	0.242496933621	0.423442956093	CCNE1|CDC16|FZR1|PSMD3|PSMD2|MCM4|UBC|APC2|ANAPC4	http://www.reactome.org/cgi-bin/eventbrowser_st_id?ST_ID=R-HSA-69052
Ion channel transport	Reactome	R-HSA-983712	17	185	0.24307264897	0.424362907371	FXYD6|ATP8A1|ANO8|SCNN1D|WWP1|WNK2|ASIC1|SRI|ATP6AP1|ANO1|ATP1B1|TCIRG1|ATP8B2|TRPC1|ATP6V0A2|UBC|TRPC4AP	http://www.reactome.org/cgi-bin/eventbrowser_st_id?ST_ID=R-HSA-983712
COPI-mediated anterograde transport	Reactome	R-HSA-6807878	10	101	0.244510233691	0.426786861461	TICAM2|COG8|TMED2|CD55|TMED7-TICAM2|YKT6|COPZ2|NSF|BET1L|SPTBN4	http://www.reactome.org/cgi-bin/eventbrowser_st_id?ST_ID=R-HSA-6807878
SUMOylation of chromatin organization proteins	Reactome	R-HSA-4551638	7	66	0.244830934903	0.426917488818	HDAC2|BMI1|RING1|PHC1|SUZ12|CBX4|CBX2	http://www.reactome.org/cgi-bin/eventbrowser_st_id?ST_ID=R-HSA-4551638
APC/C:Cdc20 mediated degradation of Securin	Reactome	R-HSA-174154	7	66	0.244830934903	0.426917488818	CDC16|PSMD3|PSMD2|UBC|APC2|CDC20|ANAPC4	http://www.reactome.org/cgi-bin/eventbrowser_st_id?ST_ID=R-HSA-174154
DDX58/IFIH1-mediated induction of interferon-alpha/beta	Reactome	R-HSA-168928	8	78	0.24905349055	0.43258829389	UBE2K|OTUD5|UBC|CHUK|IKBKG|FADD|NFKB2|RNF135	http://www.reactome.org/cgi-bin/eventbrowser_st_id?ST_ID=R-HSA-168928
Separation of Sister Chromatids	Reactome	R-HSA-2467813	17	186	0.249356126335	0.43258829389	RCC2|PPP2CB|CDC16|PPP1CC|CDCA5|PDS5A|PSMD3|PSMD2|PPP2R5A|NDEL1|UBC|APC2|PPP2R5E|CDC20|KIF2A|ANAPC4|PPP2R5B	http://www.reactome.org/cgi-bin/eventbrowser_st_id?ST_ID=R-HSA-2467813
Signaling by PDGF	Reactome	R-HSA-186797	6	55	0.249887612722	0.43258829389	PDGFB|NCK2|PTPN12|COL9A3|PIK3R2|BCAR1	http://www.reactome.org/cgi-bin/eventbrowser_st_id?ST_ID=R-HSA-186797
ADP signalling through P2Y purinoceptor 12	Reactome	R-HSA-392170	3	22	0.25086862422	0.43258829389	GNB1|GNAI2|GNB2	http://www.reactome.org/cgi-bin/eventbrowser_st_id?ST_ID=R-HSA-392170
NOTCH2 Activation and Transmission of Signal to the Nucleus	Reactome	R-HSA-2979096	3	22	0.25086862422	0.43258829389	F3|MIB2|UBC	http://www.reactome.org/cgi-bin/eventbrowser_st_id?ST_ID=R-HSA-2979096
Citric acid cycle (TCA cycle)	Reactome	R-HSA-71403	3	22	0.25086862422	0.43258829389	SDHA|FAHD1|ME3	http://www.reactome.org/cgi-bin/eventbrowser_st_id?ST_ID=R-HSA-71403
E2F mediated regulation of DNA replication	Reactome	R-HSA-113510	3	22	0.25086862422	0.43258829389	PPP2R3B|PPP2CB|E2F1	http://www.reactome.org/cgi-bin/eventbrowser_st_id?ST_ID=R-HSA-113510
Blood group systems biosynthesis	Reactome	R-HSA-9033658	3	22	0.25086862422	0.43258829389	ST6GALNAC6|FUT5|FUT11	http://www.reactome.org/cgi-bin/eventbrowser_st_id?ST_ID=R-HSA-9033658
Jak-STAT signaling pathway	KEGG PATHWAY	hsa04630	15	162	0.251836245445	0.43258829389	IL17D|EPOR|PDGFB|SOCS1|SOCS3|CTF1|PIM1|CCND3|IL27RA|IL15|IL6ST|AKT2|PIK3R2|PIAS4|CNTFR	http://www.genome.jp/kegg-bin/show_pathway?hsa04630/hsa:896%09red/hsa:3600%09red/hsa:8651%09red/hsa:51588%09red/hsa:3572%09red/hsa:5292%09red/hsa:5155%09red/hsa:5296%09red/hsa:9466%09red/hsa:208%09red/hsa:2057%09red/hsa:1271%09red/hsa:1489%09red/hsa:53342%09red/hsa:9021%09red
ABC-family proteins mediated transport	Reactome	R-HSA-382556	10	102	0.253114573187	0.43258829389	ABCG5|ERLEC1|PSMD3|PSMD2|ABCA7|ABCB10|ABCB6|UBC|ABCD1|ERLIN1	http://www.reactome.org/cgi-bin/eventbrowser_st_id?ST_ID=R-HSA-382556
Fatty acid degradation	KEGG PATHWAY	hsa00071	5	44	0.253823276544	0.43258829389	CPT2|ACAA1|ACADVL|ACSL6|ECI1	http://www.genome.jp/kegg-bin/show_pathway?hsa00071/hsa:30%09red/hsa:23305%09red/hsa:1632%09red/hsa:37%09red/hsa:1376%09red
Carbohydrate digestion and absorption	KEGG PATHWAY	hsa04973	5	44	0.253823276544	0.43258829389	AKT2|PRKCB|PIK3R2|G6PC3|ATP1B1	http://www.genome.jp/kegg-bin/show_pathway?hsa04973/hsa:5579%09red/hsa:208%09red/hsa:481%09red/hsa:92579%09red/hsa:5296%09red
TP53 Regulates Transcription of Cell Death Genes	Reactome	R-HSA-5633008	5	44	0.253823276544	0.43258829389	IGFBP3|BBC3|RABGGTA|TP53I3|NDRG1	http://www.reactome.org/cgi-bin/eventbrowser_st_id?ST_ID=R-HSA-5633008
cholesterol biosynthesis III (via desmosterol)	BioCyc	PWY66-4	2	12	0.254460771354	0.43258829389	SQLE|DHCR7	http://biocyc.org/HUMAN/NEW-IMAGE?type=NIL&object=PWY66-4
superpathway of melatonin degradation	BioCyc	PWY-6402	2	12	0.254460771354	0.43258829389	CYP2S1|CYP1B1	http://biocyc.org/HUMAN/NEW-IMAGE?type=NIL&object=PWY-6402
purine deoxyribonucleosides salvage	BioCyc	PWY-7224	2	12	0.254460771354	0.43258829389	NME2|AK5	http://biocyc.org/HUMAN/NEW-IMAGE?type=NIL&object=PWY-7224
cholesterol biosynthesis II (via 24,25-dihydrolanosterol)	BioCyc	PWY66-3	2	12	0.254460771354	0.43258829389	SQLE|DHCR7	http://biocyc.org/HUMAN/NEW-IMAGE?type=NIL&object=PWY66-3
leucine degradation	BioCyc	LEU-DEG2-PWY	2	12	0.254460771354	0.43258829389	BCAM|MCCC1	http://biocyc.org/HUMAN/NEW-IMAGE?type=NIL&object=LEU-DEG2-PWY
cholesterol biosynthesis I	BioCyc	PWY66-341	2	12	0.254460771354	0.43258829389	SQLE|DHCR7	http://biocyc.org/HUMAN/NEW-IMAGE?type=NIL&object=PWY66-341
P2Y receptors	Reactome	R-HSA-417957	2	12	0.254460771354	0.43258829389	P2RY2|P2RY6	http://www.reactome.org/cgi-bin/eventbrowser_st_id?ST_ID=R-HSA-417957
Tetrahydrobiopterin (BH4) synthesis, recycling, salvage and regulation	Reactome	R-HSA-1474151	2	12	0.254460771354	0.43258829389	DHFR|GCH1	http://www.reactome.org/cgi-bin/eventbrowser_st_id?ST_ID=R-HSA-1474151
Regulation of IFNG signaling	Reactome	R-HSA-877312	2	12	0.254460771354	0.43258829389	SOCS1|SOCS3	http://www.reactome.org/cgi-bin/eventbrowser_st_id?ST_ID=R-HSA-877312
Miscellaneous substrates	Reactome	R-HSA-211958	2	12	0.254460771354	0.43258829389	CYP2S1|CYP2W1	http://www.reactome.org/cgi-bin/eventbrowser_st_id?ST_ID=R-HSA-211958
alpha-linolenic (omega3) and linoleic (omega6) acid metabolism	Reactome	R-HSA-2046104	2	12	0.254460771354	0.43258829389	ABCD1|ACAA1	http://www.reactome.org/cgi-bin/eventbrowser_st_id?ST_ID=R-HSA-2046104
Gap junction degradation	Reactome	R-HSA-190873	2	12	0.254460771354	0.43258829389	ACTG1|DNM2	http://www.reactome.org/cgi-bin/eventbrowser_st_id?ST_ID=R-HSA-190873
Ethanol oxidation	Reactome	R-HSA-71384	2	12	0.254460771354	0.43258829389	ACSS2|ACSS1	http://www.reactome.org/cgi-bin/eventbrowser_st_id?ST_ID=R-HSA-71384
Interleukin-35 Signalling	Reactome	R-HSA-8984722	2	12	0.254460771354	0.43258829389	IL27RA|IL6ST	http://www.reactome.org/cgi-bin/eventbrowser_st_id?ST_ID=R-HSA-8984722
alpha-linolenic acid (ALA) metabolism	Reactome	R-HSA-2046106	2	12	0.254460771354	0.43258829389	ABCD1|ACAA1	http://www.reactome.org/cgi-bin/eventbrowser_st_id?ST_ID=R-HSA-2046106
Lysine catabolism	Reactome	R-HSA-71064	2	12	0.254460771354	0.43258829389	PHYKPL|ODC1	http://www.reactome.org/cgi-bin/eventbrowser_st_id?ST_ID=R-HSA-71064
beta-Alanine metabolism	KEGG PATHWAY	hsa00410	4	33	0.255309443138	0.433182838641	DPYS|ALDH6A1|CARNS1|ALDH1A3	http://www.genome.jp/kegg-bin/show_pathway?hsa00410/hsa:1807%09red/hsa:57571%09red/hsa:4329%09red/hsa:220%09red
Enkephalin release	PANTHER	P05913	4	33	0.255309443138	0.433182838641	GNB1|PRKAR2B|GNAI2|GNB2	http://www.pantherdb.org/pathway/pathwayDiagram.jsp?catAccession=P05913
Inactivation, recovery and regulation of the phototransduction cascade	Reactome	R-HSA-2514859	4	33	0.255309443138	0.433182838641	PRKACA|GNB1|FNTA|RGS9BP	http://www.reactome.org/cgi-bin/eventbrowser_st_id?ST_ID=R-HSA-2514859
Gluconeogenesis	Reactome	R-HSA-70263	4	33	0.255309443138	0.433182838641	SLC37A1|SLC25A11|G6PC3|SLC25A10	http://www.reactome.org/cgi-bin/eventbrowser_st_id?ST_ID=R-HSA-70263
@@gluconeogenesis	BioCyc	PWY66-399	1	24	0.835495178201	0.852481976394	G6PC3	http://biocyc.org/HUMAN/NEW-IMAGE?type=NIL&object=PWY66-399
Resolution of D-loop Structures through Holliday Junction Intermediates	Reactome	R-HSA-5693568	4	33	0.255309443138	0.433182838641	MUS81|RMI2|RAD51|KAT5	http://www.reactome.org/cgi-bin/eventbrowser_st_id?ST_ID=R-HSA-5693568
MicroRNAs in cancer	KEGG PATHWAY	hsa05206	26	299	0.258876306163	0.43914890389	RASSF1|ITGB3|MAP2K2|ST14|EZH2|GLS|CYP1B1|CCNE1|MARCKS|PIK3R2|CDCA5|PDGFB|SIRT1|CDKN2A|PIM1|CDC25A|PRKCB|EFNA3|BMI1|FGFR3|SOCS1|E2F1|MAP2K1|PRKACA|PAK4|MAPK1	http://www.genome.jp/kegg-bin/show_pathway?hsa05206/hsa:8651%09red/hsa:10298%09red/hsa:11186%09red/hsa:6768%09red/hsa:23411%09red/hsa:1545%09red/hsa:5579%09red/hsa:5578%09red/hsa:2146%09red/hsa:5605%09red/hsa:5604%09red/hsa:3690%09red/hsa:4082%09red/hsa:993%09red/hsa:5155%09red/hsa:5594%09red/hsa:27165%09red/hsa:5292%09red/hsa:5296%09red/hsa:898%09red/hsa:113130%09red/hsa:100532731%09red/hsa:1029…
Regulation of PTEN stability and activity	Reactome	R-HSA-8948751	7	68	0.266433216781	0.451615226102	STUB1|PSMD3|PSMD2|AKT2|UBC|CSNK2A2|RNF146	http://www.reactome.org/cgi-bin/eventbrowser_st_id?ST_ID=R-HSA-8948751
DNA Damage/Telomere Stress Induced Senescence	Reactome	R-HSA-2559586	8	80	0.269017925766	0.455038174134	HIRA|CABIN1|ACD|CCNE1|KAT5|TERF2|TERF1|TERF2IP	http://www.reactome.org/cgi-bin/eventbrowser_st_id?ST_ID=R-HSA-2559586
superpathway of methionine degradation	BioCyc	PWY-5328	3	23	0.270129779945	0.455038174134	CBS|PCCA|AHCYL1	http://biocyc.org/HUMAN/NEW-IMAGE?type=NIL&object=PWY-5328
Protein export	KEGG PATHWAY	hsa03060	3	23	0.270129779945	0.455038174134	SRP68|IMMP2L|SEC61A2	http://www.genome.jp/kegg-bin/show_pathway?hsa03060/hsa:6730%09red/hsa:83943%09red/hsa:55176%09red
Endogenous cannabinoid signaling	PANTHER	P05730	3	23	0.270129779945	0.455038174134	GRM5|GNB1|GNB2	http://www.pantherdb.org/pathway/pathwayDiagram.jsp?catAccession=P05730
Nucleotide salvage	Reactome	R-HSA-8956321	3	23	0.270129779945	0.455038174134	UCK1|AMPD3|TYMP	http://www.reactome.org/cgi-bin/eventbrowser_st_id?ST_ID=R-HSA-8956321
Incretin synthesis, secretion, and inactivation	Reactome	R-HSA-400508	3	23	0.270129779945	0.455038174134	GATA4|CDX2|FFAR1	http://www.reactome.org/cgi-bin/eventbrowser_st_id?ST_ID=R-HSA-400508
SNARE interactions in vesicular transport	KEGG PATHWAY	hsa04130	4	34	0.271014131583	0.455555603176	BET1L|STX2|YKT6|STX17	http://www.genome.jp/kegg-bin/show_pathway?hsa04130/hsa:51272%09red/hsa:10652%09red/hsa:55014%09red/hsa:2054%09red
Pentose and glucuronate interconversions	KEGG PATHWAY	hsa00040	4	34	0.271014131583	0.455555603176	UGDH|AR|UGP2|GUSB	http://www.genome.jp/kegg-bin/show_pathway?hsa00040/hsa:7360%09red/hsa:231%09red/hsa:2990%09red/hsa:7358%09red
The phototransduction cascade	Reactome	R-HSA-2514856	4	34	0.271014131583	0.455555603176	PRKACA|GNB1|FNTA|RGS9BP	http://www.reactome.org/cgi-bin/eventbrowser_st_id?ST_ID=R-HSA-2514856
Negative regulators of DDX58/IFIH1 signaling	Reactome	R-HSA-936440	4	34	0.271014131583	0.455555603176	OTUD5|UBE2K|RNF135|UBC	http://www.reactome.org/cgi-bin/eventbrowser_st_id?ST_ID=R-HSA-936440
Resolution of D-Loop Structures	Reactome	R-HSA-5693537	4	34	0.271014131583	0.455555603176	MUS81|RMI2|RAD51|KAT5	http://www.reactome.org/cgi-bin/eventbrowser_st_id?ST_ID=R-HSA-5693537
Cell Cycle Checkpoints	Reactome	R-HSA-69620	25	289	0.271797419867	0.456783817129	PSMD3|PSMD2|KIF2A|RMI2|CDC16|CCNE1|YWHAH|WEE1|CDC25A|HERC2|PKMYT1|NDEL1|APC2|ANAPC4|RCC2|PPP1CC|PPP2CB|KAT5|CDC20|MCM4|PIAS4|UBC|PPP2R5E|PPP2R5A|PPP2R5B	http://www.reactome.org/cgi-bin/eventbrowser_st_id?ST_ID=R-HSA-69620
Metabolism of polyamines	Reactome	R-HSA-351202	6	57	0.273863695817	0.460078290844	PAOX|OAZ2|PSMD3|AZIN2|AGMAT|PSMD2	http://www.reactome.org/cgi-bin/eventbrowser_st_id?ST_ID=R-HSA-351202
Transport of Mature Transcript to Cytoplasm	Reactome	R-HSA-72202	8	81	0.279167502736	0.464647376649	SRSF4|U2AF2|U2AF1|CHTOP|SRSF9|ALYREF|U2AF1L5|CPSF4	http://www.reactome.org/cgi-bin/eventbrowser_st_id?ST_ID=R-HSA-72202
FCERI mediated NF-kB activation	Reactome	R-HSA-2871837	8	81	0.279167502736	0.464647376649	CDC34|CHUK|PSMD3|PSMD2|TMEM189-UBE2V1|IKBKG|UBC|MALT1	http://www.reactome.org/cgi-bin/eventbrowser_st_id?ST_ID=R-HSA-2871837
Recycling pathway of L1	Reactome	R-HSA-437239	5	46	0.280938460306	0.464647376649	RPS6KA1|MAPK1|ACTG1|DNM3|DNM2	http://www.reactome.org/cgi-bin/eventbrowser_st_id?ST_ID=R-HSA-437239
Nuclear Envelope Breakdown	Reactome	R-HSA-2980766	5	46	0.280938460306	0.464647376649	PRKCB|PRKACA|CNEP1R1|CTDNEP1|LEMD2	http://www.reactome.org/cgi-bin/eventbrowser_st_id?ST_ID=R-HSA-2980766
D-myo-inositol (1,4,5)-trisphosphate degradation	BioCyc	PWY-6363	2	13	0.281025498132	0.464647376649	INPP5A|SYNJ1	http://biocyc.org/HUMAN/NEW-IMAGE?type=NIL&object=PWY-6363
De novo pyrimidine deoxyribonucleotide biosynthesis	PANTHER	P02739	2	13	0.281025498132	0.464647376649	DUT|NME2	http://www.pantherdb.org/pathway/pathwayDiagram.jsp?catAccession=P02739
Keratan sulfate degradation	Reactome	R-HSA-2022857	2	13	0.281025498132	0.464647376649	HEXB|GALNS	http://www.reactome.org/cgi-bin/eventbrowser_st_id?ST_ID=R-HSA-2022857
Erythropoietin activates RAS	Reactome	R-HSA-9027284	2	13	0.281025498132	0.464647376649	VAV1|EPOR	http://www.reactome.org/cgi-bin/eventbrowser_st_id?ST_ID=R-HSA-9027284
Sodium/Calcium exchangers	Reactome	R-HSA-425561	2	13	0.281025498132	0.464647376649	SRI|SLC24A3	http://www.reactome.org/cgi-bin/eventbrowser_st_id?ST_ID=R-HSA-425561
eNOS activation	Reactome	R-HSA-203615	2	13	0.281025498132	0.464647376649	LYPLA1|DDAH2	http://www.reactome.org/cgi-bin/eventbrowser_st_id?ST_ID=R-HSA-203615
Advanced glycosylation endproduct receptor signaling	Reactome	R-HSA-879415	2	13	0.281025498132	0.464647376649	MAPK3|MAPK1	http://www.reactome.org/cgi-bin/eventbrowser_st_id?ST_ID=R-HSA-879415
Synthesis, secretion, and inactivation of Glucose-dependent Insulinotropic Polypeptide (GIP)	Reactome	R-HSA-400511	2	13	0.281025498132	0.464647376649	GATA4|FFAR1	http://www.reactome.org/cgi-bin/eventbrowser_st_id?ST_ID=R-HSA-400511
Chk1/Chk2(Cds1) mediated inactivation of Cyclin B:Cdk1 complex	Reactome	R-HSA-75035	2	13	0.281025498132	0.464647376649	YWHAH|WEE1	http://www.reactome.org/cgi-bin/eventbrowser_st_id?ST_ID=R-HSA-75035
Signaling by ROBO receptors	Reactome	R-HSA-376176	19	216	0.282748152946	0.467406600129	LHX2|LHX3|RPS23|NCK2|RPS14|MSI1|UPF3A|PSMD3|PSMD2|RPS7|GPC1|PFN2|LDB1|PRKACA|RPS2|SLIT1|UBC|PAK4|ERF	http://www.reactome.org/cgi-bin/eventbrowser_st_id?ST_ID=R-HSA-376176
Iron uptake and transport	Reactome	R-HSA-917937	6	58	0.28605143788	0.472777190877	SLC22A17|ATP6AP1|TCIRG1|ATP6V0A2|UBC|ACO1	http://www.reactome.org/cgi-bin/eventbrowser_st_id?ST_ID=R-HSA-917937
GABA-B receptor II signaling	PANTHER	P05731	4	35	0.286878262002	0.473242840718	PRKAR2B|GNB1|PRKAR1B|GNB2	http://www.pantherdb.org/pathway/pathwayDiagram.jsp?catAccession=P05731
Lysosome Vesicle Biogenesis	Reactome	R-HSA-432720	4	35	0.286878262002	0.473242840718	DNAJC6|TXNDC5|CTSZ|DNM2	http://www.reactome.org/cgi-bin/eventbrowser_st_id?ST_ID=R-HSA-432720
RIG-I-like receptor signaling pathway	KEGG PATHWAY	hsa04622	7	70	0.28852752194	0.475202023893	OTUD5|CHUK|IKBKG|MAPK12|FADD|MAPK9|MAPK11	http://www.genome.jp/kegg-bin/show_pathway?hsa04622/hsa:8772%09red/hsa:8517%09red/hsa:55593%09red/hsa:1147%09red/hsa:5601%09red/hsa:5600%09red/hsa:6300%09red
Amplification of signal from unattached kinetochores via a MAD2 inhibitory signal	Reactome	R-HSA-141444	9	94	0.289290244138	0.475202023893	RCC2|PPP1CC|PPP2CB|CDC20|NDEL1|PPP2R5E|KIF2A|PPP2R5A|PPP2R5B	http://www.reactome.org/cgi-bin/eventbrowser_st_id?ST_ID=R-HSA-141444
Amplification of signal from the kinetochores	Reactome	R-HSA-141424	9	94	0.289290244138	0.475202023893	RCC2|PPP1CC|PPP2CB|CDC20|NDEL1|PPP2R5E|KIF2A|PPP2R5A|PPP2R5B	http://www.reactome.org/cgi-bin/eventbrowser_st_id?ST_ID=R-HSA-141424
Downstream signaling events of B Cell Receptor (BCR)	Reactome	R-HSA-1168372	8	82	0.289416950975	0.475202023893	PRKCB|CHUK|PSMD3|NFKBIE|IKBKG|UBC|PSMD2|MALT1	http://www.reactome.org/cgi-bin/eventbrowser_st_id?ST_ID=R-HSA-1168372
D-myo-inositol (1,4,5)-trisphosphate biosynthesis	BioCyc	PWY-6351	3	24	0.289543734899	0.475202023893	PIP5K1C|PLCB4|CDIPT	http://biocyc.org/HUMAN/NEW-IMAGE?type=NIL&object=PWY-6351
Histamine H2 receptor mediated signaling pathway	PANTHER	P04386	3	24	0.289543734899	0.475202023893	PRKAR2B|GNB1|GNB2	http://www.pantherdb.org/pathway/pathwayDiagram.jsp?catAccession=P04386
Sema4D in semaphorin signaling	Reactome	R-HSA-400685	3	24	0.289543734899	0.475202023893	RRAS|RHOB|LIMK1	http://www.reactome.org/cgi-bin/eventbrowser_st_id?ST_ID=R-HSA-400685
HSF1-dependent transactivation	Reactome	R-HSA-3371571	3	24	0.289543734899	0.475202023893	HSF1|AKT1S1|HSPA1L	http://www.reactome.org/cgi-bin/eventbrowser_st_id?ST_ID=R-HSA-3371571
Synthesis of very long-chain fatty acyl-CoAs	Reactome	R-HSA-75876	3	24	0.289543734899	0.475202023893	HSD17B12|HACD1|ACSL6	http://www.reactome.org/cgi-bin/eventbrowser_st_id?ST_ID=R-HSA-75876
Role of phospholipids in phagocytosis	Reactome	R-HSA-2029485	3	24	0.289543734899	0.475202023893	PLPP5|AHCYL1|PIK3R2	http://www.reactome.org/cgi-bin/eventbrowser_st_id?ST_ID=R-HSA-2029485
Gap junction trafficking	Reactome	R-HSA-190828	5	47	0.294703046227	0.483395399083	GJB3|GJD4|GJC2|ACTG1|DNM2	http://www.reactome.org/cgi-bin/eventbrowser_st_id?ST_ID=R-HSA-190828
G2/M Transition	Reactome	R-HSA-69275	17	193	0.294990027622	0.483774729849	TUBGCP3|LIN9|PPP2R3B|CDC25A|PPP2CB|MYBL2|HAUS3|PSMD3|PSMD2|CSNK1E|PRKAR2B|AURKA|PKMYT1|UBC|WEE1|LIN54|CEP78	http://www.reactome.org/cgi-bin/eventbrowser_st_id?ST_ID=R-HSA-69275
NRAGE signals death through JNK	Reactome	R-HSA-193648	6	59	0.298351993303	0.488826572156	ARHGEF35|NGEF|ARHGEF9|VAV1|ARHGEF19|ARHGEF10L	http://www.reactome.org/cgi-bin/eventbrowser_st_id?ST_ID=R-HSA-193648
Cytokine-cytokine receptor interaction	KEGG PATHWAY	hsa04060	25	294	0.298593368865	0.489129741223	TNFSF12|TGFB1|IL6ST|AMH|CERS1|GDF1|GDF5|RELT|INHBB|GDF10|IL17D|EPOR|CTF1|TNFRSF25|CNTFR|SCYL1|CXCL14|CXCL16|BMP7|BMP6|TNFRSF1A|IL27RA|IL15|IL17RE|IL17RC	http://www.genome.jp/kegg-bin/show_pathway?hsa04060/hsa:3600%09red/hsa:2657%09red/hsa:84818%09red/hsa:3625%09red/hsa:9466%09red/hsa:9547%09red/hsa:1271%09red/hsa:53342%09red/hsa:1489%09red/hsa:8742%09red/hsa:654%09red/hsa:655%09red/hsa:3572%09red/hsa:2662%09red/hsa:58191%09red/hsa:84957%09red/hsa:132014%09red/hsa:8200%09red/hsa:268%09red/hsa:7132%09red/hsa:6357%09red/hsa:2057%09red/hsa:7040%09red…
Cdc20:Phospho-APC/C mediated degradation of Cyclin A	Reactome	R-HSA-174184	7	71	0.299730853384	0.490715306256	CDC16|PSMD3|PSMD2|UBC|APC2|CDC20|ANAPC4	http://www.reactome.org/cgi-bin/eventbrowser_st_id?ST_ID=R-HSA-174184
SUMOylation of DNA damage response and repair proteins	Reactome	R-HSA-3108214	7	71	0.299730853384	0.490715306256	BMI1|RING1|HERC2|PHC1|PIAS4|CBX4|CBX2	http://www.reactome.org/cgi-bin/eventbrowser_st_id?ST_ID=R-HSA-3108214
Stimuli-sensing channels	Reactome	R-HSA-2672351	10	108	0.306658830703	0.49651702361	ANO8|SCNN1D|WWP1|WNK2|SRI|ASIC1|ANO1|TRPC1|UBC|TRPC4AP	http://www.reactome.org/cgi-bin/eventbrowser_st_id?ST_ID=R-HSA-2672351
Defects in cobalamin (B12) metabolism	Reactome	R-HSA-3296469	2	14	0.307506569449	0.49651702361	CBLC|AMN	http://www.reactome.org/cgi-bin/eventbrowser_st_id?ST_ID=R-HSA-3296469
Activation of RAC1	Reactome	R-HSA-428540	2	14	0.307506569449	0.49651702361	PAK4|NCK2	http://www.reactome.org/cgi-bin/eventbrowser_st_id?ST_ID=R-HSA-428540
CREB1 phosphorylation through the activation of Adenylate Cyclase	Reactome	R-HSA-442720	2	14	0.307506569449	0.49651702361	PRKAR2B|PRKAR1B	http://www.reactome.org/cgi-bin/eventbrowser_st_id?ST_ID=R-HSA-442720
Attenuation phase	Reactome	R-HSA-3371568	2	14	0.307506569449	0.49651702361	HSF1|HSPA1L	http://www.reactome.org/cgi-bin/eventbrowser_st_id?ST_ID=R-HSA-3371568
PTK6 Regulates RHO GTPases, RAS GTPase and MAP kinases	Reactome	R-HSA-8849471	2	14	0.307506569449	0.49651702361	BCAR1|PTK6	http://www.reactome.org/cgi-bin/eventbrowser_st_id?ST_ID=R-HSA-8849471
Role of LAT2/NTAL/LAB on calcium mobilization	Reactome	R-HSA-2730905	2	14	0.307506569449	0.49651702361	FYN|PIK3R2	http://www.reactome.org/cgi-bin/eventbrowser_st_id?ST_ID=R-HSA-2730905
TP53 Regulates Transcription of Genes Involved in G1 Cell Cycle Arrest	Reactome	R-HSA-6804116	2	14	0.307506569449	0.49651702361	CCNE1|E2F1	http://www.reactome.org/cgi-bin/eventbrowser_st_id?ST_ID=R-HSA-6804116
DNA Damage Bypass	Reactome	R-HSA-73893	5	48	0.308576894342	0.49670210181	MAD2L2|NPLOC4|POLD2|POLI|UBC	http://www.reactome.org/cgi-bin/eventbrowser_st_id?ST_ID=R-HSA-73893
alpha-Linolenic acid metabolism	KEGG PATHWAY	hsa00592	3	25	0.309051457496	0.49670210181	ACAA1|PLA2G3|PLA2G2F	http://www.genome.jp/kegg-bin/show_pathway?hsa00592/hsa:50487%09red/hsa:64600%09red/hsa:30%09red
Inhibition of voltage gated Ca2+ channels via Gbeta/gamma subunits	Reactome	R-HSA-997272	3	25	0.309051457496	0.49670210181	GNB2|GNB1|KCNJ4	http://www.reactome.org/cgi-bin/eventbrowser_st_id?ST_ID=R-HSA-997272
Xenobiotics	Reactome	R-HSA-211981	3	25	0.309051457496	0.49670210181	CYP2S1|CYP2W1|CYP2A7	http://www.reactome.org/cgi-bin/eventbrowser_st_id?ST_ID=R-HSA-211981
Activation of G protein gated Potassium channels	Reactome	R-HSA-1296041	3	25	0.309051457496	0.49670210181	GNB2|GNB1|KCNJ4	http://www.reactome.org/cgi-bin/eventbrowser_st_id?ST_ID=R-HSA-1296041
G protein gated Potassium channels	Reactome	R-HSA-1296059	3	25	0.309051457496	0.49670210181	GNB2|GNB1|KCNJ4	http://www.reactome.org/cgi-bin/eventbrowser_st_id?ST_ID=R-HSA-1296059
G beta:gamma signalling through PI3Kgamma	Reactome	R-HSA-392451	3	25	0.309051457496	0.49670210181	AKT2|GNB1|GNB2	http://www.reactome.org/cgi-bin/eventbrowser_st_id?ST_ID=R-HSA-392451
Transport of Mature mRNA derived from an Intron-Containing Transcript	Reactome	R-HSA-159236	7	72	0.311023170903	0.499316414531	SRSF4|U2AF2|U2AF1|CHTOP|SRSF9|ALYREF|U2AF1L5	http://www.reactome.org/cgi-bin/eventbrowser_st_id?ST_ID=R-HSA-159236
APC:Cdc20 mediated degradation of cell cycle proteins prior to satisfation of the cell cycle checkpoint	Reactome	R-HSA-179419	7	72	0.311023170903	0.499316414531	CDC16|PSMD3|PSMD2|UBC|APC2|CDC20|ANAPC4	http://www.reactome.org/cgi-bin/eventbrowser_st_id?ST_ID=R-HSA-179419
Mitotic Prometaphase	Reactome	R-HSA-68877	17	196	0.315310023632	0.506104940871	RCC2|PPP1CC|CEP78|PPP2CB|PDS5A|HAUS3|CSNK2A2|CSNK1E|PRKAR2B|NDEL1|CDCA5|PPP2R5E|TUBGCP3|KIF2A|PPP2R5A|PPP2R5B|CDC20	http://www.reactome.org/cgi-bin/eventbrowser_st_id?ST_ID=R-HSA-68877
RNA Polymerase I Promoter Clearance	Reactome	R-HSA-73854	10	109	0.315848340566	0.5067816102	HDAC2|KAT2B|KAT2A|MTA1|POLR2E|MAPK3|POLR2F|MBD3|MBD2|POLR2H	http://www.reactome.org/cgi-bin/eventbrowser_st_id?ST_ID=R-HSA-73854
Mitotic Prophase	Reactome	R-HSA-68875	12	134	0.318446790852	0.510762061366	PPP2CB|SET|CTDNEP1|GORASP2|KMT5A|MASTL|PRKCB|RAB2A|MAPK1|PRKACA|CNEP1R1|LEMD2	http://www.reactome.org/cgi-bin/eventbrowser_st_id?ST_ID=R-HSA-68875
phospholipases	BioCyc	LIPASYN-PWY	4	37	0.318951654291	0.510816871898	PLD6|PLCB4|PLA2G3|PLA2G2F	http://biocyc.org/HUMAN/NEW-IMAGE?type=NIL&object=LIPASYN-PWY
Triglyceride metabolism	Reactome	R-HSA-8979227	4	37	0.318951654291	0.510816871898	DGAT1|MGAT2|DGAT2|PPP1CC	http://www.reactome.org/cgi-bin/eventbrowser_st_id?ST_ID=R-HSA-8979227
Platinum drug resistance	KEGG PATHWAY	hsa01524	7	73	0.322393167411	0.514848112307	CDKN2A|MAPK3|AKT2|MAPK1|PIK3R2|FADD|BBC3	http://www.genome.jp/kegg-bin/show_pathway?hsa01524/hsa:5595%09red/hsa:5594%09red/hsa:8772%09red/hsa:5296%09red/hsa:27113%09red/hsa:208%09red/hsa:1029%09red
Beta3 adrenergic receptor signaling pathway	PANTHER	P04379	3	26	0.328597519945	0.514848112307	ADRB3|GNB1|GNB2	http://www.pantherdb.org/pathway/pathwayDiagram.jsp?catAccession=P04379
Hypoxia response via HIF activation	PANTHER	P00030	3	26	0.328597519945	0.514848112307	EGLN3|AKT2|PIK3R2	http://www.pantherdb.org/pathway/pathwayDiagram.jsp?catAccession=P00030
Resolution of D-loop Structures through Synthesis-Dependent Strand Annealing (SDSA)	Reactome	R-HSA-5693554	3	26	0.328597519945	0.514848112307	RMI2|RAD51|KAT5	http://www.reactome.org/cgi-bin/eventbrowser_st_id?ST_ID=R-HSA-5693554
Miscellaneous transport and binding events	Reactome	R-HSA-5223345	3	26	0.328597519945	0.514848112307	NIPAL4|ADD1|LRRC8B	http://www.reactome.org/cgi-bin/eventbrowser_st_id?ST_ID=R-HSA-5223345
Insulin receptor recycling	Reactome	R-HSA-77387	3	26	0.328597519945	0.514848112307	TCIRG1|ATP6AP1|ATP6V0A2	http://www.reactome.org/cgi-bin/eventbrowser_st_id?ST_ID=R-HSA-77387
Resolution of Sister Chromatid Cohesion	Reactome	R-HSA-2500257	11	123	0.330596128476	0.514848112307	RCC2|PPP1CC|PPP2CB|PDS5A|CDC20|NDEL1|CDCA5|PPP2R5E|KIF2A|PPP2R5A|PPP2R5B	http://www.reactome.org/cgi-bin/eventbrowser_st_id?ST_ID=R-HSA-2500257
Rap1 signalling	Reactome	R-HSA-392517	2	15	0.333786879095	0.514848112307	RAP1B|SIPA1	http://www.reactome.org/cgi-bin/eventbrowser_st_id?ST_ID=R-HSA-392517
The NLRP3 inflammasome	Reactome	R-HSA-844456	2	15	0.333786879095	0.514848112307	PANX1|NFKB2	http://www.reactome.org/cgi-bin/eventbrowser_st_id?ST_ID=R-HSA-844456
Constitutive Signaling by NOTCH1 HD Domain Mutants	Reactome	R-HSA-2691232	2	15	0.333786879095	0.514848112307	MIB2|UBC	http://www.reactome.org/cgi-bin/eventbrowser_st_id?ST_ID=R-HSA-2691232
Organic cation/anion/zwitterion transport	Reactome	R-HSA-549132	2	15	0.333786879095	0.514848112307	RUNX1|SLC22A3	http://www.reactome.org/cgi-bin/eventbrowser_st_id?ST_ID=R-HSA-549132
Signaling by cytosolic FGFR1 fusion mutants	Reactome	R-HSA-1839117	2	15	0.333786879095	0.514848112307	TRIM24|BCR	http://www.reactome.org/cgi-bin/eventbrowser_st_id?ST_ID=R-HSA-1839117
Signaling by NOTCH1 HD Domain Mutants in Cancer	Reactome	R-HSA-2691230	2	15	0.333786879095	0.514848112307	MIB2|UBC	http://www.reactome.org/cgi-bin/eventbrowser_st_id?ST_ID=R-HSA-2691230
Platelet Adhesion to exposed collagen	Reactome	R-HSA-75892	2	15	0.333786879095	0.514848112307	GP5|FYN	http://www.reactome.org/cgi-bin/eventbrowser_st_id?ST_ID=R-HSA-75892
APC/C:Cdc20 mediated degradation of mitotic proteins	Reactome	R-HSA-176409	7	74	0.33382960715	0.514848112307	CDC16|PSMD3|PSMD2|UBC|APC2|CDC20|ANAPC4	http://www.reactome.org/cgi-bin/eventbrowser_st_id?ST_ID=R-HSA-176409
tRNA charging	BioCyc	TRNA-CHARGING-PWY	4	38	0.335096967045	0.514848112307	CARS2|NARS2|VARS1|PARS2	http://biocyc.org/HUMAN/NEW-IMAGE?type=NIL&object=TRNA-CHARGING-PWY
DNA Damage Recognition in GG-NER	Reactome	R-HSA-5696394	4	38	0.335096967045	0.514848112307	GPS1|ACTR5|INO80B|UBC	http://www.reactome.org/cgi-bin/eventbrowser_st_id?ST_ID=R-HSA-5696394
Necroptosis	KEGG PATHWAY	hsa04217	14	162	0.342422586112	0.514848112307	SQSTM1|TNFRSF1A|CHMP4B|GLUD2|PGAM5|SMPD1|SHARPIN|SPATA2L|FADD|VDAC2|VDAC1|MAPK9|USP21|RNF31	http://www.genome.jp/kegg-bin/show_pathway?hsa04217/hsa:7132%09red/hsa:8772%09red/hsa:8878%09red/hsa:2747%09red/hsa:192111%09red/hsa:27005%09red/hsa:6609%09red/hsa:124044%09red/hsa:55072%09red/hsa:81858%09red/hsa:128866%09red/hsa:5601%09red/hsa:7416%09red/hsa:7417%09red
Gastric acid secretion	KEGG PATHWAY	hsa04971	7	75	0.345321354706	0.514848112307	PLCB4|GNAS|PRKCB|ATP1B1|PRKACA|KCNQ1|GNAI2	http://www.genome.jp/kegg-bin/show_pathway?hsa04971/hsa:5579%09red/hsa:5578%09red/hsa:2771%09red/hsa:5332%09red/hsa:2778%09red/hsa:481%09red/hsa:3784%09red
Activation of APC/C and APC/C:Cdc20 mediated degradation of mitotic proteins	Reactome	R-HSA-176814	7	75	0.345321354706	0.514848112307	CDC16|PSMD3|PSMD2|UBC|APC2|CDC20|ANAPC4	http://www.reactome.org/cgi-bin/eventbrowser_st_id?ST_ID=R-HSA-176814
Peptide ligand-binding receptors	Reactome	R-HSA-375276	16	188	0.347786370636	0.514848112307	CXCL16|KISS1|NPY4R|RXFP3|NTSR2|QRFPR|SCYL1|GALR3|SSTR5|SSTR4|NPY4R2|ECE2|AGTR1|UTS2R|MC5R|APLN	http://www.reactome.org/cgi-bin/eventbrowser_st_id?ST_ID=R-HSA-375276
Fatty acid elongation	KEGG PATHWAY	hsa00062	3	27	0.348130152144	0.514848112307	HSD17B12|HACD1|ACOT4	http://www.genome.jp/kegg-bin/show_pathway?hsa00062/hsa:51144%09red/hsa:122970%09red/hsa:9200%09red
DAP12 signaling	Reactome	R-HSA-2424491	3	27	0.348130152144	0.514848112307	FYN|LCK|PIK3R2	http://www.reactome.org/cgi-bin/eventbrowser_st_id?ST_ID=R-HSA-2424491
Insulin processing	Reactome	R-HSA-264876	3	27	0.348130152144	0.514848112307	EXOC3|CPE|EXOC5	http://www.reactome.org/cgi-bin/eventbrowser_st_id?ST_ID=R-HSA-264876
RNA Pol II CTD phosphorylation and interaction with CE during HIV infection	Reactome	R-HSA-167160	3	27	0.348130152144	0.514848112307	POLR2E|POLR2F|POLR2H	http://www.reactome.org/cgi-bin/eventbrowser_st_id?ST_ID=R-HSA-167160
RNA Pol II CTD phosphorylation and interaction with CE	Reactome	R-HSA-77075	3	27	0.348130152144	0.514848112307	POLR2E|POLR2F|POLR2H	http://www.reactome.org/cgi-bin/eventbrowser_st_id?ST_ID=R-HSA-77075
GABA B receptor activation	Reactome	R-HSA-977444	4	39	0.351274021821	0.514848112307	GNB1|GNB2|GNAI2|KCNJ4	http://www.reactome.org/cgi-bin/eventbrowser_st_id?ST_ID=R-HSA-977444
Activation of GABAB receptors	Reactome	R-HSA-991365	4	39	0.351274021821	0.514848112307	GNB1|GNB2|GNAI2|KCNJ4	http://www.reactome.org/cgi-bin/eventbrowser_st_id?ST_ID=R-HSA-991365
estradiol biosynthesis I	BioCyc	PWY66-380	1	5	0.351474863124	0.514848112307	HSD17B1	http://biocyc.org/HUMAN/NEW-IMAGE?type=NIL&object=PWY66-380
leukotriene biosynthesis	BioCyc	PWY66-375	1	5	0.351474863124	0.514848112307	DPEP2	http://biocyc.org/HUMAN/NEW-IMAGE?type=NIL&object=PWY66-375
bupropion degradation	BioCyc	PWY66-241	1	5	0.351474863124	0.514848112307	CYP2S1	http://biocyc.org/HUMAN/NEW-IMAGE?type=NIL&object=PWY66-241
tyrosine degradation	BioCyc	TYRFUMCAT-PWY	1	5	0.351474863124	0.514848112307	FAH	http://biocyc.org/HUMAN/NEW-IMAGE?type=NIL&object=TYRFUMCAT-PWY
dopamine degradation	BioCyc	PWY6666-2	1	5	0.351474863124	0.514848112307	MAOB	http://biocyc.org/HUMAN/NEW-IMAGE?type=NIL&object=PWY6666-2
tryptophan degradation via tryptamine	BioCyc	PWY-6307	1	5	0.351474863124	0.514848112307	MAOB	http://biocyc.org/HUMAN/NEW-IMAGE?type=NIL&object=PWY-6307
glycine betaine degradation	BioCyc	PWY-3661-1	1	5	0.351474863124	0.514848112307	SHMT1	http://biocyc.org/HUMAN/NEW-IMAGE?type=NIL&object=PWY-3661-1
spermine and spermidine degradation I	BioCyc	PWY-6117	1	5	0.351474863124	0.514848112307	PAOX	http://biocyc.org/HUMAN/NEW-IMAGE?type=NIL&object=PWY-6117
histidine degradation	BioCyc	PWY-5030	1	5	0.351474863124	0.514848112307	FTCD	http://biocyc.org/HUMAN/NEW-IMAGE?type=NIL&object=PWY-5030
tetrapyrrole biosynthesis	BioCyc	PWY-5189	1	5	0.351474863124	0.514848112307	UROS	http://biocyc.org/HUMAN/NEW-IMAGE?type=NIL&object=PWY-5189
ubiquinol-10 biosynthesis	BioCyc	PWY-5872	1	5	0.351474863124	0.514848112307	PDSS1	http://biocyc.org/HUMAN/NEW-IMAGE?type=NIL&object=PWY-5872
UDP-N-acetyl-D-glucosamine biosynthesis II	BioCyc	UDPNACETYLGALSYN-PWY	1	5	0.351474863124	0.514848112307	UAP1	http://biocyc.org/HUMAN/NEW-IMAGE?type=NIL&object=UDPNACETYLGALSYN-PWY
Phenylalanine, tyrosine and tryptophan biosynthesis	KEGG PATHWAY	hsa00400	1	5	0.351474863124	0.514848112307	IL4I1	http://www.genome.jp/kegg-bin/show_pathway?hsa00400/hsa:259307%09red
Gamma-aminobutyric acid synthesis	PANTHER	P04384	1	5	0.351474863124	0.514848112307	ALDH5A1	http://www.pantherdb.org/pathway/pathwayDiagram.jsp?catAccession=P04384
Nicotine degradation	PANTHER	P05914	1	5	0.351474863124	0.514848112307	CYP2A7	http://www.pantherdb.org/pathway/pathwayDiagram.jsp?catAccession=P05914
Tyrosine catabolism	Reactome	R-HSA-8963684	1	5	0.351474863124	0.514848112307	FAH	http://www.reactome.org/cgi-bin/eventbrowser_st_id?ST_ID=R-HSA-8963684
TFAP2 (AP-2) family regulates transcription of cell cycle factors	Reactome	R-HSA-8866911	1	5	0.351474863124	0.514848112307	TFAP2C	http://www.reactome.org/cgi-bin/eventbrowser_st_id?ST_ID=R-HSA-8866911
FasL/ CD95L signaling	Reactome	R-HSA-75157	1	5	0.351474863124	0.514848112307	FADD	http://www.reactome.org/cgi-bin/eventbrowser_st_id?ST_ID=R-HSA-75157
Leukotriene receptors	Reactome	R-HSA-391906	1	5	0.351474863124	0.514848112307	LTB4R2	http://www.reactome.org/cgi-bin/eventbrowser_st_id?ST_ID=R-HSA-391906
Synthesis of GDP-mannose	Reactome	R-HSA-446205	1	5	0.351474863124	0.514848112307	GMPPB	http://www.reactome.org/cgi-bin/eventbrowser_st_id?ST_ID=R-HSA-446205
PTK6 Expression	Reactome	R-HSA-8849473	1	5	0.351474863124	0.514848112307	PTK6	http://www.reactome.org/cgi-bin/eventbrowser_st_id?ST_ID=R-HSA-8849473
Sodium-coupled phosphate cotransporters	Reactome	R-HSA-427652	1	5	0.351474863124	0.514848112307	SLC34A3	http://www.reactome.org/cgi-bin/eventbrowser_st_id?ST_ID=R-HSA-427652
G2 Phase	Reactome	R-HSA-68911	1	5	0.351474863124	0.514848112307	E2F1	http://www.reactome.org/cgi-bin/eventbrowser_st_id?ST_ID=R-HSA-68911
Activation of NOXA and translocation to mitochondria	Reactome	R-HSA-111448	1	5	0.351474863124	0.514848112307	E2F1	http://www.reactome.org/cgi-bin/eventbrowser_st_id?ST_ID=R-HSA-111448
Toxicity of botulinum toxin type D (BoNT/D)	Reactome	R-HSA-5250955	1	5	0.351474863124	0.514848112307	SV2B	http://www.reactome.org/cgi-bin/eventbrowser_st_id?ST_ID=R-HSA-5250955
SUMO is conjugated to E1 (UBA2:SAE1)	Reactome	R-HSA-3065676	1	5	0.351474863124	0.514848112307	SAE1	http://www.reactome.org/cgi-bin/eventbrowser_st_id?ST_ID=R-HSA-3065676
Toxicity of botulinum toxin type F (BoNT/F)	Reactome	R-HSA-5250981	1	5	0.351474863124	0.514848112307	SV2B	http://www.reactome.org/cgi-bin/eventbrowser_st_id?ST_ID=R-HSA-5250981
Electric Transmission Across Gap Junctions	Reactome	R-HSA-112303	1	5	0.351474863124	0.514848112307	PANX1	http://www.reactome.org/cgi-bin/eventbrowser_st_id?ST_ID=R-HSA-112303
TGFBR1 KD Mutants in Cancer	Reactome	R-HSA-3656532	1	5	0.351474863124	0.514848112307	TGFB1	http://www.reactome.org/cgi-bin/eventbrowser_st_id?ST_ID=R-HSA-3656532
Defective LFNG causes SCDO3	Reactome	R-HSA-5083630	1	5	0.351474863124	0.514848112307	LFNG	http://www.reactome.org/cgi-bin/eventbrowser_st_id?ST_ID=R-HSA-5083630
Transmission across Electrical Synapses	Reactome	R-HSA-112307	1	5	0.351474863124	0.514848112307	PANX1	http://www.reactome.org/cgi-bin/eventbrowser_st_id?ST_ID=R-HSA-112307
Alternative complement activation	Reactome	R-HSA-173736	1	5	0.351474863124	0.514848112307	CFP	http://www.reactome.org/cgi-bin/eventbrowser_st_id?ST_ID=R-HSA-173736
N-glycan trimming and elongation in the cis-Golgi	Reactome	R-HSA-964739	1	5	0.351474863124	0.514848112307	MAN1C1	http://www.reactome.org/cgi-bin/eventbrowser_st_id?ST_ID=R-HSA-964739
Chylomicron clearance	Reactome	R-HSA-8964026	1	5	0.351474863124	0.514848112307	LDLRAP1	http://www.reactome.org/cgi-bin/eventbrowser_st_id?ST_ID=R-HSA-8964026
Reelin signalling pathway	Reactome	R-HSA-8866376	1	5	0.351474863124	0.514848112307	FYN	http://www.reactome.org/cgi-bin/eventbrowser_st_id?ST_ID=R-HSA-8866376
Propionyl-CoA catabolism	Reactome	R-HSA-71032	1	5	0.351474863124	0.514848112307	PCCA	http://www.reactome.org/cgi-bin/eventbrowser_st_id?ST_ID=R-HSA-71032
Synthesis of PI	Reactome	R-HSA-1483226	1	5	0.351474863124	0.514848112307	CDIPT	http://www.reactome.org/cgi-bin/eventbrowser_st_id?ST_ID=R-HSA-1483226
Abacavir transmembrane transport	Reactome	R-HSA-2161517	1	5	0.351474863124	0.514848112307	SLC22A3	http://www.reactome.org/cgi-bin/eventbrowser_st_id?ST_ID=R-HSA-2161517
RUNX3 regulates BCL2L11 (BIM) transcription	Reactome	R-HSA-8952158	1	5	0.351474863124	0.514848112307	RUNX3	http://www.reactome.org/cgi-bin/eventbrowser_st_id?ST_ID=R-HSA-8952158
NOSTRIN mediated eNOS trafficking	Reactome	R-HSA-203641	1	5	0.351474863124	0.514848112307	DNM2	http://www.reactome.org/cgi-bin/eventbrowser_st_id?ST_ID=R-HSA-203641
TFAP2A acts as a transcriptional repressor during retinoic acid induced cell differentiation	Reactome	R-HSA-8869496	1	5	0.351474863124	0.514848112307	MYBL2	http://www.reactome.org/cgi-bin/eventbrowser_st_id?ST_ID=R-HSA-8869496
Free fatty acid receptors	Reactome	R-HSA-444209	1	5	0.351474863124	0.514848112307	FFAR1	http://www.reactome.org/cgi-bin/eventbrowser_st_id?ST_ID=R-HSA-444209
SMAD2/3 Phosphorylation Motif Mutants in Cancer	Reactome	R-HSA-3304356	1	5	0.351474863124	0.514848112307	TGFB1	http://www.reactome.org/cgi-bin/eventbrowser_st_id?ST_ID=R-HSA-3304356
Trafficking of myristoylated proteins to the cilium	Reactome	R-HSA-5624138	1	5	0.351474863124	0.514848112307	CYS1	http://www.reactome.org/cgi-bin/eventbrowser_st_id?ST_ID=R-HSA-5624138
Measles	KEGG PATHWAY	hsa05162	12	138	0.352117567492	0.515615571085	MAPK9|HSPA1L|CCND3|CCNE1|CHUK|AKT2|IKBKG|FADD|BBC3|IRAK1|CSNK2A2|PIK3R2	http://www.genome.jp/kegg-bin/show_pathway?hsa05162/hsa:896%09red/hsa:8772%09red/hsa:8517%09red/hsa:3305%09red/hsa:898%09red/hsa:1147%09red/hsa:27113%09red/hsa:208%09red/hsa:5296%09red/hsa:5601%09red/hsa:1459%09red/hsa:3654%09red
Interleukin-1 family signaling	Reactome	R-HSA-446652	12	138	0.352117567492	0.515615571085	SQSTM1|PELI3|PTPN12|CHUK|PSMD3|PSMD2|MAP2K1|TMEM189-UBE2V1|IKBKG|UBC|NFKB2|IRAK1	http://www.reactome.org/cgi-bin/eventbrowser_st_id?ST_ID=R-HSA-446652
UCH proteinases	Reactome	R-HSA-5689603	9	101	0.358114899998	0.521189490896	TGFB1|KDM1B|SMAD7|PSMD3|PSMD2|UBC|UCHL5|ACTR5|INO80B	http://www.reactome.org/cgi-bin/eventbrowser_st_id?ST_ID=R-HSA-5689603
dolichyl-diphosphooligosaccharide biosynthesis	BioCyc	MANNOSYL-CHITO-DOLICHOL-BIOSYNTHESIS	2	16	0.359766023835	0.521189490896	STT3B|DPAGT1	http://biocyc.org/HUMAN/NEW-IMAGE?type=NIL&object=MANNOSYL-CHITO-DOLICHOL-BIOSYNTHESIS
Thiamine metabolism	KEGG PATHWAY	hsa00730	2	16	0.359766023835	0.521189490896	NFS1|AK5	http://www.genome.jp/kegg-bin/show_pathway?hsa00730/hsa:9054%09red/hsa:26289%09red
5HT3 type receptor mediated signaling pathway	PANTHER	P04375	2	16	0.359766023835	0.521189490896	KCNK9|KCNK3	http://www.pantherdb.org/pathway/pathwayDiagram.jsp?catAccession=P04375
Formation of Senescence-Associated Heterochromatin Foci (SAHF)	Reactome	R-HSA-2559584	2	16	0.359766023835	0.521189490896	CABIN1|HIRA	http://www.reactome.org/cgi-bin/eventbrowser_st_id?ST_ID=R-HSA-2559584
Translesion synthesis by REV1	Reactome	R-HSA-110312	2	16	0.359766023835	0.521189490896	MAD2L2|UBC	http://www.reactome.org/cgi-bin/eventbrowser_st_id?ST_ID=R-HSA-110312
GAB1 signalosome	Reactome	R-HSA-180292	2	16	0.359766023835	0.521189490896	CSK|BTC	http://www.reactome.org/cgi-bin/eventbrowser_st_id?ST_ID=R-HSA-180292
NRIF signals cell death from the nucleus	Reactome	R-HSA-205043	2	16	0.359766023835	0.521189490896	SQSTM1|UBC	http://www.reactome.org/cgi-bin/eventbrowser_st_id?ST_ID=R-HSA-205043
Sema3A PAK dependent Axon repulsion	Reactome	R-HSA-399954	2	16	0.359766023835	0.521189490896	LIMK1|FYN	http://www.reactome.org/cgi-bin/eventbrowser_st_id?ST_ID=R-HSA-399954
Phagosome	KEGG PATHWAY	hsa04145	13	152	0.363465924431	0.526373837517	TAP1|ITGB3|ITGB5|ACTG1|RAB5C|PIKFYVE|RILP|ATP6AP1|TCIRG1|LAMP1|ATP6V0A2|RAB5A|SEC61A2	http://www.genome.jp/kegg-bin/show_pathway?hsa04145/hsa:200576%09red/hsa:23545%09red/hsa:6890%09red/hsa:537%09red/hsa:10312%09red/hsa:83547%09red/hsa:3916%09red/hsa:5878%09red/hsa:3693%09red/hsa:3690%09red/hsa:5868%09red/hsa:71%09red/hsa:55176%09red
Ferroptosis	KEGG PATHWAY	hsa04216	4	40	0.367453907907	0.530151838687	SLC39A8|VDAC2|ACSL6|LPCAT3	http://www.genome.jp/kegg-bin/show_pathway?hsa04216/hsa:23305%09red/hsa:7417%09red/hsa:64116%09red/hsa:10162%09red
Nicotine addiction	KEGG PATHWAY	hsa05033	4	40	0.367453907907	0.530151838687	GABRA5|CHRNB2|SLC17A7|GRIN3B	http://www.genome.jp/kegg-bin/show_pathway?hsa05033/hsa:116444%09red/hsa:1141%09red/hsa:2558%09red/hsa:57030%09red
Fanconi Anemia Pathway	Reactome	R-HSA-6783310	4	40	0.367453907907	0.530151838687	FAAP20|MUS81|FANCE|UBC	http://www.reactome.org/cgi-bin/eventbrowser_st_id?ST_ID=R-HSA-6783310
@@Fanconi anemia pathway	KEGG PATHWAY	hsa03460	5	54	0.392966187813	0.532983052984	RMI2|MUS81|FANCE|POLI|RAD51	http://www.genome.jp/kegg-bin/show_pathway?hsa03460/hsa:2178%09red/hsa:5888%09red/hsa:116028%09red/hsa:80198%09red/hsa:11201%09red
Butanoate metabolism	KEGG PATHWAY	hsa00650	3	28	0.367601251889	0.530151838687	ALDH5A1|L2HGDH|OXCT2	http://www.genome.jp/kegg-bin/show_pathway?hsa00650/hsa:7915%09red/hsa:64064%09red/hsa:79944%09red
G-protein activation	Reactome	R-HSA-202040	3	28	0.367601251889	0.530151838687	GNB1|GNAI2|GNB2	http://www.reactome.org/cgi-bin/eventbrowser_st_id?ST_ID=R-HSA-202040
Gap-filling DNA repair synthesis and ligation in TC-NER	Reactome	R-HSA-6782210	6	65	0.373688462782	0.532983052984	TCEA1|POLR2E|POLD2|POLR2F|UBC|POLR2H	http://www.reactome.org/cgi-bin/eventbrowser_st_id?ST_ID=R-HSA-6782210
Protein digestion and absorption	KEGG PATHWAY	hsa04974	8	90	0.373946702335	0.532983052984	KCNE3|SLC9A3|COL13A1|COL9A3|ATP1B1|KCNN4|SLC1A5|KCNQ1	http://www.genome.jp/kegg-bin/show_pathway?hsa04974/hsa:6510%09red/hsa:1299%09red/hsa:10008%09red/hsa:1305%09red/hsa:3783%09red/hsa:481%09red/hsa:3784%09red/hsa:6550%09red
Signaling by NOTCH	Reactome	R-HSA-157118	19	231	0.380197361543	0.532983052984	HDAC3|HDAC2|TMED2|E2F1|TLE2|F3|KAT2B|KAT2A|PSMD2|TLE4|RUNX1|PSMD3|UBC|CDK8|RFNG|MIB2|LFNG|HEY2|PBX1	http://www.reactome.org/cgi-bin/eventbrowser_st_id?ST_ID=R-HSA-157118
KSRP (KHSRP) binds and destabilizes mRNA	Reactome	R-HSA-450604	2	17	0.385358546437	0.532983052984	KHSRP|MAPK11	http://www.reactome.org/cgi-bin/eventbrowser_st_id?ST_ID=R-HSA-450604
Norepinephrine Neurotransmitter Release Cycle	Reactome	R-HSA-181430	2	17	0.385358546437	0.532983052984	CPLX1|PPFIA1	http://www.reactome.org/cgi-bin/eventbrowser_st_id?ST_ID=R-HSA-181430
FOXO-mediated transcription of cell cycle genes	Reactome	R-HSA-9617828	2	17	0.385358546437	0.532983052984	GADD45A|FOXG1	http://www.reactome.org/cgi-bin/eventbrowser_st_id?ST_ID=R-HSA-9617828
TNF receptor superfamily (TNFSF) members mediating non-canonical NF-kB pathway	Reactome	R-HSA-5676594	2	17	0.385358546437	0.532983052984	TNFSF12|TNFSF12-TNFSF13	http://www.reactome.org/cgi-bin/eventbrowser_st_id?ST_ID=R-HSA-5676594
Vitamin B5 (pantothenate) metabolism	Reactome	R-HSA-199220	2	17	0.385358546437	0.532983052984	PANK2|PANK4	http://www.reactome.org/cgi-bin/eventbrowser_st_id?ST_ID=R-HSA-199220
Synthesis of glycosylphosphatidylinositol (GPI)	Reactome	R-HSA-162710	2	17	0.385358546437	0.532983052984	PIGZ|PIGW	http://www.reactome.org/cgi-bin/eventbrowser_st_id?ST_ID=R-HSA-162710
Tie2 Signaling	Reactome	R-HSA-210993	2	17	0.385358546437	0.532983052984	GRB14|PIK3R2	http://www.reactome.org/cgi-bin/eventbrowser_st_id?ST_ID=R-HSA-210993
Regulation of necroptotic cell death	Reactome	R-HSA-5675482	2	17	0.385358546437	0.532983052984	FADD|UBC	http://www.reactome.org/cgi-bin/eventbrowser_st_id?ST_ID=R-HSA-5675482
Translesion synthesis by POLK	Reactome	R-HSA-5655862	2	17	0.385358546437	0.532983052984	MAD2L2|UBC	http://www.reactome.org/cgi-bin/eventbrowser_st_id?ST_ID=R-HSA-5655862
Butyrate Response Factor 1 (BRF1) binds and destabilizes mRNA	Reactome	R-HSA-450385	2	17	0.385358546437	0.532983052984	BRF1|MAPKAPK2	http://www.reactome.org/cgi-bin/eventbrowser_st_id?ST_ID=R-HSA-450385
Dual incision in TC-NER	Reactome	R-HSA-6782135	6	66	0.386365377185	0.532983052984	TCEA1|POLR2E|POLD2|POLR2F|UBC|POLR2H	http://www.reactome.org/cgi-bin/eventbrowser_st_id?ST_ID=R-HSA-6782135
mRNA Capping	Reactome	R-HSA-72086	3	29	0.386966358507	0.532983052984	POLR2E|POLR2F|POLR2H	http://www.reactome.org/cgi-bin/eventbrowser_st_id?ST_ID=R-HSA-72086
CREB1 phosphorylation through NMDA receptor-mediated activation of RAS signaling	Reactome	R-HSA-442742	3	29	0.386966358507	0.532983052984	MAPK3|MAPK1|RPS6KA1	http://www.reactome.org/cgi-bin/eventbrowser_st_id?ST_ID=R-HSA-442742
Drug metabolism - other enzymes	KEGG PATHWAY	hsa00983	7	79	0.391623710395	0.532983052984	NME2|UCK1|CMPK1|DPYS|TYMP|DUT|GUSB	http://www.genome.jp/kegg-bin/show_pathway?hsa00983/hsa:2990%09red/hsa:1807%09red/hsa:4831%09red/hsa:83549%09red/hsa:1854%09red/hsa:1890%09red/hsa:51727%09red
[truncated: 7,194 more rows]

## Sheet: rna3
#Term_combination of terms	Database	ID	Input number	Background number	P-Value	Corrected P-Value	Input
[truncated: 8 more rows]
